# Supplementary material for: Kupffer cells control neonatal hepatic metabolism via Igf1 signaling
Source: Development. 2026 Jan 27;153(2):dev204962. doi: 10.1242/dev.204962 (PMC12891940; doi:10.1242/dev.204962)
Supplement: Table S1. Differentially expressed genes of WTSpi1 versus KOSpi1 macrophages [file develop-153-204962-TableS1.xlsx]

## Sheet: Sheet1
GENEID	SYMBOL	GENETYPE	DESCRIPTION	regulation	baseMean	log2FoldChange	lfcSE	stat	pvalue	padj	weight
ENSMUSG00000000056.7	Narf	protein_coding	nuclear prelamin A recognition factor [Source:MGI Symbol;Acc:MGI:1914858]	down	880.616	-0.644078	0.205233	-3.13844	0.00169852	0.0118462	1.75
ENSMUSG00000000088.7	Cox5a	protein_coding	cytochrome c oxidase subunit Va [Source:MGI Symbol;Acc:MGI:88474]	down	5034.52	-0.929162	0.184816	-5.02746	4.97011e-07	1.01997e-05	1.75
ENSMUSG00000000127.14	Fer	protein_coding	fer (fms/fps related) protein kinase [Source:MGI Symbol;Acc:MGI:105917]	down	323.381	-0.667931	0.22148	-3.01561	0.00256466	0.0183661	1.52177
ENSMUSG00000000204.16	Slfn4	protein_coding	schlafen 4 [Source:MGI Symbol;Acc:MGI:1329010]	down	60.8467	-1.19167	0.397928	-2.99622	0.00273349	0.0195887	1.49677
ENSMUSG00000000318.16	Clec10a	protein_coding	C-type lectin domain family 10, member A [Source:MGI Symbol;Acc:MGI:96975]	down	52.4707	-1.24591	0.42757	-2.91468	0.00356048	0.0256703	1.38098
ENSMUSG00000000325.15	Arvcf	protein_coding	armadillo repeat gene deleted in velocardiofacial syndrome [Source:MGI Symbol;Acc:MGI:109620]	down	51.3036	-1.23318	0.443254	-2.78452	0.00536063	0.0330129	1.49677
ENSMUSG00000000386.14	Mx1	protein_coding	MX dynamin-like GTPase 1 [Source:MGI Symbol;Acc:MGI:97243]	down	410.327	-1.06468	0.254217	-4.1874	2.82163e-05	0.000412675	1.49677
ENSMUSG00000000402.2	Egfl6	protein_coding	EGF-like-domain, multiple 6 [Source:MGI Symbol;Acc:MGI:1858599]	down	6.19599	-1.88962	0.571175	-3.33853	0.00084224	0.019002	0.478619
ENSMUSG00000000409.14	Lck	protein_coding	lymphocyte protein tyrosine kinase [Source:MGI Symbol;Acc:MGI:96756]	down	60.4208	-1.87616	0.461493	-4.06862	4.72933e-05	0.00069613	1.38098
ENSMUSG00000000486.13	Sept1	protein_coding	septin 1 [Source:MGI Symbol;Acc:MGI:1858916]	down	69.8094	-1.35008	0.420905	-3.20843	0.00133462	0.011051	1.49677
ENSMUSG00000000489.6	Pdgfb	protein_coding	platelet derived growth factor, B polypeptide [Source:MGI Symbol;Acc:MGI:97528]	down	106.971	-1.36388	0.418376	-3.25523	0.00113302	0.00906553	1.61949
ENSMUSG00000000530.16	Acvrl1	protein_coding	activin A receptor, type II-like 1 [Source:MGI Symbol;Acc:MGI:1338946]	down	931.502	-1.45521	0.219726	-6.62212	3.5408e-11	1.70805e-09	1.48899
ENSMUSG00000000552.9	Zfp385a	protein_coding	zinc finger protein 385A [Source:MGI Symbol;Acc:MGI:1352495]	down	37.8967	-1.30604	0.344095	-3.78325	0.000154796	0.00182713	1.47284
ENSMUSG00000000682.7	Cd52	protein_coding	CD52 antigen [Source:MGI Symbol;Acc:MGI:1346088]	down	3462.49	-2.09574	0.210675	-9.94727	2.59191e-23	4.75685e-21	1.75
ENSMUSG00000000686.11	Abhd15	protein_coding	abhydrolase domain containing 15 [Source:MGI Symbol;Acc:MGI:1914727]	down	61.876	-1.43323	0.433319	-3.30235	0.000958778	0.00845138	1.49677
ENSMUSG00000000693.10	Loxl3	protein_coding	lysyl oxidase-like 3 [Source:MGI Symbol;Acc:MGI:1337004]	down	59.9873	-1.58927	0.461708	-3.4424	0.000576574	0.00518062	1.61949
ENSMUSG00000000861.15	Bcl11a	protein_coding	B cell CLL/lymphoma 11A (zinc finger protein) [Source:MGI Symbol;Acc:MGI:106190]	down	191.511	-1.29358	0.391832	-3.3032	0.000955869	0.00832501	1.52177
ENSMUSG00000001095.5	Slc13a2	protein_coding	solute carrier family 13 (sodium-dependent dicarboxylate transporter), member 2 [Source:MGI Symbol;Acc:MGI:1276558]	down	13.0619	-2.95512	0.522075	-5.25806	1.45584e-07	5.13901e-06	1.09432
ENSMUSG00000001128.7	Cfp	protein_coding	complement factor properdin [Source:MGI Symbol;Acc:MGI:97545]	down	16548.1	-1.12704	0.208343	-5.40955	6.31842e-08	1.82063e-06	1.48899
ENSMUSG00000001166.17	Oas1c	protein_coding	2'-5' oligoadenylate synthetase 1C [Source:MGI Symbol;Acc:MGI:2149633]	down	62.8572	-1.51218	0.339342	-4.45138	8.53197e-06	0.00014867	1.47284
ENSMUSG00000001228.14	Uhrf1	protein_coding	ubiquitin-like, containing PHD and RING finger domains, 1 [Source:MGI Symbol;Acc:MGI:1338889]	down	585.069	-0.845893	0.281966	-3.00027	0.00269741	0.0170286	1.75
ENSMUSG00000001240.13	Ramp2	protein_coding	receptor (calcitonin) activity modifying protein 2 [Source:MGI Symbol;Acc:MGI:1859650]	down	25.3338	-1.14778	0.443663	-2.59196	0.00954316	0.0435346	1.83959
ENSMUSG00000001249.14	Hpn	protein_coding	hepsin [Source:MGI Symbol;Acc:MGI:1196620]	down	334.498	-0.996948	0.254919	-3.9099	9.23336e-05	0.00116761	1.48899
ENSMUSG00000001348.15	Acp5	protein_coding	acid phosphatase 5, tartrate resistant [Source:MGI Symbol;Acc:MGI:87883]	down	8205.81	-1.29259	0.221893	-5.82526	5.70225e-09	1.69967e-07	1.75
ENSMUSG00000001663.10	Gstt1	protein_coding	glutathione S-transferase, theta 1 [Source:MGI Symbol;Acc:MGI:107379]	down	58.301	-1.14692	0.358072	-3.20383	0.0013561	0.0119464	1.38098
ENSMUSG00000001741.12	Il16	protein_coding	interleukin 16 [Source:MGI Symbol;Acc:MGI:1270855]	down	553.459	-1.93472	0.286427	-6.75243	1.45391e-11	8.20111e-10	1.36495
ENSMUSG00000001763.14	Tspan33	protein_coding	tetraspanin 33 [Source:MGI Symbol;Acc:MGI:1919012]	down	234.082	-0.803566	0.288298	-2.78767	0.00530879	0.037937	1.23327
ENSMUSG00000001774.8	Chordc1	protein_coding	cysteine and histidine-rich domain (CHORD)-containing, zinc-binding protein 1 [Source:MGI Symbol;Acc:MGI:1914167]	down	692.254	-0.455833	0.163664	-2.78513	0.00535066	0.0292258	1.75
ENSMUSG00000001918.17	Slc1a5	protein_coding	solute carrier family 1 (neutral amino acid transporter), member 5 [Source:MGI Symbol;Acc:MGI:105305]	down	324.278	-0.785982	0.245123	-3.20683	0.00134205	0.0129136	1.23753
ENSMUSG00000001930.17	Vwf	protein_coding	Von Willebrand factor [Source:MGI Symbol;Acc:MGI:98941]	down	72.2786	-1.17033	0.362656	-3.22946	0.00124025	0.0111061	1.38098
ENSMUSG00000002107.18	Celf2	protein_coding	CUGBP, Elav-like family member 2 [Source:MGI Symbol;Acc:MGI:1338822]	down	2347.67	-0.51215	0.178367	-2.87132	0.00408767	0.0237618	1.75
ENSMUSG00000002204.9	Napsa	protein_coding	napsin A aspartic peptidase [Source:MGI Symbol;Acc:MGI:109365]	down	199.984	-0.965094	0.317816	-3.03753	0.00238524	0.0175765	1.48899
ENSMUSG00000002265.16	Peg3	protein_coding	paternally expressed 3 [Source:MGI Symbol;Acc:MGI:104748]	down	84.4767	-0.868854	0.29949	-2.90134	0.00371569	0.0252962	1.47284
ENSMUSG00000002307.15	Daxx	protein_coding	Fas death domain-associated protein [Source:MGI Symbol;Acc:MGI:1197015]	down	603.195	-0.707497	0.15035	-4.70551	2.53231e-06	5.32008e-05	1.36495
ENSMUSG00000002332.16	Dhrs1	protein_coding	dehydrogenase/reductase (SDR family) member 1 [Source:MGI Symbol;Acc:MGI:1196314]	down	2846.83	-1.18765	0.207744	-5.71678	1.0856e-08	3.07871e-07	1.75
ENSMUSG00000002489.15	Tiam1	protein_coding	T cell lymphoma invasion and metastasis 1 [Source:MGI Symbol;Acc:MGI:103306]	down	33.548	-2.00511	0.420787	-4.77586	1.78943e-06	3.04583e-05	1.83959
ENSMUSG00000002602.16	Axl	protein_coding	AXL receptor tyrosine kinase [Source:MGI Symbol;Acc:MGI:1347244]	down	8420.16	-1.13204	0.197861	-5.72136	1.05676e-08	2.78985e-07	1.89663
ENSMUSG00000002769.8	Gnmt	protein_coding	glycine N-methyltransferase [Source:MGI Symbol;Acc:MGI:1202304]	down	183.473	-0.969241	0.351221	-2.76021	0.00577638	0.0370082	1.38098
ENSMUSG00000002983.17	Relb	protein_coding	avian reticuloendotheliosis viral (v-rel) oncogene related B [Source:MGI Symbol;Acc:MGI:103289]	down	103.298	-0.738814	0.257971	-2.86307	0.00419552	0.0274469	1.49677
ENSMUSG00000002997.15	Prkar2b	protein_coding	protein kinase, cAMP dependent regulatory, type II beta [Source:MGI Symbol;Acc:MGI:97760]	down	213.507	-1.06565	0.355761	-2.99527	0.00274199	0.0209474	1.38098
ENSMUSG00000003031.14	Cdkn1b	protein_coding	cyclin-dependent kinase inhibitor 1B [Source:MGI Symbol;Acc:MGI:104565]	down	691.135	-0.763566	0.238076	-3.20723	0.00134018	0.0109602	1.52177
ENSMUSG00000003123.15	Lipe	protein_coding	lipase, hormone sensitive [Source:MGI Symbol;Acc:MGI:96790]	down	136.759	-1.16181	0.223838	-5.18994	2.10359e-07	5.30335e-06	1.52177
ENSMUSG00000003134.10	Tbc1d8	protein_coding	TBC1 domain family, member 8 [Source:MGI Symbol;Acc:MGI:1927225]	down	479.022	-1.16442	0.241312	-4.82463	1.4026e-06	2.95477e-05	1.49677
ENSMUSG00000003206.6	Ebi3	protein_coding	Epstein-Barr virus induced gene 3 [Source:MGI Symbol;Acc:MGI:1354171]	down	2935.23	-1.26191	0.223297	-5.65112	1.59404e-08	4.1166e-07	1.89663
ENSMUSG00000003283.14	Hck	protein_coding	hemopoietic cell kinase [Source:MGI Symbol;Acc:MGI:96052]	down	5302.66	-0.561884	0.208595	-2.69366	0.00706718	0.034026	1.89663
ENSMUSG00000003363.15	Pld3	protein_coding	phospholipase D family, member 3 [Source:MGI Symbol;Acc:MGI:1333782]	down	4680.6	-1.1834	0.197553	-5.99021	2.09568e-09	7.69885e-08	1.48899
ENSMUSG00000003469.9	Phyhip	protein_coding	phytanoyl-CoA hydroxylase interacting protein [Source:MGI Symbol;Acc:MGI:1860417]	down	19.7279	-1.71182	0.506213	-3.36341	0.00076986	0.00699915	1.52177
ENSMUSG00000003484.4	Cyp4f18	protein_coding	cytochrome P450, family 4, subfamily f, polypeptide 18 [Source:MGI Symbol;Acc:MGI:1919304]	down	171.013	-1.55146	0.267894	-5.78922	7.07151e-09	2.41565e-07	1.48899
ENSMUSG00000003644.17	Rps6ka1	protein_coding	ribosomal protein S6 kinase polypeptide 1 [Source:MGI Symbol;Acc:MGI:104558]	down	890.987	-1.08583	0.228106	-4.76037	1.93241e-06	3.39609e-05	1.75
ENSMUSG00000003812.13	Dnase2a	protein_coding	deoxyribonuclease II alpha [Source:MGI Symbol;Acc:MGI:1329019]	down	1323.49	-1.33783	0.212031	-6.30925	2.80391e-10	1.00059e-08	1.75
ENSMUSG00000003882.5	Il7r	protein_coding	interleukin 7 receptor [Source:MGI Symbol;Acc:MGI:96562]	down	37.7083	-1.54273	0.51667	-2.99712	0.00272546	0.0192747	1.52177
ENSMUSG00000003934.5	Efnb3	protein_coding	ephrin B3 [Source:MGI Symbol;Acc:MGI:109196]	down	17.8851	-1.38858	0.500054	-2.76911	0.00562096	0.0337706	1.52177
ENSMUSG00000004044.9	Cavin1	protein_coding	caveolae associated 1 [Source:MGI Symbol;Acc:MGI:1277968]	down	63.7266	-0.86646	0.336445	-2.57706	0.00996445	0.0498478	1.61949
ENSMUSG00000004266.15	Ptpn6	protein_coding	protein tyrosine phosphatase, non-receptor type 6 [Source:MGI Symbol;Acc:MGI:96055]	down	6455.35	-0.595974	0.203349	-2.9308	0.00338094	0.023246	1.48899
ENSMUSG00000004359.16	Spic	protein_coding	Spi-C transcription factor (Spi-1/PU.1 related) [Source:MGI Symbol;Acc:MGI:1341168]	down	6238.36	-1.27796	0.251243	-5.08652	3.64686e-07	8.93886e-06	1.48899
ENSMUSG00000004383.18	Large1	protein_coding	LARGE xylosyl- and glucuronyltransferase 1 [Source:MGI Symbol;Acc:MGI:1342270]	down	155.876	-0.71764	0.240633	-2.9815	0.00286839	0.0190946	1.61949
ENSMUSG00000004552.16	Ctse	protein_coding	cathepsin E [Source:MGI Symbol;Acc:MGI:107361]	down	245.733	-1.36602	0.347614	-3.9302	8.4877e-05	0.00115823	1.38098
ENSMUSG00000004609.11	Cd33	protein_coding	CD33 antigen [Source:MGI Symbol;Acc:MGI:99440]	down	200.584	-1.58897	0.220692	-7.19518	6.23798e-13	3.99094e-11	1.48899
ENSMUSG00000004612.9	Nkg7	protein_coding	natural killer cell group 7 sequence [Source:MGI Symbol;Acc:MGI:1931250]	down	265.638	-1.30226	0.32839	-3.96561	7.32094e-05	0.000948007	1.48899
ENSMUSG00000004631.15	Sgce	protein_coding	sarcoglycan, epsilon [Source:MGI Symbol;Acc:MGI:1329042]	down	36.9514	-2.30253	0.389595	-5.84903	4.94454e-09	1.84623e-07	1.38098
ENSMUSG00000004665.10	Cnn2	protein_coding	calponin 2 [Source:MGI Symbol;Acc:MGI:105093]	down	365.599	-0.937124	0.253562	-3.69629	0.000218773	0.00284904	1.23753
ENSMUSG00000004698.10	Hdac9	protein_coding	histone deacetylase 9 [Source:MGI Symbol;Acc:MGI:1931221]	down	368.177	-1.04384	0.270769	-3.85516	0.000115653	0.00150503	1.38098
ENSMUSG00000004730.14	Adgre1	protein_coding	adhesion G protein-coupled receptor E1 [Source:MGI Symbol;Acc:MGI:106912]	down	12424.8	-1.51414	0.23802	-6.3614	1.99921e-10	8.40829e-09	1.48899
ENSMUSG00000004952.13	Rasa4	protein_coding	RAS p21 protein activator 4 [Source:MGI Symbol;Acc:MGI:1858600]	down	771.502	-1.49607	0.227378	-6.5788	4.74274e-11	2.41102e-09	1.36495
ENSMUSG00000005089.15	Slc1a2	protein_coding	solute carrier family 1 (glial high affinity glutamate transporter), member 2 [Source:MGI Symbol;Acc:MGI:101931]	down	358.565	-3.39459	0.389491	-8.70423	3.1974e-18	4.198e-16	1.48899
ENSMUSG00000005125.12	Ndrg1	protein_coding	N-myc downstream regulated gene 1 [Source:MGI Symbol;Acc:MGI:1341799]	down	217.112	-1.54107	0.331541	-4.64781	3.35482e-06	6.2265e-05	1.52177
ENSMUSG00000005204.12	Senp3	protein_coding	SUMO/sentrin specific peptidase 3 [Source:MGI Symbol;Acc:MGI:2158736]	down	1058.99	-0.560874	0.155825	-3.59931	0.000319066	0.00297675	1.71757
ENSMUSG00000005237.14	Dnah2	protein_coding	dynein, axonemal, heavy chain 2 [Source:MGI Symbol;Acc:MGI:107731]	down	791.173	-1.73576	0.287622	-6.03375	1.60195e-09	5.15791e-08	1.75
ENSMUSG00000005370.3	Msh6	protein_coding	mutS homolog 6 [Source:MGI Symbol;Acc:MGI:1343961]	down	437.564	-0.666703	0.227051	-2.93654	0.00331895	0.0225646	1.52177
ENSMUSG00000005533.10	Igf1r	protein_coding	insulin-like growth factor I receptor [Source:MGI Symbol;Acc:MGI:96433]	down	159.414	-1.11663	0.317262	-3.51902	0.000433141	0.00434307	1.49677
ENSMUSG00000005672.12	Kit	protein_coding	KIT proto-oncogene receptor tyrosine kinase [Source:MGI Symbol;Acc:MGI:96677]	down	199.812	-1.27241	0.408943	-3.11195	0.00185855	0.0143427	1.49677
ENSMUSG00000005774.12	Rfx5	protein_coding	regulatory factor X, 5 (influences HLA class II expression) [Source:MGI Symbol;Acc:MGI:1858421]	down	102.334	-1.21574	0.317536	-3.82604	0.000130219	0.00141298	1.66821
ENSMUSG00000005873.5	Reep5	protein_coding	receptor accessory protein 5 [Source:MGI Symbol;Acc:MGI:1270152]	down	3800.93	-0.743611	0.170231	-4.36821	1.25268e-05	0.000166859	1.89663
ENSMUSG00000006235.6	Epor	protein_coding	erythropoietin receptor [Source:MGI Symbol;Acc:MGI:95408]	down	297.204	-0.975074	0.242974	-4.01328	5.98804e-05	0.000850142	1.38098
ENSMUSG00000006281.8	Tep1	protein_coding	telomerase associated protein 1 [Source:MGI Symbol;Acc:MGI:109573]	down	776.543	-1.53925	0.213064	-7.22347	5.06775e-13	3.56711e-11	1.36495
ENSMUSG00000006362.16	Cbfa2t3	protein_coding	core-binding factor, runt domain, alpha subunit 2, translocated to, 3 (human) [Source:MGI Symbol;Acc:MGI:1338013]	down	59.0864	-1.38103	0.444745	-3.1082	0.00188233	0.0143283	1.52177
ENSMUSG00000006389.13	Mpl	protein_coding	myeloproliferative leukemia virus oncogene [Source:MGI Symbol;Acc:MGI:97076]	down	52.3328	-1.52593	0.395613	-3.85794	0.000114346	0.00137062	1.52177
ENSMUSG00000006395.16	Hyi	polymorphic_pseudogene	hydroxypyruvate isomerase (putative) [Source:MGI Symbol;Acc:MGI:1915430]	down	152.852	-0.989713	0.24641	-4.01574	5.92605e-05	0.000788406	1.49677
ENSMUSG00000006411.12	Nectin4	protein_coding	nectin cell adhesion molecule 4 [Source:MGI Symbol;Acc:MGI:1918990]	down	81.1543	-1.69083	0.297462	-5.67484	1.38816e-08	4.18016e-07	1.61949
ENSMUSG00000006418.17	Rnf114	protein_coding	ring finger protein 114 [Source:MGI Symbol;Acc:MGI:1933159]	down	1659.96	-0.657578	0.180705	-3.63894	0.000273761	0.00294826	1.48899
ENSMUSG00000006567.11	Atp7b	protein_coding	ATPase, Cu++ transporting, beta polypeptide [Source:MGI Symbol;Acc:MGI:103297]	down	79.1619	-1.14588	0.428758	-2.67381	0.0074994	0.042379	1.49677
ENSMUSG00000006574.15	Slc4a1	protein_coding	solute carrier family 4 (anion exchanger), member 1 [Source:MGI Symbol;Acc:MGI:109393]	down	1165.63	-0.975649	0.313789	-3.10954	0.00187377	0.0127907	1.75
ENSMUSG00000006586.15	Runx1t1	protein_coding	runt-related transcription factor 1; translocated to, 1 (cyclin D-related) [Source:MGI Symbol;Acc:MGI:104793]	down	45.3942	-1.50533	0.404429	-3.72616	0.000194417	0.00235495	1.38098
ENSMUSG00000006611.15	Hfe	protein_coding	hemochromatosis [Source:MGI Symbol;Acc:MGI:109191]	down	5528.18	-1.30345	0.247505	-5.26634	1.39174e-07	3.19848e-06	1.75
ENSMUSG00000006731.10	B4galnt1	protein_coding	beta-1,4-N-acetyl-galactosaminyl transferase 1 [Source:MGI Symbol;Acc:MGI:1342057]	down	139.487	-1.4903	0.340863	-4.37355	1.22244e-05	0.000198461	1.52177
ENSMUSG00000006930.15	Hap1	protein_coding	huntingtin-associated protein 1 [Source:MGI Symbol;Acc:MGI:1261831]	down	35.0049	-1.39494	0.340933	-4.08331	4.43989e-05	0.000614641	1.49677
ENSMUSG00000007039.12	Ddah2	protein_coding	dimethylarginine dimethylaminohydrolase 2 [Source:MGI Symbol;Acc:MGI:1859016]	down	69.3376	-0.892855	0.295232	-3.02401	0.00249451	0.0194027	1.38098
ENSMUSG00000008318.10	Relt	protein_coding	RELT tumor necrosis factor receptor [Source:MGI Symbol;Acc:MGI:2443373]	down	223.176	-0.873693	0.296586	-2.94528	0.00322662	0.0224611	1.48899
ENSMUSG00000008496.19	Pou2f2	protein_coding	POU domain, class 2, transcription factor 2 [Source:MGI Symbol;Acc:MGI:101897]	down	328.014	-1.62282	0.258975	-6.26473	3.73468e-10	1.5411e-08	1.49677
ENSMUSG00000008843.4	Cldn13	protein_coding	claudin 13 [Source:MGI Symbol;Acc:MGI:1913102]	down	344.078	-1.16966	0.301966	-3.87401	0.000107058	0.00154973	1.23753
ENSMUSG00000009035.14	Tmem184b	protein_coding	transmembrane protein 184b [Source:MGI Symbol;Acc:MGI:2445179]	down	217.022	-1.4791	0.217172	-6.80779	9.91092e-12	5.31661e-10	1.49677
ENSMUSG00000009090.17	Ap1b1	protein_coding	adaptor protein complex AP-1, beta 1 subunit [Source:MGI Symbol;Acc:MGI:1096368]	down	910.828	-0.750635	0.243698	-3.08032	0.0020678	0.0156263	1.48899
ENSMUSG00000009292.18	Trpm2	protein_coding	transient receptor potential cation channel, subfamily M, member 2 [Source:MGI Symbol;Acc:MGI:1351901]	down	2169	-1.15758	0.226071	-5.12032	3.05012e-07	6.09698e-06	1.89663
ENSMUSG00000009350.13	Mpo	protein_coding	myeloperoxidase [Source:MGI Symbol;Acc:MGI:97137]	down	4721.6	-1.27678	0.310452	-4.11282	3.90849e-05	0.00047912	1.75
ENSMUSG00000009585.17	Apobec3	protein_coding	apolipoprotein B mRNA editing enzyme, catalytic polypeptide 3 [Source:MGI Symbol;Acc:MGI:1933111]	down	1206.6	-0.907023	0.182719	-4.96398	6.90627e-07	1.3777e-05	1.75
ENSMUSG00000009621.18	Vav2	protein_coding	vav 2 oncogene [Source:MGI Symbol;Acc:MGI:102718]	down	613.938	-1.05832	0.262802	-4.02685	5.65283e-05	0.000820287	1.36495
ENSMUSG00000009654.4	Oit3	protein_coding	oncoprotein induced transcript 3 [Source:MGI Symbol;Acc:MGI:1201782]	down	68.4493	-2.02851	0.404623	-5.0088	5.47709e-07	1.27428e-05	1.52177
ENSMUSG00000009772.15	Nuak2	protein_coding	NUAK family, SNF1-like kinase, 2 [Source:MGI Symbol;Acc:MGI:1921387]	down	224.392	-1.35773	0.26969	-5.03279	4.83399e-07	1.37048e-05	1.23327
ENSMUSG00000010154.7	Spire2	protein_coding	spire type actin nucleation factor 2 [Source:MGI Symbol;Acc:MGI:2446256]	down	18.3239	-1.59833	0.452208	-3.52674	0.000420709	0.00423822	1.49677
ENSMUSG00000010277.7	2610507B11Rik	protein_coding	RIKEN cDNA 2610507B11 gene [Source:MGI Symbol;Acc:MGI:1919753]	down	1652.12	-0.577152	0.196471	-2.93759	0.00330776	0.0228469	1.48899
ENSMUSG00000010358.13	Ifi35	protein_coding	interferon-induced protein 35 [Source:MGI Symbol;Acc:MGI:1917360]	down	1665.77	-0.630575	0.225614	-2.79491	0.00519136	0.0286112	1.75
ENSMUSG00000010660.3	Plcd1	protein_coding	phospholipase C, delta 1 [Source:MGI Symbol;Acc:MGI:97614]	down	55.1747	-1.22329	0.41601	-2.93389	0.00334744	0.0229587	1.49677
ENSMUSG00000010760.5	Phlda2	protein_coding	pleckstrin homology like domain, family A, member 2 [Source:MGI Symbol;Acc:MGI:1202307]	down	7.16433	-1.81972	0.569501	-3.53211	0.000412251	0.0102255	0.508917
ENSMUSG00000011256.16	Adam19	protein_coding	a disintegrin and metallopeptidase domain 19 (meltrin beta) [Source:MGI Symbol;Acc:MGI:105377]	down	28.1342	-1.38272	0.424194	-3.25302	0.00114184	0.0103964	1.38098
ENSMUSG00000012428.9	Steap4	protein_coding	STEAP family member 4 [Source:MGI Symbol;Acc:MGI:1923560]	down	21.9809	-1.37378	0.462864	-2.95811	0.00309533	0.0203312	1.61949
ENSMUSG00000012429.9	Mplkip	protein_coding	M-phase specific PLK1 intereacting protein [Source:MGI Symbol;Acc:MGI:1913558]	down	111.426	-0.851027	0.233237	-3.6492	0.000263063	0.0028	1.52177
ENSMUSG00000013707.3	Tnfaip8l2	protein_coding	tumor necrosis factor, alpha-induced protein 8-like 2 [Source:MGI Symbol;Acc:MGI:1917019]	down	513.876	-0.929072	0.274621	-3.38306	0.000716825	0.00668339	1.49677
ENSMUSG00000013766.11	Ly6g6e	protein_coding	lymphocyte antigen 6 complex, locus G6E [Source:MGI Symbol;Acc:MGI:1917524]	down	14.5361	-2.05538	0.562361	-3.6898	0.000224431	0.00324971	1.09419
ENSMUSG00000014075.15	Tctex1d2	protein_coding	Tctex1 domain containing 2 [Source:MGI Symbol;Acc:MGI:1913311]	down	104.973	-0.903519	0.321338	-2.81269	0.00491288	0.0290721	1.61949
ENSMUSG00000014158.12	Trpv4	protein_coding	transient receptor potential cation channel, subfamily V, member 4 [Source:MGI Symbol;Acc:MGI:1926945]	down	87.5426	-1.596	0.299243	-5.32644	1.00155e-07	2.49034e-06	1.66821
ENSMUSG00000014453.4	Blk	protein_coding	B lymphoid kinase [Source:MGI Symbol;Acc:MGI:88169]	down	56.8257	-1.77587	0.566698	-3.25339	0.00114037	0.0096051	1.52177
ENSMUSG00000014542.3	Clec4f	protein_coding	C-type lectin domain family 4, member f [Source:MGI Symbol;Acc:MGI:1859834]	down	35299.6	-1.32925	0.145653	-9.12612	7.10003e-20	9.60137e-18	1.75
ENSMUSG00000014599.10	Csf1	protein_coding	colony stimulating factor 1 (macrophage) [Source:MGI Symbol;Acc:MGI:1339753]	down	26.8199	-1.66834	0.385256	-4.32233	1.54393e-05	0.000229968	1.61949
ENSMUSG00000015143.15	Actn1	protein_coding	actinin, alpha 1 [Source:MGI Symbol;Acc:MGI:2137706]	down	572.204	-0.82751	0.212459	-3.89493	9.82286e-05	0.00120555	1.52177
ENSMUSG00000015217.11	Hmgb3	protein_coding	high mobility group box 3 [Source:MGI Symbol;Acc:MGI:1098219]	down	1020.01	-0.979124	0.327857	-2.98662	0.00282083	0.0176585	1.74984
ENSMUSG00000015314.10	Slamf6	protein_coding	SLAM family member 6 [Source:MGI Symbol;Acc:MGI:1353620]	down	176.948	-2.54536	0.265057	-9.59132	8.69654e-22	1.59298e-19	1.49677
ENSMUSG00000015340.10	Cybb	protein_coding	cytochrome b-245, beta polypeptide [Source:MGI Symbol;Acc:MGI:88574]	down	7511.09	-1.452	0.202652	-7.16493	7.78286e-13	4.21879e-11	1.75
ENSMUSG00000015355.13	Cd48	protein_coding	CD48 antigen [Source:MGI Symbol;Acc:MGI:88339]	down	2275.12	-1.06609	0.234378	-4.54848	5.40343e-06	8.3736e-05	1.75
ENSMUSG00000015396.4	Cd83	protein_coding	CD83 antigen [Source:MGI Symbol;Acc:MGI:1328316]	down	2331.5	-2.46859	0.494117	-5.03075	4.88561e-07	1.17091e-05	1.48899
ENSMUSG00000015437.5	Gzmb	protein_coding	granzyme B [Source:MGI Symbol;Acc:MGI:109267]	down	87.3896	-1.82643	0.339663	-5.37341	7.72626e-08	2.18141e-06	1.49677
ENSMUSG00000015474.16	Ppt2	protein_coding	palmitoyl-protein thioesterase 2 [Source:MGI Symbol;Acc:MGI:1860075]	down	257.603	-0.932384	0.179129	-5.20441	1.94609e-07	5.05743e-06	1.48899
ENSMUSG00000015745.9	Plekho1	protein_coding	pleckstrin homology domain containing, family O member 1 [Source:MGI Symbol;Acc:MGI:1914470]	down	440.037	-1.03224	0.213814	-4.82751	1.3825e-06	3.43109e-05	1.23753
ENSMUSG00000015852.13	Fcrls	protein_coding	Fc receptor-like S, scavenger receptor [Source:MGI Symbol;Acc:MGI:1933397]	down	31.1258	-2.48047	0.458385	-5.34456	9.06345e-08	2.086e-06	1.83959
ENSMUSG00000015889.8	Lta4h	protein_coding	leukotriene A4 hydrolase [Source:MGI Symbol;Acc:MGI:96836]	down	1198.85	-0.640295	0.230131	-2.78239	0.00539603	0.0294109	1.75
ENSMUSG00000015947.10	Fcgr1	protein_coding	Fc receptor, IgG, high affinity I [Source:MGI Symbol;Acc:MGI:95498]	down	3525.13	-1.32318	0.187867	-7.04299	1.88161e-12	9.63058e-11	1.75
ENSMUSG00000015950.13	Ncf1	protein_coding	neutrophil cytosolic factor 1 [Source:MGI Symbol;Acc:MGI:97283]	down	1828.73	-1.07089	0.222196	-4.8196	1.43846e-06	2.63995e-05	1.75
ENSMUSG00000016181.9	Diexf	protein_coding	digestive organ expansion factor homolog (zebrafish) [Source:MGI Symbol;Acc:MGI:2138080]	down	132.342	-1.01952	0.276313	-3.6902	0.000224079	0.0022601	1.66821
ENSMUSG00000016194.14	Hsd11b1	protein_coding	hydroxysteroid 11-beta dehydrogenase 1 [Source:MGI Symbol;Acc:MGI:103562]	down	141.732	-1.0699	0.375414	-2.85207	0.00434351	0.0265297	1.61949
ENSMUSG00000016206.6	H2-M3	protein_coding	histocompatibility 2, M region locus 3 [Source:MGI Symbol;Acc:MGI:95915]	down	1360.03	-1.19477	0.214706	-5.56429	2.63227e-08	7.16317e-07	1.71757
ENSMUSG00000016255.5	Tubb1	protein_coding	tubulin, beta 1 class VI [Source:MGI Symbol;Acc:MGI:107814]	down	16.8474	-1.25585	0.456686	-2.74594	0.00603377	0.0308278	1.83959
ENSMUSG00000016494.9	Cd34	protein_coding	CD34 antigen [Source:MGI Symbol;Acc:MGI:88329]	down	108.983	-0.970068	0.355768	-2.72717	0.00638796	0.0376419	1.49677
ENSMUSG00000016496.7	Cd274	protein_coding	CD274 antigen [Source:MGI Symbol;Acc:MGI:1926446]	down	460.618	-1.2822	0.246237	-5.20712	1.91789e-07	4.99275e-06	1.48899
ENSMUSG00000016498.9	Pdcd1lg2	protein_coding	programmed cell death 1 ligand 2 [Source:MGI Symbol;Acc:MGI:1930125]	down	5.65417	-2.04218	0.570658	-3.47471	0.000511397	0.0342986	0.135768
ENSMUSG00000016756.17	Cmah	protein_coding	cytidine monophospho-N-acetylneuraminic acid hydroxylase [Source:MGI Symbol;Acc:MGI:103227]	down	200.255	-1.21908	0.233681	-5.21596	1.82872e-07	4.79367e-06	1.48899
ENSMUSG00000017002.14	Slpi	protein_coding	secretory leukocyte peptidase inhibitor [Source:MGI Symbol;Acc:MGI:109297]	down	146.239	-1.94413	0.311555	-6.2381	4.42913e-10	1.77744e-08	1.52177
ENSMUSG00000017386.10	Traf4	protein_coding	TNF receptor associated factor 4 [Source:MGI Symbol;Acc:MGI:1202880]	down	48.9968	-1.19511	0.440024	-2.71677	0.00659218	0.0362717	1.61949
ENSMUSG00000017561.16	Crlf3	protein_coding	cytokine receptor-like factor 3 [Source:MGI Symbol;Acc:MGI:1860086]	down	1259.57	-0.963029	0.148599	-6.48059	9.13629e-11	3.47256e-09	1.75
ENSMUSG00000017607.9	Tns4	protein_coding	tensin 4 [Source:MGI Symbol;Acc:MGI:2144377]	down	125.321	-0.791936	0.259582	-3.05012	0.00228751	0.015854	1.61949
ENSMUSG00000017652.16	Cd40	protein_coding	CD40 antigen [Source:MGI Symbol;Acc:MGI:88336]	down	89.8337	-3.69185	0.308055	-11.8233	2.95742e-32	1.11053e-29	1.49677
ENSMUSG00000017707.9	Serinc3	protein_coding	serine incorporator 3 [Source:MGI Symbol;Acc:MGI:1349457]	down	5664.14	-0.434102	0.167017	-2.59916	0.00934509	0.0444978	1.75
ENSMUSG00000017734.15	Dbndd2	protein_coding	dysbindin (dystrobrevin binding protein 1) domain containing 2 [Source:MGI Symbol;Acc:MGI:106562]	down	579.141	-0.989157	0.230169	-4.29704	1.73093e-05	0.00027111	1.48899
ENSMUSG00000017754.13	Pltp	protein_coding	phospholipid transfer protein [Source:MGI Symbol;Acc:MGI:103151]	down	2050.47	-2.00343	0.211569	-9.46855	2.83767e-21	4.98204e-19	1.48899
ENSMUSG00000017760.15	Ctsa	protein_coding	cathepsin A [Source:MGI Symbol;Acc:MGI:97748]	down	14249.7	-0.941807	0.224656	-4.19222	2.76237e-05	0.00040731	1.48899
ENSMUSG00000018167.10	Stard3	protein_coding	START domain containing 3 [Source:MGI Symbol;Acc:MGI:1929618]	down	519.661	-0.988002	0.247218	-3.99631	6.43376e-05	0.00084936	1.48899
ENSMUSG00000018168.8	Ikzf3	protein_coding	IKAROS family zinc finger 3 [Source:MGI Symbol;Acc:MGI:1342542]	down	28.6091	-2.41887	0.506472	-4.79568	1.62122e-06	2.79454e-05	1.83959
ENSMUSG00000018169.12	Mfng	protein_coding	MFNG O-fucosylpeptide 3-beta-N-acetylglucosaminyltransferase [Source:MGI Symbol;Acc:MGI:1095404]	down	72.8503	-1.25662	0.314489	-3.99418	6.49196e-05	0.000850142	1.49677
ENSMUSG00000018449.12	Rpain	protein_coding	RPA interacting protein [Source:MGI Symbol;Acc:MGI:1916973]	down	571	-0.657381	0.137686	-4.77434	1.80301e-06	3.62409e-05	1.52177
ENSMUSG00000018547.8	Pip4k2b	protein_coding	phosphatidylinositol-5-phosphate 4-kinase, type II, beta [Source:MGI Symbol;Acc:MGI:1934234]	down	123.197	-0.651295	0.201868	-3.22666	0.00125244	0.0103658	1.52177
ENSMUSG00000018593.13	Sparc	protein_coding	secreted acidic cysteine rich glycoprotein [Source:MGI Symbol;Acc:MGI:98373]	down	281.682	-1.30986	0.297942	-4.3963	1.10112e-05	0.000197205	1.38098
ENSMUSG00000018654.17	Ikzf1	protein_coding	IKAROS family zinc finger 1 [Source:MGI Symbol;Acc:MGI:1342540]	down	957.602	-1.31901	0.186512	-7.07177	1.52972e-12	9.23882e-11	1.48899
ENSMUSG00000018659.12	Pnpo	protein_coding	pyridoxine 5'-phosphate oxidase [Source:MGI Symbol;Acc:MGI:2144151]	down	719.511	-0.565261	0.217539	-2.59858	0.00936101	0.0445406	1.75
ENSMUSG00000018697.14	Aatf	protein_coding	apoptosis antagonizing transcription factor [Source:MGI Symbol;Acc:MGI:1929608]	down	698.682	-0.412742	0.152596	-2.70477	0.00683526	0.0351106	1.75
ENSMUSG00000018774.13	Cd68	protein_coding	CD68 antigen [Source:MGI Symbol;Acc:MGI:88342]	down	12550.2	-0.928947	0.186688	-4.97592	6.49391e-07	1.30354e-05	1.75
ENSMUSG00000018830.8	Myh11	protein_coding	myosin, heavy polypeptide 11, smooth muscle [Source:MGI Symbol;Acc:MGI:102643]	down	11.2916	-1.63763	0.562301	-2.91603	0.00354518	0.0305636	1.09432
ENSMUSG00000018909.15	Arrb1	protein_coding	arrestin, beta 1 [Source:MGI Symbol;Acc:MGI:99473]	down	493.181	-0.590732	0.157037	-3.7617	0.000168762	0.00191198	1.52177
ENSMUSG00000018920.11	Cxcl16	protein_coding	chemokine (C-X-C motif) ligand 16 [Source:MGI Symbol;Acc:MGI:1932682]	down	2527.91	-2.9065	0.245678	-11.8285	2.7812e-32	9.16147e-30	1.75
ENSMUSG00000018983.9	E2f2	protein_coding	E2F transcription factor 2 [Source:MGI Symbol;Acc:MGI:1096341]	down	306.982	-0.988128	0.270141	-3.6583	0.00025389	0.00272	1.52177
ENSMUSG00000019297.9	Nop9	protein_coding	NOP9 nucleolar protein [Source:MGI Symbol;Acc:MGI:1915092]	down	822.66	-0.671644	0.157268	-4.27068	1.94882e-05	0.000261779	1.75
ENSMUSG00000019437.17	Tlcd1	protein_coding	TLC domain containing 1 [Source:MGI Symbol;Acc:MGI:1915572]	down	72.9683	-1.27769	0.395237	-3.23678	0.00120887	0.00957854	1.61949
ENSMUSG00000019461.12	Plscr3	protein_coding	phospholipid scramblase 3 [Source:MGI Symbol;Acc:MGI:1917560]	down	347.51	-0.586755	0.205166	-2.86014	0.0042345	0.0292848	1.38098
ENSMUSG00000019467.15	Arhgef25	protein_coding	Rho guanine nucleotide exchange factor (GEF) 25 [Source:MGI Symbol;Acc:MGI:1277173]	down	23.1304	-1.68027	0.491652	-3.39184	0.000694254	0.00696581	1.38098
ENSMUSG00000019699.16	Akt3	protein_coding	thymoma viral proto-oncogene 3 [Source:MGI Symbol;Acc:MGI:1345147]	down	34.9574	-1.42558	0.392815	-3.62297	0.000291238	0.00310028	1.49677
ENSMUSG00000019734.16	Tmc4	protein_coding	transmembrane channel-like gene family 4 [Source:MGI Symbol;Acc:MGI:2669035]	down	34.038	-1.28988	0.3831	-3.37247	0.000744961	0.00645863	1.61949
ENSMUSG00000019845.8	Tube1	protein_coding	epsilon-tubulin 1 [Source:MGI Symbol;Acc:MGI:1919174]	down	93.2545	-0.712722	0.267961	-2.66057	0.0078008	0.0431719	1.52177
ENSMUSG00000019850.11	Tnfaip3	protein_coding	tumor necrosis factor, alpha-induced protein 3 [Source:MGI Symbol;Acc:MGI:1196377]	down	955.558	-1.31979	0.279832	-4.7166	2.39822e-06	4.10247e-05	1.75
ENSMUSG00000019929.16	Dcn	protein_coding	decorin [Source:MGI Symbol;Acc:MGI:94872]	down	201.131	-0.741922	0.252099	-2.94299	0.00325058	0.0224999	1.49677
ENSMUSG00000019982.15	Myb	protein_coding	myeloblastosis oncogene [Source:MGI Symbol;Acc:MGI:97249]	down	349.182	-1.43964	0.494758	-2.91648	0.00354003	0.0240056	1.49677
ENSMUSG00000019990.15	Pde7b	protein_coding	phosphodiesterase 7B [Source:MGI Symbol;Acc:MGI:1352752]	down	82.2869	-1.22895	0.337329	-3.64327	0.000269201	0.0028944	1.49677
ENSMUSG00000019997.11	Ctgf	protein_coding	connective tissue growth factor [Source:MGI Symbol;Acc:MGI:95537]	down	8.59941	-1.70178	0.558037	-3.08975	0.00200322	0.0196162	1.09432
ENSMUSG00000020010.7	Vnn3	protein_coding	vanin 3 [Source:MGI Symbol;Acc:MGI:1347055]	down	325.104	-1.4912	0.238904	-6.23912	4.40044e-10	1.92575e-08	1.38098
ENSMUSG00000020023.18	Tmcc3	protein_coding	transmembrane and coiled coil domains 3 [Source:MGI Symbol;Acc:MGI:2442900]	down	790.622	-1.78151	0.308817	-5.76827	8.0088e-09	2.69918e-07	1.48899
ENSMUSG00000020032.14	Nuak1	protein_coding	NUAK family, SNF1-like kinase, 1 [Source:MGI Symbol;Acc:MGI:1925226]	down	42.5453	-1.14506	0.346623	-3.29627	0.000979772	0.00846974	1.52177
ENSMUSG00000020042.15	Btbd11	protein_coding	BTB (POZ) domain containing 11 [Source:MGI Symbol;Acc:MGI:1921257]	down	227.762	-1.26723	0.294665	-4.29828	1.72127e-05	0.000268753	1.49677
ENSMUSG00000020044.13	Timp3	protein_coding	tissue inhibitor of metalloproteinase 3 [Source:MGI Symbol;Acc:MGI:98754]	down	90.802	-1.64987	0.389898	-4.23219	2.31427e-05	0.000341219	1.52177
ENSMUSG00000020125.7	Elane	protein_coding	elastase, neutrophil expressed [Source:MGI Symbol;Acc:MGI:2679229]	down	2591.78	-1.52014	0.322205	-4.71838	2.37731e-06	4.65559e-05	1.48899
ENSMUSG00000020167.14	Tcf3	protein_coding	transcription factor 3 [Source:MGI Symbol;Acc:MGI:98510]	down	484.24	-0.718509	0.240776	-2.98436	0.00284177	0.0199635	1.52177
ENSMUSG00000020176.17	Grb10	protein_coding	growth factor receptor bound protein 10 [Source:MGI Symbol;Acc:MGI:103232]	down	267.33	-1.0942	0.276273	-3.96089	7.46709e-05	0.000946918	1.52177
ENSMUSG00000020196.10	Cabin1	protein_coding	calcineurin binding protein 1 [Source:MGI Symbol;Acc:MGI:1298375]	down	321.393	-0.666057	0.19491	-3.41695	0.000633278	0.00603646	1.48899
ENSMUSG00000020227.10	Irak3	protein_coding	interleukin-1 receptor-associated kinase 3 [Source:MGI Symbol;Acc:MGI:1921164]	down	276.675	-2.13896	0.393991	-5.42584	5.76829e-08	1.98403e-06	1.23327
ENSMUSG00000020272.8	Stk10	protein_coding	serine/threonine kinase 10 [Source:MGI Symbol;Acc:MGI:1099439]	down	962.807	-0.845264	0.187029	-4.5192	6.20752e-06	9.47115e-05	1.75
ENSMUSG00000020275.9	Rel	protein_coding	reticuloendotheliosis oncogene [Source:MGI Symbol;Acc:MGI:97897]	down	261.674	-1.09404	0.264874	-4.13064	3.61759e-05	0.00051117	1.49677
ENSMUSG00000020323.14	Prss57	protein_coding	protease, serine 57 [Source:MGI Symbol;Acc:MGI:1920356]	down	76.4103	-1.27346	0.288377	-4.41605	1.0052e-05	0.000166859	1.52177
ENSMUSG00000020357.3	Flt4	protein_coding	FMS-like tyrosine kinase 4 [Source:MGI Symbol;Acc:MGI:95561]	down	15.178	-1.59884	0.487749	-3.26199	0.00110633	0.0122659	1.09432
ENSMUSG00000020388.12	Pdlim4	protein_coding	PDZ and LIM domain 4 [Source:MGI Symbol;Acc:MGI:1353470]	down	570.785	-1.56406	0.242001	-6.46241	1.03051e-10	4.41286e-09	1.52177
ENSMUSG00000020396.8	Nefh	protein_coding	neurofilament, heavy polypeptide [Source:MGI Symbol;Acc:MGI:97309]	down	12.5441	-1.48822	0.562446	-2.70622	0.00680549	0.0413035	1.40795
ENSMUSG00000020407.13	Upp1	protein_coding	uridine phosphorylase 1 [Source:MGI Symbol;Acc:MGI:1097668]	down	16.8302	-1.31257	0.497847	-2.63151	0.00850074	0.0399575	1.83959
ENSMUSG00000020415.16	Pttg1	protein_coding	pituitary tumor-transforming gene 1 [Source:MGI Symbol;Acc:MGI:1353578]	down	1310.4	-0.727812	0.218379	-3.33274	0.000859962	0.00694411	1.71757
ENSMUSG00000020422.13	Tns3	protein_coding	tensin 3 [Source:MGI Symbol;Acc:MGI:2443012]	down	179.362	-1.5452	0.308349	-5.0067	5.53713e-07	1.54578e-05	1.23327
ENSMUSG00000020423.6	Btg2	protein_coding	B cell translocation gene 2, anti-proliferative [Source:MGI Symbol;Acc:MGI:108384]	down	2284.67	-2.04359	0.337188	-6.06167	1.34718e-09	4.39265e-08	1.75
ENSMUSG00000020437.12	Myo1g	protein_coding	myosin IG [Source:MGI Symbol;Acc:MGI:1927091]	down	641.415	-0.555283	0.159381	-3.48398	0.000494014	0.00425371	1.75
ENSMUSG00000020486.18	Sept4	protein_coding	septin 4 [Source:MGI Symbol;Acc:MGI:1270156]	down	52.3606	-0.745636	0.285532	-2.61087	0.00903114	0.0461093	1.61949
ENSMUSG00000020515.13	Cnot8	protein_coding	CCR4-NOT transcription complex, subunit 8 [Source:MGI Symbol;Acc:MGI:1916375]	down	945.703	-0.460315	0.128232	-3.58964	0.000331129	0.00347199	1.48899
ENSMUSG00000020572.8	Nampt	protein_coding	nicotinamide phosphoribosyltransferase [Source:MGI Symbol;Acc:MGI:1929865]	down	2217.84	-0.535997	0.188711	-2.84031	0.00450693	0.0256535	1.75
ENSMUSG00000020577.17	Tspan13	protein_coding	tetraspanin 13 [Source:MGI Symbol;Acc:MGI:1913359]	down	2399.45	-1.38844	0.179255	-7.74531	9.53453e-15	6.88139e-13	1.75
ENSMUSG00000020607.7	Fam84a	protein_coding	family with sequence similarity 84, member A [Source:MGI Symbol;Acc:MGI:2145011]	down	22.859	-1.12174	0.400567	-2.7892	0.00528389	0.0322172	1.52177
ENSMUSG00000020638.8	Cmpk2	protein_coding	cytidine monophosphate (UMP-CMP) kinase 2, mitochondrial [Source:MGI Symbol;Acc:MGI:99830]	down	663.454	-1.26469	0.201565	-6.27382	3.52307e-10	1.46541e-08	1.48899
ENSMUSG00000020641.16	Rsad2	protein_coding	radical S-adenosyl methionine domain containing 2 [Source:MGI Symbol;Acc:MGI:1929628]	down	4201.78	-0.884126	0.192394	-4.59538	4.31966e-06	6.86808e-05	1.75
ENSMUSG00000020652.17	Cenpo	protein_coding	centromere protein O [Source:MGI Symbol;Acc:MGI:1923800]	down	472.189	-1.22125	0.167372	-7.29549	2.97578e-13	2.1531e-11	1.38098
ENSMUSG00000020654.15	Adcy3	protein_coding	adenylate cyclase 3 [Source:MGI Symbol;Acc:MGI:99675]	down	80.5457	-1.60172	0.350648	-4.56024	5.10948e-06	8.51182e-05	1.61949
ENSMUSG00000020689.4	Itgb3	protein_coding	integrin beta 3 [Source:MGI Symbol;Acc:MGI:96612]	down	108.975	-1.143	0.38841	-2.94275	0.00325309	0.0206342	1.66821
ENSMUSG00000020701.12	Tmem132e	protein_coding	transmembrane protein 132E [Source:MGI Symbol;Acc:MGI:2685490]	down	5.08222	-1.66983	0.562264	-3.34933	0.00081006	0.0184087	0.478619
ENSMUSG00000020709.15	Adap2	protein_coding	ArfGAP with dual PH domains 2 [Source:MGI Symbol;Acc:MGI:2663075]	down	885.153	-0.624884	0.240944	-2.59336	0.00950419	0.0458042	1.71757
ENSMUSG00000020717.19	Pecam1	protein_coding	platelet/endothelial cell adhesion molecule 1 [Source:MGI Symbol;Acc:MGI:97537]	down	1401.79	-2.6603	0.188815	-14.0851	4.69115e-45	3.34845e-42	1.74984
ENSMUSG00000020743.15	Mif4gd	protein_coding	MIF4G domain containing [Source:MGI Symbol;Acc:MGI:1916924]	down	435.717	-0.545553	0.205097	-2.65982	0.00781817	0.0439483	1.48899
ENSMUSG00000020788.15	Atp2a3	protein_coding	ATPase, Ca++ transporting, ubiquitous [Source:MGI Symbol;Acc:MGI:1194503]	down	86.4018	-1.14485	0.435109	-2.63575	0.00839516	0.0457433	1.52177
ENSMUSG00000020798.14	Spns3	protein_coding	spinster homolog 3 [Source:MGI Symbol;Acc:MGI:1924827]	down	45.8801	-1.95135	0.470707	-4.14937	3.33388e-05	0.00047828	1.49677
ENSMUSG00000020808.3	Pimreg	protein_coding	PICALM interacting mitotic regulator [Source:MGI Symbol;Acc:MGI:1924434]	down	100.257	-0.700783	0.263936	-2.65541	0.00792114	0.0470978	1.38098
ENSMUSG00000020827.18	Mink1	protein_coding	misshapen-like kinase 1 (zebrafish) [Source:MGI Symbol;Acc:MGI:1355329]	down	66.1959	-0.748433	0.266344	-2.8089	0.00497113	0.0331267	1.38098
ENSMUSG00000020829.9	Slc46a1	protein_coding	solute carrier family 46, member 1 [Source:MGI Symbol;Acc:MGI:1098733]	down	196.208	-0.874328	0.232305	-3.76283	0.000168001	0.00193634	1.48899
ENSMUSG00000020831.18	0610010K14Rik	protein_coding	RIKEN cDNA 0610010K14 gene [Source:MGI Symbol;Acc:MGI:1915609]	down	734.598	-0.893581	0.208032	-4.29528	1.74476e-05	0.000272147	1.48899
ENSMUSG00000020846.6	Rflnb	protein_coding	refilin B [Source:MGI Symbol;Acc:MGI:1923816]	down	61.1043	-1.77183	0.471446	-3.76553	0.000166198	0.00189163	1.52177
ENSMUSG00000020863.15	Luc7l3	protein_coding	LUC7-like 3 (S. cerevisiae) [Source:MGI Symbol;Acc:MGI:1914934]	down	660.891	-0.639523	0.215867	-2.96262	0.00305033	0.0188491	1.75
ENSMUSG00000020882.17	Cacnb1	protein_coding	calcium channel, voltage-dependent, beta 1 subunit [Source:MGI Symbol;Acc:MGI:102522]	down	14.5057	-1.43779	0.513031	-2.79739	0.0051517	0.0405391	1.09432
ENSMUSG00000020892.10	Aloxe3	protein_coding	arachidonate lipoxygenase 3 [Source:MGI Symbol;Acc:MGI:1345140]	down	13.8969	-1.839	0.547139	-3.4405	0.000580636	0.00706458	1.13222
ENSMUSG00000020895.14	Tmem107	protein_coding	transmembrane protein 107 [Source:MGI Symbol;Acc:MGI:1914160]	down	127.923	-1.02877	0.325065	-3.16479	0.00155195	0.0123534	1.52177
ENSMUSG00000020898.18	Ctc1	protein_coding	CTS telomere maintenance complex component 1 [Source:MGI Symbol;Acc:MGI:1916214]	down	511.298	-1.50323	0.224427	-6.69731	2.12295e-11	1.14646e-09	1.36495
ENSMUSG00000020901.13	Pik3r5	protein_coding	phosphoinositide-3-kinase regulatory subunit 5 [Source:MGI Symbol;Acc:MGI:2443588]	down	197.724	-1.16506	0.349417	-3.33246	0.000860824	0.0077643	1.48899
ENSMUSG00000021061.15	Sptb	protein_coding	spectrin beta, erythrocytic [Source:MGI Symbol;Acc:MGI:98387]	down	354.373	-1.02662	0.359387	-2.85758	0.0042688	0.029447	1.38098
ENSMUSG00000021068.16	Nin	protein_coding	ninein [Source:MGI Symbol;Acc:MGI:105108]	down	308.949	-0.606041	0.194953	-3.10853	0.00188021	0.0144605	1.49677
ENSMUSG00000021087.18	Rtn1	protein_coding	reticulon 1 [Source:MGI Symbol;Acc:MGI:1933947]	down	154.354	-2.09355	0.321414	-6.50613	7.71111e-11	3.13014e-09	1.66821
ENSMUSG00000021108.18	Prkch	protein_coding	protein kinase C, eta [Source:MGI Symbol;Acc:MGI:97600]	down	516.671	-0.980732	0.204911	-4.78561	1.70467e-06	3.79425e-05	1.36495
ENSMUSG00000021118.7	Plek2	protein_coding	pleckstrin 2 [Source:MGI Symbol;Acc:MGI:1351466]	down	109.194	-1.07741	0.341253	-3.15879	0.00158428	0.0119075	1.61949
ENSMUSG00000021125.6	Arg2	protein_coding	arginase type II [Source:MGI Symbol;Acc:MGI:1330806]	down	102.116	-1.33138	0.384868	-3.45586	0.000548543	0.00522837	1.52177
ENSMUSG00000021200.14	Asb2	protein_coding	ankyrin repeat and SOCS box-containing 2 [Source:MGI Symbol;Acc:MGI:1929743]	down	1196.39	-1.46996	0.289001	-5.08603	3.65632e-07	7.76471e-06	1.74984
ENSMUSG00000021203.15	Otub2	protein_coding	OTU domain, ubiquitin aldehyde binding 2 [Source:MGI Symbol;Acc:MGI:1915399]	down	134.632	-0.925787	0.295313	-3.13441	0.00172202	0.014369	1.38098
ENSMUSG00000021211.4	Akr1c12	protein_coding	aldo-keto reductase family 1, member C12 [Source:MGI Symbol;Acc:MGI:1351661]	down	26.6369	-1.59043	0.392372	-4.03828	5.38447e-05	0.000715361	1.52177
ENSMUSG00000021213.12	Akr1c13	protein_coding	aldo-keto reductase family 1, member C13 [Source:MGI Symbol;Acc:MGI:1351662]	down	161.65	-0.877834	0.275325	-3.18796	0.0014328	0.0109952	1.61949
ENSMUSG00000021217.7	Tshz3	protein_coding	teashirt zinc finger family member 3 [Source:MGI Symbol;Acc:MGI:2442819]	down	13.4494	-2.38912	0.532378	-4.35781	1.3137e-05	0.000277664	1.09432
ENSMUSG00000021250.13	Fos	protein_coding	FBJ osteosarcoma oncogene [Source:MGI Symbol;Acc:MGI:95574]	down	4044.58	-1.68157	0.318855	-5.27416	1.33362e-07	3.08145e-06	1.75
ENSMUSG00000021262.15	Evl	protein_coding	Ena-vasodilator stimulated phosphoprotein [Source:MGI Symbol;Acc:MGI:1194884]	down	905.291	-1.44012	0.195399	-7.36936	1.7145e-13	1.21535e-11	1.48899
ENSMUSG00000021281.15	Tnfaip2	protein_coding	tumor necrosis factor, alpha-induced protein 2 [Source:MGI Symbol;Acc:MGI:104960]	down	1993.55	-0.863238	0.164618	-5.24386	1.57254e-07	3.32271e-06	1.89663
ENSMUSG00000021322.8	Aoah	protein_coding	acyloxyacyl hydrolase [Source:MGI Symbol;Acc:MGI:1350928]	down	1525.72	-0.847791	0.193522	-4.38073	1.18284e-05	0.000196691	1.48899
ENSMUSG00000021338.17	Carmil1	protein_coding	capping protein regulator and myosin 1 linker 1 [Source:MGI Symbol;Acc:MGI:1915982]	down	10.3978	-1.50348	0.554213	-2.71835	0.00656093	0.0486955	1.09432
ENSMUSG00000021361.7	Tmem14c	protein_coding	transmembrane protein 14C [Source:MGI Symbol;Acc:MGI:1913404]	down	3001.61	-0.576692	0.132058	-4.36694	1.25999e-05	0.000179802	1.75
ENSMUSG00000021377.15	Dek	protein_coding	DEK oncogene (DNA binding) [Source:MGI Symbol;Acc:MGI:1926209]	down	2629.98	-0.776678	0.27757	-2.79819	0.00513901	0.0283592	1.75
ENSMUSG00000021411.16	Pxdc1	protein_coding	PX domain containing 1 [Source:MGI Symbol;Acc:MGI:1914145]	down	324.489	-2.09159	0.245266	-8.52203	1.56785e-17	2.00977e-15	1.38098
ENSMUSG00000021423.6	Ly86	protein_coding	lymphocyte antigen 86 [Source:MGI Symbol;Acc:MGI:1321404]	down	6258.83	-0.881137	0.207547	-4.24546	2.18144e-05	0.000286845	1.75
ENSMUSG00000021451.15	Sema4d	protein_coding	sema domain, immunoglobulin domain (Ig), transmembrane domain (TM) and short cytoplasmic domain, (semaphorin) 4D [Source:MGI Symbol;Acc:MGI:109244]	down	98.6219	-1.39005	0.313929	-4.42453	9.66528e-06	0.000152125	1.61949
ENSMUSG00000021457.14	Syk	protein_coding	spleen tyrosine kinase [Source:MGI Symbol;Acc:MGI:99515]	down	1398.72	-0.849814	0.198678	-4.27719	1.89267e-05	0.000260032	1.71757
ENSMUSG00000021573.15	Tppp	protein_coding	tubulin polymerization promoting protein [Source:MGI Symbol;Acc:MGI:1920198]	down	91.5007	-1.46745	0.312651	-4.6897	2.73602e-06	4.76391e-05	1.66821
ENSMUSG00000021608.15	Lpcat1	protein_coding	lysophosphatidylcholine acyltransferase 1 [Source:MGI Symbol;Acc:MGI:2384812]	down	495.187	-0.579577	0.175465	-3.30313	0.000956128	0.00744528	1.75
ENSMUSG00000021636.15	Marveld2	protein_coding	MARVEL (membrane-associating) domain containing 2 [Source:MGI Symbol;Acc:MGI:2446166]	down	43.9781	-1.13158	0.392549	-2.87504	0.00403978	0.0269749	1.47284
ENSMUSG00000021665.9	Hexb	protein_coding	hexosaminidase B [Source:MGI Symbol;Acc:MGI:96074]	down	2427	-0.739186	0.237283	-3.11514	0.00183859	0.0126243	1.75
ENSMUSG00000021675.4	F2rl2	protein_coding	coagulation factor II (thrombin) receptor-like 2 [Source:MGI Symbol;Acc:MGI:1298208]	down	70.1536	-1.50975	0.374514	-4.02434	5.71348e-05	0.000775914	1.47284
ENSMUSG00000021696.9	Elovl7	protein_coding	ELOVL family member 7, elongation of long chain fatty acids (yeast) [Source:MGI Symbol;Acc:MGI:1921809]	down	20.729	-1.34349	0.518398	-2.62005	0.00879166	0.0409314	1.83959
ENSMUSG00000021701.8	Plk2	protein_coding	polo like kinase 2 [Source:MGI Symbol;Acc:MGI:1099790]	down	425.168	-0.869272	0.319367	-2.72219	0.00648518	0.0382495	1.48899
ENSMUSG00000021720.11	Rnf180	protein_coding	ring finger protein 180 [Source:MGI Symbol;Acc:MGI:1919066]	down	134.191	-1.11729	0.36419	-3.06584	0.00217057	0.0152307	1.61949
ENSMUSG00000021733.10	Slc4a7	protein_coding	solute carrier family 4, sodium bicarbonate cotransporter, member 7 [Source:MGI Symbol;Acc:MGI:2443878]	down	183.96	-0.690862	0.209533	-3.29746	0.000975637	0.00853985	1.49677
ENSMUSG00000021752.13	Kctd6	protein_coding	potassium channel tetramerisation domain containing 6 [Source:MGI Symbol;Acc:MGI:1918643]	down	306.336	-0.705855	0.209955	-3.36176	0.000774461	0.00711042	1.49677
ENSMUSG00000021792.15	Fam213a	protein_coding	family with sequence similarity 213, member A [Source:MGI Symbol;Acc:MGI:1917814]	down	1046.16	-0.870143	0.162052	-5.36939	7.90025e-08	1.96223e-06	1.71757
ENSMUSG00000021838.17	Samd4	protein_coding	sterile alpha motif domain containing 4 [Source:MGI Symbol;Acc:MGI:1921730]	down	194.617	-0.907542	0.255107	-3.55745	0.000374467	0.00386731	1.48899
ENSMUSG00000021880.7	Rnase6	protein_coding	ribonuclease, RNase A family, 6 [Source:MGI Symbol;Acc:MGI:1925666]	down	109.373	-1.34145	0.296906	-4.51536	6.32086e-06	0.000109347	1.52177
ENSMUSG00000021886.7	Gpr65	protein_coding	G-protein coupled receptor 65 [Source:MGI Symbol;Acc:MGI:108031]	down	2715.51	-0.933344	0.273091	-3.4177	0.000631536	0.00523099	1.75
ENSMUSG00000021895.10	Arhgef3	protein_coding	Rho guanine nucleotide exchange factor (GEF) 3 [Source:MGI Symbol;Acc:MGI:1918954]	down	461.968	-0.786632	0.22698	-3.46508	0.000530064	0.00509805	1.52177
ENSMUSG00000021944.15	Gata4	protein_coding	GATA binding protein 4 [Source:MGI Symbol;Acc:MGI:95664]	down	14.432	-1.66944	0.494362	-3.37443	0.000739697	0.00881437	1.09432
ENSMUSG00000021990.15	Spata13	protein_coding	spermatogenesis associated 13 [Source:MGI Symbol;Acc:MGI:104838]	down	100.024	-1.94686	0.276007	-7.04451	1.86115e-12	9.95329e-11	1.66821
ENSMUSG00000022010.19	Tsc22d1	protein_coding	TSC22 domain family, member 1 [Source:MGI Symbol;Acc:MGI:109127]	down	410.654	-0.818837	0.192166	-4.26084	2.03658e-05	0.000364873	1.23753
ENSMUSG00000022014.15	Epsti1	protein_coding	epithelial stromal interaction 1 (breast) [Source:MGI Symbol;Acc:MGI:1915168]	down	1268.4	-1.39289	0.174017	-8.00368	1.20758e-15	1.00097e-13	1.74984
ENSMUSG00000022018.7	Rgcc	protein_coding	regulator of cell cycle [Source:MGI Symbol;Acc:MGI:1913464]	down	413.523	-0.962905	0.299798	-3.21201	0.00131812	0.0109956	1.48899
ENSMUSG00000022026.7	Olfm4	protein_coding	olfactomedin 4 [Source:MGI Symbol;Acc:MGI:2685142]	down	877.123	-1.58734	0.566313	-2.88548	0.00390821	0.0229587	1.74984
ENSMUSG00000022033.9	Pbk	protein_coding	PDZ binding kinase [Source:MGI Symbol;Acc:MGI:1289156]	down	462.579	-0.692714	0.172759	-4.00966	6.08072e-05	0.00080684	1.49677
ENSMUSG00000022037.15	Clu	protein_coding	clusterin [Source:MGI Symbol;Acc:MGI:88423]	down	194.211	-0.918214	0.339777	-2.70331	0.00686522	0.0421316	1.38098
ENSMUSG00000022048.8	Dpysl2	protein_coding	dihydropyrimidinase-like 2 [Source:MGI Symbol;Acc:MGI:1349763]	down	727.583	-1.09801	0.224377	-4.8937	9.89579e-07	2.37945e-05	1.36495
ENSMUSG00000022057.8	Adamdec1	protein_coding	ADAM-like, decysin 1 [Source:MGI Symbol;Acc:MGI:1917650]	down	391.678	-1.9018	0.292588	-6.49747	8.16834e-11	4.31375e-09	1.23753
ENSMUSG00000022089.9	Bin3	protein_coding	bridging integrator 3 [Source:MGI Symbol;Acc:MGI:1929883]	down	1406.66	-0.493782	0.191052	-2.58452	0.00975138	0.0460907	1.75
ENSMUSG00000022092.11	Ppp3cc	protein_coding	protein phosphatase 3, catalytic subunit, gamma isoform [Source:MGI Symbol;Acc:MGI:107162]	down	46.7158	-1.05595	0.379373	-2.78308	0.00538457	0.0334522	1.47284
ENSMUSG00000022099.17	Dmtn	protein_coding	dematin actin binding protein [Source:MGI Symbol;Acc:MGI:99670]	down	131.483	-1.00083	0.351191	-2.8523	0.00434045	0.02984	1.38098
ENSMUSG00000022105.6	Rb1	protein_coding	RB transcriptional corepressor 1 [Source:MGI Symbol;Acc:MGI:97874]	down	452.871	-0.657783	0.221747	-2.96622	0.00301481	0.022576	1.38098
ENSMUSG00000022132.15	Cldn10	protein_coding	claudin 10 [Source:MGI Symbol;Acc:MGI:1913101]	down	12.5958	-1.5366	0.563654	-2.74671	0.00601969	0.0456515	1.09432
ENSMUSG00000022181.16	C6	protein_coding	complement component 6 [Source:MGI Symbol;Acc:MGI:88233]	down	2097.21	-1.15424	0.273372	-4.22214	2.41994e-05	0.000361049	1.48899
ENSMUSG00000022186.14	Oxct1	protein_coding	3-oxoacid CoA transferase 1 [Source:MGI Symbol;Acc:MGI:1914291]	down	1634.07	-0.722962	0.153148	-4.72064	2.35101e-06	4.61606e-05	1.48899
ENSMUSG00000022199.11	Slc22a17	protein_coding	solute carrier family 22 (organic cation transporter), member 17 [Source:MGI Symbol;Acc:MGI:1926225]	down	60.2468	-2.29906	0.343834	-6.66527	2.64178e-11	1.38734e-09	1.38098
ENSMUSG00000022218.16	Tgm1	protein_coding	transglutaminase 1, K polypeptide [Source:MGI Symbol;Acc:MGI:98730]	down	641.534	-1.69588	0.24385	-6.9538	3.55577e-12	1.75021e-10	1.75
ENSMUSG00000022220.14	Adcy4	protein_coding	adenylate cyclase 4 [Source:MGI Symbol;Acc:MGI:99674]	down	258.919	-3.41003	0.228211	-14.8761	4.7124e-50	5.44475e-47	1.49677
ENSMUSG00000022261.6	Sdc2	protein_coding	syndecan 2 [Source:MGI Symbol;Acc:MGI:1349165]	down	110.978	-1.32049	0.260276	-5.06903	3.9984e-07	9.53629e-06	1.52177
ENSMUSG00000022292.16	Rrm2b	protein_coding	ribonucleotide reductase M2 B (TP53 inducible) [Source:MGI Symbol;Acc:MGI:2155865]	down	833.725	-1.32051	0.269734	-4.89517	9.82231e-07	2.17776e-05	1.48899
ENSMUSG00000022372.14	Sla	protein_coding	src-like adaptor [Source:MGI Symbol;Acc:MGI:104295]	down	1964.17	-1.37808	0.208149	-6.62032	3.58424e-11	1.47584e-09	1.75
ENSMUSG00000022419.16	Deptor	protein_coding	DEP domain containing MTOR-interacting protein [Source:MGI Symbol;Acc:MGI:2146322]	down	293.418	-1.30318	0.283718	-4.59328	4.36342e-06	8.01491e-05	1.48899
ENSMUSG00000022425.16	Enpp2	protein_coding	ectonucleotide pyrophosphatase/phosphodiesterase 2 [Source:MGI Symbol;Acc:MGI:1321390]	down	373.961	-0.631263	0.199814	-3.15908	0.00158266	0.0135251	1.38098
ENSMUSG00000022432.7	Smc1b	protein_coding	structural maintenance of chromosomes 1B [Source:MGI Symbol;Acc:MGI:2154049]	down	300.668	-1.23433	0.35237	-3.50427	0.000457864	0.00458132	1.48899
ENSMUSG00000022433.18	Csnk1e	protein_coding	casein kinase 1, epsilon [Source:MGI Symbol;Acc:MGI:1351660]	down	239.822	-1.31604	0.242013	-5.43767	5.39812e-08	1.69652e-06	1.38098
ENSMUSG00000022468.11	Endou	protein_coding	endonuclease, polyU-specific [Source:MGI Symbol;Acc:MGI:97746]	down	14.8491	-1.67201	0.546814	-3.05966	0.00221587	0.0173191	1.40795
ENSMUSG00000022540.16	Rogdi	protein_coding	rogdi homolog [Source:MGI Symbol;Acc:MGI:1913299]	down	417.007	-2.06625	0.260235	-7.93773	2.05909e-15	2.05653e-13	1.38098
ENSMUSG00000022562.14	Oplah	protein_coding	5-oxoprolinase (ATP-hydrolysing) [Source:MGI Symbol;Acc:MGI:1922725]	down	90.4582	-1.21599	0.435322	-2.79448	0.00519827	0.0296558	1.66821
ENSMUSG00000022575.4	Gsdmd	protein_coding	gasdermin D [Source:MGI Symbol;Acc:MGI:1916396]	down	1029.7	-0.827806	0.168489	-4.9131	8.96481e-07	1.73972e-05	1.75
ENSMUSG00000022579.10	Gpihbp1	protein_coding	GPI-anchored HDL-binding protein 1 [Source:MGI Symbol;Acc:MGI:1915703]	down	34.4192	-1.14323	0.433813	-2.64129	0.00825921	0.0457433	1.49677
ENSMUSG00000022584.14	Ly6c2	protein_coding	lymphocyte antigen 6 complex, locus C2 [Source:MGI Symbol;Acc:MGI:3712069]	down	690.279	-1.42772	0.501889	-2.85287	0.00433267	0.0301109	1.36495
ENSMUSG00000022665.14	Ccdc80	protein_coding	coiled-coil domain containing 80 [Source:MGI Symbol;Acc:MGI:1915146]	down	47.3162	-1.07338	0.382205	-2.81272	0.00491248	0.0304937	1.52177
ENSMUSG00000022667.17	Cd200r1	protein_coding	CD200 receptor 1 [Source:MGI Symbol;Acc:MGI:1889024]	down	664.985	-1.2614	0.25748	-4.89854	9.65529e-07	1.85135e-05	1.75
ENSMUSG00000022721.18	Trmt2a	protein_coding	TRM2 tRNA methyltransferase 2A [Source:MGI Symbol;Acc:MGI:96270]	down	961.378	-0.380583	0.142534	-2.67013	0.0075821	0.0381088	1.75
ENSMUSG00000022742.5	Cpox	protein_coding	coproporphyrinogen oxidase [Source:MGI Symbol;Acc:MGI:104841]	down	983.408	-1.22554	0.363844	-3.3689	0.000754689	0.00610925	1.75
ENSMUSG00000022747.16	St3gal6	protein_coding	ST3 beta-galactoside alpha-2,3-sialyltransferase 6 [Source:MGI Symbol;Acc:MGI:1888707]	down	452.956	-1.52229	0.321706	-4.73293	2.21303e-06	4.38528e-05	1.49677
ENSMUSG00000022793.16	B4galt4	protein_coding	UDP-Gal:betaGlcNAc beta 1,4-galactosyltransferase, polypeptide 4 [Source:MGI Symbol;Acc:MGI:1928387]	down	335.363	-0.844564	0.269402	-3.13503	0.00171834	0.014353	1.38098
ENSMUSG00000022831.14	Hcls1	protein_coding	hematopoietic cell specific Lyn substrate 1 [Source:MGI Symbol;Acc:MGI:104568]	down	2384.92	-0.56289	0.183591	-3.066	0.00216945	0.0143427	1.75
ENSMUSG00000022836.10	Mylk	protein_coding	myosin, light polypeptide kinase [Source:MGI Symbol;Acc:MGI:894806]	down	63.5703	-1.43189	0.332801	-4.2972	1.72968e-05	0.000266461	1.52177
ENSMUSG00000022849.4	Hspbap1	protein_coding	Hspb associated protein 1 [Source:MGI Symbol;Acc:MGI:1913917]	down	98.8661	-0.737111	0.271178	-2.71768	0.00657411	0.0408024	1.38098
ENSMUSG00000022906.15	Parp9	protein_coding	poly (ADP-ribose) polymerase family, member 9 [Source:MGI Symbol;Acc:MGI:1933117]	down	704.28	-0.925406	0.217766	-4.24933	2.14408e-05	0.00028251	1.75
ENSMUSG00000022947.7	Cbr3	protein_coding	carbonyl reductase 3 [Source:MGI Symbol;Acc:MGI:1309992]	down	57.6693	-0.949932	0.340477	-2.78806	0.00530245	0.0346811	1.38098
ENSMUSG00000022951.15	Rcan1	protein_coding	regulator of calcineurin 1 [Source:MGI Symbol;Acc:MGI:1890564]	down	1079.56	-0.882466	0.236778	-3.72683	0.000193899	0.00191174	1.75
ENSMUSG00000022952.16	Runx1	protein_coding	runt related transcription factor 1 [Source:MGI Symbol;Acc:MGI:99852]	down	396.431	-0.916348	0.201088	-4.55715	5.18525e-06	9.32038e-05	1.48899
ENSMUSG00000022964.14	Tmem50b	protein_coding	transmembrane protein 50B [Source:MGI Symbol;Acc:MGI:1925225]	down	232.597	-0.501378	0.176628	-2.83863	0.00453081	0.0290429	1.49677
ENSMUSG00000022965.7	Ifngr2	protein_coding	interferon gamma receptor 2 [Source:MGI Symbol;Acc:MGI:107654]	down	991.668	-0.724833	0.15848	-4.57353	4.79582e-06	7.55852e-05	1.75
ENSMUSG00000022971.18	Ifnar2	protein_coding	interferon (alpha and beta) receptor 2 [Source:MGI Symbol;Acc:MGI:1098243]	down	2767.75	-0.642486	0.169375	-3.79321	0.000148709	0.00141814	1.89663
ENSMUSG00000022982.9	Sod1	protein_coding	superoxide dismutase 1, soluble [Source:MGI Symbol;Acc:MGI:98351]	down	6141.85	-0.506058	0.155726	-3.24968	0.00115535	0.00863448	1.75
ENSMUSG00000023030.16	Slc11a2	protein_coding	solute carrier family 11 (proton-coupled divalent metal ion transporters), member 2 [Source:MGI Symbol;Acc:MGI:1345279]	down	274.429	-0.707657	0.245807	-2.87865	0.00399382	0.0265297	1.48899
ENSMUSG00000023043.6	Krt18	protein_coding	keratin 18 [Source:MGI Symbol;Acc:MGI:96692]	down	95.5842	-1.02203	0.318851	-3.20451	0.00135291	0.0111467	1.49677
ENSMUSG00000023070.6	Rgn	protein_coding	regucalcin [Source:MGI Symbol;Acc:MGI:108024]	down	199.362	-0.811198	0.218493	-3.71295	0.000204858	0.00229801	1.49677
ENSMUSG00000023132.8	Gzma	protein_coding	granzyme A [Source:MGI Symbol;Acc:MGI:109266]	down	452.35	-1.32154	0.310495	-4.25661	2.07546e-05	0.000315579	1.48899
ENSMUSG00000023150.14	Ivns1abp	protein_coding	influenza virus NS1A binding protein [Source:MGI Symbol;Acc:MGI:2152389]	down	1033.23	-0.668714	0.151843	-4.40402	1.06264e-05	0.000154604	1.75
ENSMUSG00000023191.9	P3h3	protein_coding	prolyl 3-hydroxylase 3 [Source:MGI Symbol;Acc:MGI:1315208]	down	39.1329	-1.22363	0.369185	-3.30725	0.000942171	0.00822167	1.52177
ENSMUSG00000023224.12	Serping1	protein_coding	serine (or cysteine) peptidase inhibitor, clade G, member 1 [Source:MGI Symbol;Acc:MGI:894696]	down	118.468	-1.04806	0.307747	-3.40506	0.000661486	0.00615013	1.52177
ENSMUSG00000023274.14	Cd4	protein_coding	CD4 antigen [Source:MGI Symbol;Acc:MGI:88335]	down	55.2062	-2.76651	0.421003	-6.51756	7.14599e-11	2.99702e-09	1.61949
ENSMUSG00000023277.12	Twf2	protein_coding	twinfilin actin binding protein 2 [Source:MGI Symbol;Acc:MGI:1346078]	down	384.474	-0.772967	0.272893	-2.83265	0.00461645	0.0313063	1.38098
ENSMUSG00000023349.14	Clec4n	protein_coding	C-type lectin domain family 4, member n [Source:MGI Symbol;Acc:MGI:1861231]	down	8732.48	-1.62818	0.189666	-8.58432	9.13791e-18	9.78279e-16	1.75
ENSMUSG00000023571.4	C1qtnf12	protein_coding	C1q and tumor necrosis factor related 12 [Source:MGI Symbol;Acc:MGI:1914639]	down	287.238	-1.27923	0.363017	-3.52415	0.000424851	0.00429368	1.48899
ENSMUSG00000023913.17	Pla2g7	protein_coding	phospholipase A2, group VII (platelet-activating factor acetylhydrolase, plasma) [Source:MGI Symbol;Acc:MGI:1351327]	down	5669.14	-1.48331	0.173848	-8.53204	1.43794e-17	1.7509e-15	1.48899
ENSMUSG00000023923.10	Tbc1d5	protein_coding	TBC1 domain family, member 5 [Source:MGI Symbol;Acc:MGI:1919488]	down	383.94	-0.622354	0.187204	-3.32453	0.000885665	0.00780823	1.52177
ENSMUSG00000023926.7	Rhag	protein_coding	Rhesus blood group-associated A glycoprotein [Source:MGI Symbol;Acc:MGI:1202713]	down	805.303	-1.20337	0.34918	-3.44687	0.000567126	0.00479644	1.75
ENSMUSG00000023927.15	Satb1	protein_coding	special AT-rich sequence binding protein 1 [Source:MGI Symbol;Acc:MGI:105084]	down	163.511	-1.07469	0.292783	-3.67064	0.000241945	0.00283144	1.38098
ENSMUSG00000023940.14	Sgo1	protein_coding	shugoshin 1 [Source:MGI Symbol;Acc:MGI:1919665]	down	244.672	-0.732769	0.241554	-3.03392	0.00241397	0.0174392	1.52177
ENSMUSG00000023942.15	Slc29a1	protein_coding	solute carrier family 29 (nucleoside transporters), member 1 [Source:MGI Symbol;Acc:MGI:1927073]	down	2346.74	-1.16395	0.194193	-5.99368	2.0515e-09	6.47551e-08	1.75
ENSMUSG00000023947.7	Nfkbie	protein_coding	nuclear factor of kappa light polypeptide gene enhancer in B cells inhibitor, epsilon [Source:MGI Symbol;Acc:MGI:1194908]	down	188.586	-1.87175	0.313768	-5.96268	2.48134e-09	9.00252e-08	1.49677
ENSMUSG00000023961.16	Enpp4	protein_coding	ectonucleotide pyrophosphatase/phosphodiesterase 4 [Source:MGI Symbol;Acc:MGI:2682634]	down	571.997	-2.12949	0.242075	-8.79225	1.46591e-18	2.00167e-16	1.49677
ENSMUSG00000023966.8	Rsph9	protein_coding	radial spoke head 9 homolog (Chlamydomonas) [Source:MGI Symbol;Acc:MGI:1922814]	down	56.9438	-1.79044	0.514295	-3.49733	0.000469931	0.00466216	1.49677
ENSMUSG00000023972.9	Ptk7	protein_coding	PTK7 protein tyrosine kinase 7 [Source:MGI Symbol;Acc:MGI:1918711]	down	16.0695	-1.68332	0.545948	-3.10243	0.00191939	0.0154401	1.40795
ENSMUSG00000023973.13	Cnpy3	protein_coding	canopy FGF signaling regulator 3 [Source:MGI Symbol;Acc:MGI:1919279]	down	591.492	-0.659551	0.21291	-3.09767	0.00195051	0.0146796	1.52177
ENSMUSG00000023995.11	Tspo2	protein_coding	translocator protein 2 [Source:MGI Symbol;Acc:MGI:1917276]	down	318.233	-1.1083	0.271722	-4.0794	4.51523e-05	0.000668849	1.38098
ENSMUSG00000024013.14	Fgd2	protein_coding	FYVE, RhoGEF and PH domain containing 2 [Source:MGI Symbol;Acc:MGI:1347084]	down	924.029	-1.57938	0.222597	-7.09441	1.29904e-12	6.86838e-11	1.74984
ENSMUSG00000024014.7	Pim1	protein_coding	proviral integration site 1 [Source:MGI Symbol;Acc:MGI:97584]	down	526.574	-1.3717	0.283022	-4.84713	1.25262e-06	2.35266e-05	1.75
ENSMUSG00000024029.4	Tff3	protein_coding	trefoil factor 3, intestinal [Source:MGI Symbol;Acc:MGI:104638]	down	179.929	-1.16757	0.300689	-3.88295	0.000103195	0.00125478	1.52177
ENSMUSG00000024065.7	Ehd3	protein_coding	EH-domain containing 3 [Source:MGI Symbol;Acc:MGI:1928900]	down	161.663	-1.15426	0.288523	-4.00158	6.29205e-05	0.000757111	1.66821
ENSMUSG00000024158.17	Hagh	protein_coding	hydroxyacyl glutathione hydrolase [Source:MGI Symbol;Acc:MGI:95745]	down	832.79	-0.544487	0.152839	-3.56254	0.000367286	0.00336888	1.71757
ENSMUSG00000024169.15	Ift140	protein_coding	intraflagellar transport 140 [Source:MGI Symbol;Acc:MGI:2146906]	down	303.946	-0.861474	0.314505	-2.74	0.00614389	0.0421029	1.23753
ENSMUSG00000024300.16	Myo1f	protein_coding	myosin IF [Source:MGI Symbol;Acc:MGI:107711]	down	401.349	-2.46372	0.199987	-12.3107	7.93187e-35	3.5041e-32	1.49677
ENSMUSG00000024371.14	C2	protein_coding	complement component 2 (within H-2S) [Source:MGI Symbol;Acc:MGI:88226]	down	2205.3	-0.832634	0.202361	-4.11448	3.88057e-05	0.000548101	1.48899
ENSMUSG00000024397.14	Aif1	protein_coding	allograft inflammatory factor 1 [Source:MGI Symbol;Acc:MGI:1343098]	down	7314.2	-1.22067	0.222507	-5.48593	4.11295e-08	1.23461e-06	1.48899
ENSMUSG00000024399.5	Ltb	protein_coding	lymphotoxin B [Source:MGI Symbol;Acc:MGI:104796]	down	29.9815	-1.19093	0.381733	-3.11885	0.00181556	0.0141224	1.49677
ENSMUSG00000024451.8	Arap3	protein_coding	ArfGAP with RhoGAP domain, ankyrin repeat and PH domain 3 [Source:MGI Symbol;Acc:MGI:2147274]	down	77.1507	-1.0683	0.294865	-3.62167	0.000292705	0.00334396	1.38098
ENSMUSG00000024462.17	Gabbr1	protein_coding	gamma-aminobutyric acid (GABA) B receptor, 1 [Source:MGI Symbol;Acc:MGI:1860139]	down	31.5176	-1.3424	0.401053	-3.34235	0.000830733	0.00635728	1.83959
ENSMUSG00000024472.9	Dcp2	protein_coding	decapping mRNA 2 [Source:MGI Symbol;Acc:MGI:1917890]	down	375.276	-0.617557	0.213554	-2.89207	0.00382709	0.0255258	1.49677
ENSMUSG00000024507.6	Hsd17b4	protein_coding	hydroxysteroid (17-beta) dehydrogenase 4 [Source:MGI Symbol;Acc:MGI:105089]	down	2431.28	-0.639207	0.226763	-2.81878	0.0048207	0.0270559	1.75
ENSMUSG00000024544.8	Ldlrad4	protein_coding	low density lipoprotein receptor class A domain containing 4 [Source:MGI Symbol;Acc:MGI:1277150]	down	18.967	-1.17176	0.428299	-2.72466	0.00643672	0.0324153	1.83959
ENSMUSG00000024588.8	Fech	protein_coding	ferrochelatase [Source:MGI Symbol;Acc:MGI:95513]	down	2583.71	-0.602681	0.234168	-2.57377	0.0100597	0.0442653	1.89663
ENSMUSG00000024589.16	Nedd4l	protein_coding	neural precursor cell expressed, developmentally down-regulated gene 4-like [Source:MGI Symbol;Acc:MGI:1933754]	down	141.246	-0.9126	0.193206	-4.72198	2.33565e-06	4.18576e-05	1.66821
ENSMUSG00000024597.10	Slc12a2	protein_coding	solute carrier family 12, member 2 [Source:MGI Symbol;Acc:MGI:101924]	down	303	-1.25831	0.285724	-4.40306	1.06735e-05	0.000175793	1.52177
ENSMUSG00000024601.8	Isoc1	protein_coding	isochorismatase domain containing 1 [Source:MGI Symbol;Acc:MGI:1913557]	down	433.927	-0.568204	0.182503	-3.11328	0.00185021	0.0143427	1.48899
ENSMUSG00000024610.14	Cd74	protein_coding	CD74 antigen (invariant polypeptide of major histocompatibility complex, class II antigen-associated) [Source:MGI Symbol;Acc:MGI:96534]	down	825.046	-2.09587	0.260414	-8.04693	8.48937e-16	8.66078e-14	1.48899
ENSMUSG00000024613.16	Tcof1	protein_coding	treacle ribosome biogenesis factor 1 [Source:MGI Symbol;Acc:MGI:892003]	down	589.406	-0.572809	0.197087	-2.90645	0.0036555	0.0265123	1.36495
ENSMUSG00000024620.11	Pdgfrb	protein_coding	platelet derived growth factor receptor, beta polypeptide [Source:MGI Symbol;Acc:MGI:97531]	down	19.4832	-2.04592	0.40662	-4.96826	6.75554e-07	1.55153e-05	1.49677
ENSMUSG00000024621.15	Csf1r	protein_coding	colony stimulating factor 1 receptor [Source:MGI Symbol;Acc:MGI:1339758]	down	22929.1	-1.21345	0.226151	-5.36567	8.06489e-08	1.96228e-06	1.75
ENSMUSG00000024659.14	Anxa1	protein_coding	annexin A1 [Source:MGI Symbol;Acc:MGI:96819]	down	1682.19	-1.46083	0.535501	-2.74661	0.00602152	0.0319836	1.75
ENSMUSG00000024672.11	Ms4a7	protein_coding	membrane-spanning 4-domains, subfamily A, member 7 [Source:MGI Symbol;Acc:MGI:1918846]	down	1275.25	-3.15247	0.288606	-10.9172	9.54266e-28	2.31308e-25	1.75
ENSMUSG00000024675.19	Ms4a4c	protein_coding	membrane-spanning 4-domains, subfamily A, member 4C [Source:MGI Symbol;Acc:MGI:1927656]	down	474.412	-3.42002	0.280773	-12.1633	4.8745e-34	2.10284e-31	1.48899
ENSMUSG00000024677.13	Ms4a6b	protein_coding	membrane-spanning 4-domains, subfamily A, member 6B [Source:MGI Symbol;Acc:MGI:1917024]	down	2449.46	-1.55704	0.203793	-7.63998	2.17258e-14	1.74486e-12	1.48899
ENSMUSG00000024681.11	Ms4a3	protein_coding	membrane-spanning 4-domains, subfamily A, member 3 [Source:MGI Symbol;Acc:MGI:2158468]	down	291.402	-1.18329	0.318622	-3.71473	0.00020342	0.00243323	1.38098
ENSMUSG00000024696.8	Lpxn	protein_coding	leupaxin [Source:MGI Symbol;Acc:MGI:2147677]	down	888.778	-1.02851	0.287023	-3.58301	0.000339661	0.00355158	1.48899
ENSMUSG00000024732.7	Ccdc86	protein_coding	coiled-coil domain containing 86 [Source:MGI Symbol;Acc:MGI:1277220]	down	708.836	-0.892242	0.200914	-4.44085	8.96057e-06	0.000132774	1.75
ENSMUSG00000024781.15	Lipa	protein_coding	lysosomal acid lipase A [Source:MGI Symbol;Acc:MGI:96789]	down	3855.52	-0.63369	0.178446	-3.55114	0.000383573	0.00342678	1.75
ENSMUSG00000024790.7	Sac3d1	protein_coding	SAC3 domain containing 1 [Source:MGI Symbol;Acc:MGI:1913656]	down	257.895	-0.600484	0.218998	-2.74213	0.0061042	0.0420072	1.23327
ENSMUSG00000024791.10	Cdca5	protein_coding	cell division cycle associated 5 [Source:MGI Symbol;Acc:MGI:1915099]	down	474.348	-0.536716	0.168075	-3.19341	0.00140605	0.0123397	1.38098
ENSMUSG00000024835.14	Coro1b	protein_coding	coronin, actin binding protein 1B [Source:MGI Symbol;Acc:MGI:1345963]	down	6034.35	-0.578589	0.220829	-2.62007	0.00879122	0.0481805	1.48899
ENSMUSG00000024845.17	Tmem134	processed_transcript	transmembrane protein 134 [Source:MGI Symbol;Acc:MGI:1914240]	down	647.629	-0.449998	0.171741	-2.6202	0.00878779	0.0473478	1.52177
ENSMUSG00000024858.13	Grk2	protein_coding	G protein-coupled receptor kinase 2 [Source:MGI Symbol;Acc:MGI:87940]	down	1908.51	-0.564423	0.168727	-3.34521	0.000822212	0.00656893	1.75
ENSMUSG00000024892.16	Pcx	protein_coding	pyruvate carboxylase [Source:MGI Symbol;Acc:MGI:97520]	down	199.476	-0.700084	0.218634	-3.20227	0.0013635	0.0112622	1.48899
ENSMUSG00000024937.14	Ehbp1l1	protein_coding	EH domain binding protein 1-like 1 [Source:MGI Symbol;Acc:MGI:3612340]	down	1394.96	-0.551755	0.170489	-3.23624	0.00121117	0.00898111	1.75
ENSMUSG00000024948.14	Map4k2	protein_coding	mitogen-activated protein kinase kinase kinase kinase 2 [Source:MGI Symbol;Acc:MGI:1346883]	down	248.492	-0.693553	0.211602	-3.27753	0.0010472	0.00968727	1.38098
ENSMUSG00000025020.11	Slit1	protein_coding	slit guidance ligand 1 [Source:MGI Symbol;Acc:MGI:1315203]	down	10.8281	-1.84698	0.547792	-3.34543	0.000821551	0.0093646	1.13222
ENSMUSG00000025058.4	5430427O19Rik	protein_coding	RIKEN cDNA 5430427O19 gene [Source:MGI Symbol;Acc:MGI:1918648]	down	174.367	-0.749777	0.273228	-2.74307	0.00608669	0.0385712	1.38098
ENSMUSG00000025085.16	Ablim1	protein_coding	actin-binding LIM protein 1 [Source:MGI Symbol;Acc:MGI:1194500]	down	84.6128	-1.92955	0.4092	-4.7138	2.4314e-06	5.07467e-05	1.38098
ENSMUSG00000025154.14	Arhgap19	protein_coding	Rho GTPase activating protein 19 [Source:MGI Symbol;Acc:MGI:1918335]	down	1998.86	-1.52174	0.206773	-7.35911	1.85135e-13	1.12189e-11	1.75
ENSMUSG00000025163.6	Cd7	protein_coding	CD7 antigen [Source:MGI Symbol;Acc:MGI:88344]	down	24.0309	-1.34426	0.464289	-2.8825	0.00394527	0.0278525	1.38098
ENSMUSG00000025165.12	Sectm1a	protein_coding	secreted and transmembrane 1A [Source:MGI Symbol;Acc:MGI:2384805]	down	47.6907	-3.41676	0.47866	-6.95464	3.53459e-12	2.00342e-10	1.49677
ENSMUSG00000025236.11	Adpgk	protein_coding	ADP-dependent glucokinase [Source:MGI Symbol;Acc:MGI:1919391]	down	1022.71	-1.3851	0.212327	-6.52345	6.87102e-11	2.73367e-09	1.71757
ENSMUSG00000025270.13	Alas2	protein_coding	aminolevulinic acid synthase 2, erythroid [Source:MGI Symbol;Acc:MGI:87990]	down	1726.75	-0.856516	0.277543	-3.08623	0.00202714	0.0136205	1.75
ENSMUSG00000025279.7	Dnase1l3	protein_coding	deoxyribonuclease 1-like 3 [Source:MGI Symbol;Acc:MGI:1314633]	down	1089.28	-2.81136	0.21903	-12.8299	1.11469e-37	4.93801e-35	1.75
ENSMUSG00000025404.15	R3hdm2	protein_coding	R3H domain containing 2 [Source:MGI Symbol;Acc:MGI:1919000]	down	308.616	-0.395045	0.144394	-2.7359	0.00622105	0.0363739	1.52177
ENSMUSG00000025436.12	Atp23	protein_coding	ATP23 metallopeptidase and ATP synthase assembly factor homolog [Source:MGI Symbol;Acc:MGI:1916984]	down	113.121	-0.696611	0.252967	-2.7532	0.0059015	0.0327027	1.66821
ENSMUSG00000025464.15	Paox	protein_coding	polyamine oxidase (exo-N4-amino) [Source:MGI Symbol;Acc:MGI:1916983]	down	735.942	-0.928033	0.197061	-4.70932	2.48545e-06	4.24041e-05	1.75
ENSMUSG00000025491.14	Ifitm1	protein_coding	interferon induced transmembrane protein 1 [Source:MGI Symbol;Acc:MGI:1915963]	down	181.9	-0.886252	0.295183	-3.00196	0.00268249	0.02252	1.23327
ENSMUSG00000025492.6	Ifitm3	protein_coding	interferon induced transmembrane protein 3 [Source:MGI Symbol;Acc:MGI:1913391]	down	12822.6	-1.28221	0.194886	-6.57928	4.72723e-11	2.21664e-09	1.48899
ENSMUSG00000025498.15	Irf7	protein_coding	interferon regulatory factor 7 [Source:MGI Symbol;Acc:MGI:1859212]	down	3188.84	-1.60512	0.227853	-7.04441	1.86247e-12	8.90206e-11	1.89663
ENSMUSG00000025503.5	Taldo1	protein_coding	transaldolase 1 [Source:MGI Symbol;Acc:MGI:1274789]	down	6072.22	-0.54999	0.134317	-4.09471	4.22691e-05	0.00051117	1.75
ENSMUSG00000025576.17	Rbfox3	protein_coding	RNA binding protein, fox-1 homolog (C. elegans) 3 [Source:MGI Symbol;Acc:MGI:106368]	down	19.6566	-2.56603	0.420075	-5.94613	2.74553e-09	9.18403e-08	1.61949
ENSMUSG00000025630.8	Hprt	protein_coding	hypoxanthine guanine phosphoribosyl transferase [Source:MGI Symbol;Acc:MGI:96217]	down	3022.78	-0.444351	0.150067	-2.96101	0.00306632	0.0189296	1.75
ENSMUSG00000025746.11	Il6	protein_coding	interleukin 6 [Source:MGI Symbol;Acc:MGI:96559]	down	90.9841	-1.08231	0.403373	-2.68607	0.00722986	0.0413002	1.49677
ENSMUSG00000025780.7	Itih5	protein_coding	inter-alpha (globulin) inhibitor H5 [Source:MGI Symbol;Acc:MGI:1925751]	down	32.6612	-1.25438	0.438241	-2.86423	0.00418028	0.0270039	1.52177
ENSMUSG00000025790.14	Slco3a1	protein_coding	solute carrier organic anion transporter family, member 3a1 [Source:MGI Symbol;Acc:MGI:1351867]	down	40.3049	-1.62021	0.449065	-3.59808	0.00032058	0.00332797	1.52177
ENSMUSG00000025825.12	Iscu	protein_coding	iron-sulfur cluster assembly enzyme [Source:MGI Symbol;Acc:MGI:1913633]	down	1917.94	-0.434876	0.152235	-2.8566	0.00428204	0.0246575	1.75
ENSMUSG00000025867.8	Cplx2	protein_coding	complexin 2 [Source:MGI Symbol;Acc:MGI:104726]	down	55.0419	-2.24244	0.428281	-5.2163	1.82529e-07	4.68978e-06	1.52177
ENSMUSG00000025880.11	Smad7	protein_coding	SMAD family member 7 [Source:MGI Symbol;Acc:MGI:1100518]	down	188.736	-0.953622	0.349374	-2.72923	0.00634825	0.0397797	1.38098
ENSMUSG00000025934.15	Gsta3	protein_coding	glutathione S-transferase, alpha 3 [Source:MGI Symbol;Acc:MGI:95856]	down	147.322	-0.92792	0.299124	-3.10259	0.00191835	0.0144967	1.52177
ENSMUSG00000025964.15	Adam23	protein_coding	a disintegrin and metallopeptidase domain 23 [Source:MGI Symbol;Acc:MGI:1345162]	down	27.7435	-1.36528	0.535605	-2.58844	0.00964125	0.048458	1.61949
ENSMUSG00000025969.15	Nrp2	protein_coding	neuropilin 2 [Source:MGI Symbol;Acc:MGI:1100492]	down	47.2559	-0.914439	0.27248	-3.35391	0.000796781	0.00775335	1.38098
ENSMUSG00000026009.14	Icos	protein_coding	inducible T cell co-stimulator [Source:MGI Symbol;Acc:MGI:1858745]	down	671.612	-0.838767	0.278057	-3.01638	0.00255809	0.0186231	1.48899
ENSMUSG00000026073.13	Il1r2	protein_coding	interleukin 1 receptor, type II [Source:MGI Symbol;Acc:MGI:96546]	down	293.632	-1.33416	0.372685	-3.58075	0.000342609	0.00357993	1.48899
ENSMUSG00000026083.12	Eif5b	protein_coding	eukaryotic translation initiation factor 5B [Source:MGI Symbol;Acc:MGI:2441772]	down	2559.84	-0.654883	0.174029	-3.76304	0.000167857	0.00169315	1.75
ENSMUSG00000026088.15	Mitd1	protein_coding	MIT, microtubule interacting and transport, domain containing 1 [Source:MGI Symbol;Acc:MGI:1916278]	down	271.666	-0.720465	0.258318	-2.78854	0.00529466	0.0346584	1.38098
ENSMUSG00000026104.14	Stat1	protein_coding	signal transducer and activator of transcription 1 [Source:MGI Symbol;Acc:MGI:103063]	down	4297.24	-1.19305	0.27487	-4.34045	1.42192e-05	0.00019986	1.75
ENSMUSG00000026131.18	Dst	protein_coding	dystonin [Source:MGI Symbol;Acc:MGI:104627]	down	422.991	-0.726968	0.253566	-2.86668	0.00414807	0.0268427	1.52177
ENSMUSG00000026170.6	Cyp27a1	protein_coding	cytochrome P450, family 27, subfamily a, polypeptide 1 [Source:MGI Symbol;Acc:MGI:88594]	down	328.988	-1.93229	0.231665	-8.33571	7.70356e-17	1.0444e-14	1.23753
ENSMUSG00000026187.8	Xrcc5	protein_coding	X-ray repair complementing defective repair in Chinese hamster cells 5 [Source:MGI Symbol;Acc:MGI:104517]	down	126.903	-1.1435	0.324753	-3.5212	0.000429599	0.0039385	1.66821
ENSMUSG00000026202.13	Tuba4a	protein_coding	tubulin, alpha 4A [Source:MGI Symbol;Acc:MGI:1095410]	down	949.27	-0.950019	0.290375	-3.27188	0.00106834	0.00812116	1.75
ENSMUSG00000026222.16	Sp100	protein_coding	nuclear antigen Sp100 [Source:MGI Symbol;Acc:MGI:109561]	down	1795.03	-0.988545	0.21586	-4.57952	4.66054e-06	6.84566e-05	1.89663
ENSMUSG00000026238.14	Ptma	protein_coding	prothymosin alpha [Source:MGI Symbol;Acc:MGI:97803]	down	12603.1	-0.626244	0.217086	-2.88479	0.00391678	0.026139	1.48899
ENSMUSG00000026249.10	Serpine2	protein_coding	serine (or cysteine) peptidase inhibitor, clade E, member 2 [Source:MGI Symbol;Acc:MGI:101780]	down	65.0702	-1.28945	0.356742	-3.60951	0.000306781	0.00324961	1.49677
ENSMUSG00000026317.7	Cln8	protein_coding	ceroid-lipofuscinosis, neuronal 8 [Source:MGI Symbol;Acc:MGI:1349447]	down	1238.09	-1.35699	0.236094	-5.74738	9.06366e-09	2.61099e-07	1.74984
ENSMUSG00000026357.3	Rgs18	protein_coding	regulator of G-protein signaling 18 [Source:MGI Symbol;Acc:MGI:1927498]	down	192.32	-1.05008	0.373363	-2.81315	0.00490586	0.0355452	1.23327
ENSMUSG00000026358.13	Rgs1	protein_coding	regulator of G-protein signaling 1 [Source:MGI Symbol;Acc:MGI:1354694]	down	7862.22	-1.73868	0.25169	-6.908	4.91549e-12	2.3597e-10	1.75
ENSMUSG00000026360.9	Rgs2	protein_coding	regulator of G-protein signaling 2 [Source:MGI Symbol;Acc:MGI:1098271]	down	3382.14	-1.54598	0.224064	-6.89972	5.21055e-12	2.46882e-10	1.75
ENSMUSG00000026389.16	Steap3	protein_coding	STEAP family member 3 [Source:MGI Symbol;Acc:MGI:1915678]	down	162.293	-0.996985	0.308146	-3.23549	0.00121435	0.00960557	1.61949
ENSMUSG00000026390.7	Marco	protein_coding	macrophage receptor with collagenous structure [Source:MGI Symbol;Acc:MGI:1309998]	down	27461.3	-1.13477	0.246771	-4.59848	4.25585e-06	6.78341e-05	1.75
ENSMUSG00000026395.16	Ptprc	protein_coding	protein tyrosine phosphatase, receptor type, C [Source:MGI Symbol;Acc:MGI:97810]	down	3956.56	-0.866984	0.229847	-3.77196	0.000161973	0.00153108	1.89663
ENSMUSG00000026399.12	Cd55	protein_coding	CD55 molecule, decay accelerating factor for complement [Source:MGI Symbol;Acc:MGI:104850]	down	1692.4	-2.4218	0.33633	-7.20114	5.97102e-13	3.29222e-11	1.75
ENSMUSG00000026429.9	Ube2t	protein_coding	ubiquitin-conjugating enzyme E2T [Source:MGI Symbol;Acc:MGI:1914446]	down	246.797	-0.713523	0.228182	-3.12703	0.00176585	0.0138061	1.49677
ENSMUSG00000026430.16	Rassf5	protein_coding	Ras association (RalGDS/AF-6) domain family member 5 [Source:MGI Symbol;Acc:MGI:1926375]	down	602.602	-1.4554	0.200669	-7.25187	4.11066e-13	2.6845e-11	1.49677
ENSMUSG00000026433.13	Rab29	protein_coding	RAB29, member RAS oncogene family [Source:MGI Symbol;Acc:MGI:2385107]	down	530.767	-0.79435	0.255121	-3.11323	0.00185052	0.0141433	1.52177
ENSMUSG00000026435.15	Slc45a3	protein_coding	solute carrier family 45, member 3 [Source:MGI Symbol;Acc:MGI:1922082]	down	520.003	-2.188	0.1659	-13.1825	1.10684e-39	7.2283e-37	1.49677
ENSMUSG00000026456.18	Cyb5r1	protein_coding	cytochrome b5 reductase 1 [Source:MGI Symbol;Acc:MGI:1919267]	down	792.233	-0.76119	0.202419	-3.76036	0.000169669	0.00170824	1.75
ENSMUSG00000026458.13	Ppfia4	protein_coding	protein tyrosine phosphatase, receptor type, f polypeptide (PTPRF), interacting protein (liprin), alpha 4 [Source:MGI Symbol;Acc:MGI:1915757]	down	279.135	-2.6785	0.311381	-8.59041	8.66594e-18	1.07575e-15	1.49677
ENSMUSG00000026466.16	Tor1aip1	protein_coding	torsin A interacting protein 1 [Source:MGI Symbol;Acc:MGI:3582693]	down	1181.45	-0.521769	0.191238	-2.72828	0.00636662	0.0333905	1.74984
ENSMUSG00000026483.13	Fam129a	protein_coding	family with sequence similarity 129, member A [Source:MGI Symbol;Acc:MGI:2137237]	down	2798.86	-0.485252	0.144236	-3.36426	0.000767487	0.00709189	1.48899
ENSMUSG00000026532.7	Spta1	protein_coding	spectrin alpha, erythrocytic 1 [Source:MGI Symbol;Acc:MGI:98385]	down	210.87	-1.01871	0.368126	-2.76786	0.00564265	0.0343946	1.48899
ENSMUSG00000026536.9	Ifi211	protein_coding	interferon activated gene 211 [Source:MGI Symbol;Acc:MGI:3041120]	down	2551.32	-0.480698	0.178726	-2.68955	0.00715482	0.0363739	1.75
ENSMUSG00000026548.4	Slamf9	protein_coding	SLAM family member 9 [Source:MGI Symbol;Acc:MGI:1923692]	down	469.776	-1.40887	0.214686	-6.56103	5.34365e-11	2.65223e-09	1.38098
ENSMUSG00000026581.14	Sell	protein_coding	selectin, lymphocyte [Source:MGI Symbol;Acc:MGI:98279]	down	335.649	-0.780991	0.281916	-2.77081	0.00559178	0.0340483	1.49677
ENSMUSG00000026614.6	Slc30a10	protein_coding	solute carrier family 30, member 10 [Source:MGI Symbol;Acc:MGI:2685058]	down	58.1461	-1.35339	0.501952	-2.70579	0.0068142	0.0419248	1.38098
ENSMUSG00000026627.7	Tmem206	protein_coding	transmembrane protein 206 [Source:MGI Symbol;Acc:MGI:1914200]	down	683.934	-1.02498	0.203503	-5.03653	4.74047e-07	9.77531e-06	1.75
ENSMUSG00000026628.13	Atf3	protein_coding	activating transcription factor 3 [Source:MGI Symbol;Acc:MGI:109384]	down	736.891	-1.9775	0.370756	-5.3354	9.53337e-08	2.63632e-06	1.48899
ENSMUSG00000026630.9	Batf3	protein_coding	basic leucine zipper transcription factor, ATF-like 3 [Source:MGI Symbol;Acc:MGI:1925491]	down	127.178	-1.12267	0.354222	-3.16798	0.001535	0.0113105	1.66821
ENSMUSG00000026648.18	Dclre1c	protein_coding	DNA cross-link repair 1C [Source:MGI Symbol;Acc:MGI:2441769]	down	395.106	-0.846522	0.237275	-3.56709	0.00036097	0.00398435	1.38098
ENSMUSG00000026656.15	Fcgr2b	protein_coding	Fc receptor, IgG, low affinity IIb [Source:MGI Symbol;Acc:MGI:95499]	down	112.926	-1.10384	0.301575	-3.65942	0.000252785	0.00256519	1.61949
ENSMUSG00000026657.16	Frmd4a	protein_coding	FERM domain containing 4A [Source:MGI Symbol;Acc:MGI:1919850]	down	750.856	-0.988924	0.246502	-4.0114	6.03593e-05	0.000699844	1.75
ENSMUSG00000026664.7	Phyh	protein_coding	phytanoyl-CoA hydroxylase [Source:MGI Symbol;Acc:MGI:891978]	down	1081.11	-0.735967	0.152691	-4.81984	1.43671e-06	2.63995e-05	1.75
ENSMUSG00000026721.15	Rabgap1l	protein_coding	RAB GTPase activating protein 1-like [Source:MGI Symbol;Acc:MGI:1352507]	down	249.283	-1.02821	0.348415	-2.95198	0.0031574	0.0219999	1.49677
ENSMUSG00000026778.13	Prkcq	protein_coding	protein kinase C, theta [Source:MGI Symbol;Acc:MGI:97601]	down	51.0065	-1.26833	0.335966	-3.76928	0.00016372	0.00189202	1.49677
ENSMUSG00000026786.14	Apbb1ip	protein_coding	amyloid beta (A4) precursor protein-binding, family B, member 1 interacting protein [Source:MGI Symbol;Acc:MGI:1861354]	down	445.021	-0.653244	0.229596	-2.84524	0.00443774	0.0303806	1.38098
ENSMUSG00000026807.8	Ak8	protein_coding	adenylate kinase 8 [Source:MGI Symbol;Acc:MGI:1916120]	down	43.1419	-0.892208	0.297162	-2.99965	0.00270292	0.0182413	1.61949
ENSMUSG00000026814.16	Eng	protein_coding	endoglin [Source:MGI Symbol;Acc:MGI:95392]	down	213.614	-0.79489	0.26056	-3.05114	0.00227977	0.0197901	1.23327
ENSMUSG00000026815.14	Gfi1b	protein_coding	growth factor independent 1B [Source:MGI Symbol;Acc:MGI:1276578]	down	284.666	-1.18832	0.414261	-2.86971	0.00410855	0.028668	1.38098
ENSMUSG00000026822.14	Lcn2	protein_coding	lipocalin 2 [Source:MGI Symbol;Acc:MGI:96757]	down	873.469	-1.48923	0.560309	-2.70511	0.00682812	0.0397137	1.48899
ENSMUSG00000026835.15	Fcnb	protein_coding	ficolin B [Source:MGI Symbol;Acc:MGI:1341158]	down	724.375	-1.44739	0.507746	-2.86042	0.0042308	0.029515	1.36495
ENSMUSG00000026849.18	Tor1a	protein_coding	torsin family 1, member A (torsin A) [Source:MGI Symbol;Acc:MGI:1353568]	down	1327.69	-0.453284	0.132665	-3.41671	0.000633822	0.00524701	1.74984
ENSMUSG00000026867.18	Gapvd1	protein_coding	GTPase activating protein and VPS9 domains 1 [Source:MGI Symbol;Acc:MGI:1913941]	down	1907.73	-0.571305	0.147261	-3.87954	0.000104655	0.00113459	1.75
ENSMUSG00000026879.14	Gsn	protein_coding	gelsolin [Source:MGI Symbol;Acc:MGI:95851]	down	482.064	-1.32026	0.18828	-7.01181	2.35259e-12	1.1946e-10	1.75
ENSMUSG00000026896.14	Ifih1	protein_coding	interferon induced with helicase C domain 1 [Source:MGI Symbol;Acc:MGI:1918836]	down	739.68	-0.827793	0.189822	-4.3607	1.29649e-05	0.000208421	1.52177
ENSMUSG00000026921.18	Egfl7	protein_coding	EGF-like domain 7 [Source:MGI Symbol;Acc:MGI:2449923]	down	212.524	-1.01087	0.358906	-2.81696	0.00484808	0.0352387	1.23327
ENSMUSG00000026923.15	Notch1	protein_coding	notch 1 [Source:MGI Symbol;Acc:MGI:97363]	down	255.242	-1.86556	0.247872	-7.52408	5.30926e-14	3.92185e-12	1.52177
ENSMUSG00000026938.10	Fcna	protein_coding	ficolin A [Source:MGI Symbol;Acc:MGI:1340905]	down	66818.3	-0.498311	0.191788	-2.59823	0.00937046	0.0445691	1.75
ENSMUSG00000026986.14	Hnmt	protein_coding	histamine N-methyltransferase [Source:MGI Symbol;Acc:MGI:2153181]	down	28.2364	-1.93744	0.426093	-4.51665	6.28252e-06	0.000110369	1.49677
ENSMUSG00000026994.9	Galnt3	protein_coding	polypeptide N-acetylgalactosaminyltransferase 3 [Source:MGI Symbol;Acc:MGI:894695]	down	212.495	-1.04123	0.292624	-3.55807	0.000373589	0.00410109	1.38098
ENSMUSG00000027009.18	Itga4	protein_coding	integrin alpha 4 [Source:MGI Symbol;Acc:MGI:96603]	down	760.188	-0.938156	0.171025	-5.48535	4.12651e-08	1.06451e-06	1.75
ENSMUSG00000027074.14	Slc43a3	protein_coding	solute carrier family 43, member 3 [Source:MGI Symbol;Acc:MGI:1931054]	down	748.029	-0.417837	0.151311	-2.76149	0.00575387	0.0346811	1.49677
ENSMUSG00000027075.16	Slc43a1	protein_coding	solute carrier family 43, member 1 [Source:MGI Symbol;Acc:MGI:1931352]	down	172.597	-1.10939	0.255239	-4.34672	1.38186e-05	0.000220464	1.52177
ENSMUSG00000027078.14	Ube2l6	protein_coding	ubiquitin-conjugating enzyme E2L 6 [Source:MGI Symbol;Acc:MGI:1914500]	down	3675.88	-0.982222	0.126831	-7.74428	9.61254e-15	6.89893e-13	1.75
ENSMUSG00000027187.10	Cat	protein_coding	catalase [Source:MGI Symbol;Acc:MGI:88271]	down	2467.97	-0.855325	0.12615	-6.78019	1.20014e-11	5.48686e-10	1.75
ENSMUSG00000027215.13	Cd82	protein_coding	CD82 antigen [Source:MGI Symbol;Acc:MGI:104651]	down	1395.04	-1.34106	0.224313	-5.9783	2.25474e-09	7.08223e-08	1.75
ENSMUSG00000027219.13	Slc28a2	protein_coding	solute carrier family 28 (sodium-coupled nucleoside transporter), member 2 [Source:MGI Symbol;Acc:MGI:1913105]	down	43.6046	-1.11358	0.384432	-2.89405	0.0038031	0.0270559	1.38098
ENSMUSG00000027253.15	Lrp4	protein_coding	low density lipoprotein receptor-related protein 4 [Source:MGI Symbol;Acc:MGI:2442252]	down	165.504	-1.15717	0.219476	-5.27018	1.36294e-07	3.57647e-06	1.52177
ENSMUSG00000027261.2	Hao1	protein_coding	hydroxyacid oxidase 1, liver [Source:MGI Symbol;Acc:MGI:96011]	down	67.1337	-1.00718	0.37099	-2.71543	0.00661906	0.0363739	1.61949
ENSMUSG00000027287.14	Snap23	protein_coding	synaptosomal-associated protein 23 [Source:MGI Symbol;Acc:MGI:109356]	down	2482.11	-0.457567	0.168732	-2.71177	0.00669241	0.0326325	1.89663
ENSMUSG00000027339.15	Rassf2	protein_coding	Ras association (RalGDS/AF-6) domain family member 2 [Source:MGI Symbol;Acc:MGI:2442060]	down	349.393	-0.847751	0.242223	-3.49919	0.000466669	0.00497201	1.38098
ENSMUSG00000027347.18	Rasgrp1	protein_coding	RAS guanyl releasing protein 1 [Source:MGI Symbol;Acc:MGI:1314635]	down	398.499	-2.25872	0.311905	-7.23676	4.59531e-13	3.22458e-11	1.38098
ENSMUSG00000027358.6	Bmp2	protein_coding	bone morphogenetic protein 2 [Source:MGI Symbol;Acc:MGI:88177]	down	19.5949	-1.41282	0.469648	-3.01212	0.00259426	0.0158367	1.83959
ENSMUSG00000027367.16	Stard7	protein_coding	START domain containing 7 [Source:MGI Symbol;Acc:MGI:2139090]	down	1067.68	-0.650527	0.16569	-3.92615	8.63163e-05	0.000950208	1.75
ENSMUSG00000027368.6	Dusp2	protein_coding	dual specificity phosphatase 2 [Source:MGI Symbol;Acc:MGI:101911]	down	90.668	-1.09331	0.295987	-3.69197	0.000222527	0.00242264	1.52177
ENSMUSG00000027398.13	Il1b	protein_coding	interleukin 1 beta [Source:MGI Symbol;Acc:MGI:96543]	down	976.756	-2.44227	0.531578	-4.67676	2.91436e-06	4.90956e-05	1.71757
ENSMUSG00000027399.1	Il1a	protein_coding	interleukin 1 alpha [Source:MGI Symbol;Acc:MGI:96542]	down	4118.36	-1.28607	0.241695	-5.32111	1.03139e-07	2.45372e-06	1.75
ENSMUSG00000027435.8	Cd93	protein_coding	CD93 antigen [Source:MGI Symbol;Acc:MGI:106664]	down	175.251	-1.28902	0.35632	-3.61885	0.00029592	0.00336888	1.38098
ENSMUSG00000027452.11	Acss1	protein_coding	acyl-CoA synthetase short-chain family member 1 [Source:MGI Symbol;Acc:MGI:1915988]	down	598.923	-1.31189	0.166543	-7.87678	3.35925e-15	2.96613e-13	1.48899
ENSMUSG00000027487.11	Cdk5rap1	protein_coding	CDK5 regulatory subunit associated protein 1 [Source:MGI Symbol;Acc:MGI:1914221]	down	190.273	-0.983854	0.309122	-3.18306	0.00145727	0.0117048	1.52177
ENSMUSG00000027510.17	Rbm38	protein_coding	RNA binding motif protein 38 [Source:MGI Symbol;Acc:MGI:1889294]	down	270.445	-0.952358	0.289923	-3.28528	0.00101883	0.0103933	1.23327
ENSMUSG00000027514.14	Zbp1	protein_coding	Z-DNA binding protein 1 [Source:MGI Symbol;Acc:MGI:1927449]	down	662.684	-0.678783	0.220908	-3.07261	0.00212195	0.0159629	1.48899
ENSMUSG00000027522.15	Stx16	protein_coding	syntaxin 16 [Source:MGI Symbol;Acc:MGI:1923396]	down	414.567	-0.671508	0.157143	-4.27302	1.92846e-05	0.000290718	1.52177
ENSMUSG00000027559.5	Car3	protein_coding	carbonic anhydrase 3 [Source:MGI Symbol;Acc:MGI:88270]	down	14.5541	-1.50311	0.485178	-3.07197	0.00212648	0.0167104	1.40795
ENSMUSG00000027562.12	Car2	protein_coding	carbonic anhydrase 2 [Source:MGI Symbol;Acc:MGI:88269]	down	5148.05	-1.07623	0.313958	-3.42807	0.000607883	0.00581275	1.48899
ENSMUSG00000027601.13	Mtfr1	protein_coding	mitochondrial fission regulator 1 [Source:MGI Symbol;Acc:MGI:1914722]	down	474.035	-0.435002	0.162328	-2.67965	0.00736988	0.0413677	1.52177
ENSMUSG00000027715.9	Ccna2	protein_coding	cyclin A2 [Source:MGI Symbol;Acc:MGI:108069]	down	1369.41	-0.600453	0.224155	-2.67882	0.00738811	0.0372943	1.75
ENSMUSG00000027776.12	Il12a	protein_coding	interleukin 12a [Source:MGI Symbol;Acc:MGI:96539]	down	21.7128	-1.25918	0.461552	-2.72077	0.00651296	0.0382285	1.49677
ENSMUSG00000027784.10	Ppm1l	protein_coding	protein phosphatase 1 (formerly 2C)-like [Source:MGI Symbol;Acc:MGI:2139740]	down	46.1656	-1.00468	0.368332	-2.729	0.0063526	0.0379971	1.47284
ENSMUSG00000027799.12	Nbea	protein_coding	neurobeachin [Source:MGI Symbol;Acc:MGI:1347075]	down	24.6357	-1.91184	0.443162	-4.28857	1.79825e-05	0.00029713	1.38098
ENSMUSG00000027843.13	Ptpn22	protein_coding	protein tyrosine phosphatase, non-receptor type 22 (lymphoid) [Source:MGI Symbol;Acc:MGI:107170]	down	612.516	-0.722019	0.249396	-2.89499	0.0037917	0.0253573	1.49677
ENSMUSG00000027883.15	Gpsm2	protein_coding	G-protein signalling modulator 2 (AGS3-like, C. elegans) [Source:MGI Symbol;Acc:MGI:1923373]	down	287.505	-0.688676	0.25729	-2.67641	0.00744159	0.0421316	1.49677
ENSMUSG00000027907.4	S100a11	protein_coding	S100 calcium binding protein A11 [Source:MGI Symbol;Acc:MGI:1338798]	down	384.006	-1.14697	0.365561	-3.13849	0.0016982	0.0132045	1.52177
ENSMUSG00000027959.13	Sass6	protein_coding	SAS-6 centriolar assembly protein [Source:MGI Symbol;Acc:MGI:1920026]	down	188.686	-0.863459	0.277269	-3.11513	0.00183862	0.0151479	1.38098
ENSMUSG00000027985.14	Lef1	protein_coding	lymphoid enhancer binding factor 1 [Source:MGI Symbol;Acc:MGI:96770]	down	57.9365	-2.0229	0.498023	-4.07307	4.63968e-05	0.000637598	1.49677
ENSMUSG00000028024.14	Enpep	protein_coding	glutamyl aminopeptidase [Source:MGI Symbol;Acc:MGI:106645]	down	21.213	-1.58582	0.561934	-2.86729	0.00413998	0.0255258	1.61949
ENSMUSG00000028037.13	Ifi44	protein_coding	interferon-induced protein 44 [Source:MGI Symbol;Acc:MGI:2443016]	down	203.39	-2.4118	0.320326	-7.51441	5.7167e-14	4.20181e-12	1.52177
ENSMUSG00000028066.15	Pmf1	protein_coding	polyamine-modulated factor 1 [Source:MGI Symbol;Acc:MGI:1914287]	down	1470.22	-0.759926	0.160858	-4.72425	2.30965e-06	4.55261e-05	1.48899
ENSMUSG00000028071.12	Sh2d2a	protein_coding	SH2 domain containing 2A [Source:MGI Symbol;Acc:MGI:1351596]	down	41.0711	-1.32602	0.495279	-2.69308	0.00707943	0.040637	1.49677
ENSMUSG00000028076.12	Cd1d1	protein_coding	CD1d1 antigen [Source:MGI Symbol;Acc:MGI:107674]	down	890.826	-0.553478	0.199907	-2.7686	0.00562977	0.0343724	1.48899
ENSMUSG00000028088.14	Fmo5	protein_coding	flavin containing monooxygenase 5 [Source:MGI Symbol;Acc:MGI:1310004]	down	120.356	-0.789478	0.252302	-3.12937	0.0017518	0.0128875	1.61949
ENSMUSG00000028132.15	Tmem56	protein_coding	transmembrane protein 56 [Source:MGI Symbol;Acc:MGI:1923195]	down	118.209	-1.40999	0.371051	-3.79998	0.000144709	0.0015956	1.61949
ENSMUSG00000028159.14	Dapp1	protein_coding	dual adaptor for phosphotyrosine and 3-phosphoinositides 1 [Source:MGI Symbol;Acc:MGI:1347063]	down	837.565	-0.925366	0.181228	-5.10592	3.29187e-07	7.06012e-06	1.75
ENSMUSG00000028195.4	Cyr61	protein_coding	cysteine rich protein 61 [Source:MGI Symbol;Acc:MGI:88613]	down	1118.08	-1.42285	0.197126	-7.21766	5.28887e-13	2.99689e-11	1.71757
ENSMUSG00000028233.6	Tgs1	protein_coding	trimethylguanosine synthase 1 [Source:MGI Symbol;Acc:MGI:2151797]	down	967.009	-0.494279	0.18775	-2.63263	0.00847267	0.0468084	1.48899
ENSMUSG00000028248.15	Pnisr	protein_coding	PNN interacting serine/arginine-rich [Source:MGI Symbol;Acc:MGI:1913875]	down	971.407	-0.690627	0.233143	-2.9622	0.00305446	0.0188672	1.74984
ENSMUSG00000028266.17	Lmo4	protein_coding	LIM domain only 4 [Source:MGI Symbol;Acc:MGI:109360]	down	332.339	-0.686392	0.21309	-3.22129	0.00127617	0.0107048	1.48899
ENSMUSG00000028268.14	Gbp3	protein_coding	guanylate binding protein 3 [Source:MGI Symbol;Acc:MGI:1926263]	down	655.476	-1.46867	0.217294	-6.75786	1.40048e-11	6.33512e-10	1.75
ENSMUSG00000028300.14	3110043O21Rik	protein_coding	RIKEN cDNA 3110043O21 gene [Source:MGI Symbol;Acc:MGI:1920455]	down	650.096	-0.969793	0.228563	-4.24281	2.20743e-05	0.000359627	1.36495
ENSMUSG00000028332.13	Hemgn	protein_coding	hemogen [Source:MGI Symbol;Acc:MGI:2136910]	down	527.397	-0.914768	0.327225	-2.79598	0.00517432	0.0343946	1.36495
ENSMUSG00000028347.14	Tmeff1	protein_coding	transmembrane protein with EGF-like and two follistatin-like domains 1 [Source:MGI Symbol;Acc:MGI:1926810]	down	5.30754	-1.76238	0.570649	-3.19823	0.00138275	0.0264204	0.518414
ENSMUSG00000028393.10	Alad	protein_coding	aminolevulinate, delta-, dehydratase [Source:MGI Symbol;Acc:MGI:96853]	down	983.129	-0.816609	0.30231	-2.70141	0.00690463	0.0358784	1.71757
ENSMUSG00000028434.12	Epb41l4b	protein_coding	erythrocyte membrane protein band 4.1 like 4b [Source:MGI Symbol;Acc:MGI:1859149]	down	48.9773	-2.14348	0.530455	-4.07853	4.53222e-05	0.000615983	1.52177
ENSMUSG00000028459.11	Cd72	protein_coding	CD72 antigen [Source:MGI Symbol;Acc:MGI:88345]	down	1806.21	-3.45915	0.197713	-17.4879	1.77173e-68	4.55223e-65	1.75
ENSMUSG00000028496.17	Mllt3	protein_coding	myeloid/lymphoid or mixed-lineage leukemia; translocated to, 3 [Source:MGI Symbol;Acc:MGI:1917372]	down	205.167	-1.14446	0.305347	-3.74934	0.000177304	0.00239067	1.23327
ENSMUSG00000028644.16	Ermap	protein_coding	erythroblast membrane-associated protein [Source:MGI Symbol;Acc:MGI:1349816]	down	556.132	-1.77631	0.311134	-5.70932	1.1343e-08	3.74762e-07	1.48899
ENSMUSG00000028702.15	Rad54l	protein_coding	RAD54 like (S. cerevisiae) [Source:MGI Symbol;Acc:MGI:894697]	down	328.966	-0.923361	0.194844	-4.73879	2.14997e-06	5.01389e-05	1.23753
ENSMUSG00000028716.15	Pdzk1ip1	protein_coding	PDZK1 interacting protein 1 [Source:MGI Symbol;Acc:MGI:1914432]	down	27.9402	-1.39956	0.422743	-3.305	0.000949754	0.00785264	1.61949
ENSMUSG00000028825.7	Rhd	protein_coding	Rh blood group, D antigen [Source:MGI Symbol;Acc:MGI:1202882]	down	624.164	-1.24576	0.318258	-3.91479	9.04826e-05	0.00114805	1.48899
ENSMUSG00000028832.11	Stmn1	protein_coding	stathmin 1 [Source:MGI Symbol;Acc:MGI:96739]	down	4193.53	-0.692372	0.179411	-3.85914	0.000113786	0.00121311	1.75
ENSMUSG00000028843.8	Sh3bgrl3	protein_coding	SH3 domain binding glutamic acid-rich protein-like 3 [Source:MGI Symbol;Acc:MGI:1920973]	down	5014.19	-0.460194	0.144083	-3.19394	0.00140346	0.0115417	1.48899
ENSMUSG00000028859.14	Csf3r	protein_coding	colony stimulating factor 3 receptor (granulocyte) [Source:MGI Symbol;Acc:MGI:1339755]	down	218.813	-2.76399	0.28813	-9.57463	1.02222e-21	2.005e-19	1.38098
ENSMUSG00000028863.13	Meaf6	protein_coding	MYST/Esa1-associated factor 6 [Source:MGI Symbol;Acc:MGI:1917338]	down	242.151	-0.910306	0.273877	-3.3237	0.000888329	0.00846705	1.38098
ENSMUSG00000028864.7	Hgf	protein_coding	hepatocyte growth factor [Source:MGI Symbol;Acc:MGI:96079]	down	39.3521	-1.58681	0.419001	-3.79231	0.000149254	0.00174734	1.49677
ENSMUSG00000028989.3	Angptl7	protein_coding	angiopoietin-like 7 [Source:MGI Symbol;Acc:MGI:3605801]	down	110.838	-3.5441	0.434327	-8.06714	7.19649e-16	7.96984e-14	1.38098
ENSMUSG00000029009.17	Mthfr	protein_coding	methylenetetrahydrofolate reductase [Source:MGI Symbol;Acc:MGI:106639]	down	451.945	-1.04889	0.306751	-3.41881	0.000628958	0.00702285	1.23753
ENSMUSG00000029014.14	Dnajc2	protein_coding	DnaJ heat shock protein family (Hsp40) member C2 [Source:MGI Symbol;Acc:MGI:99470]	down	654.588	-0.754281	0.200918	-3.75414	0.000173938	0.0019911	1.48899
ENSMUSG00000029063.16	Nadk	protein_coding	NAD kinase [Source:MGI Symbol;Acc:MGI:2183149]	down	1106.02	-0.814594	0.165907	-4.90984	9.11497e-07	1.79144e-05	1.71757
ENSMUSG00000029098.16	Acox3	protein_coding	acyl-Coenzyme A oxidase 3, pristanoyl [Source:MGI Symbol;Acc:MGI:1933156]	down	217.576	-0.979989	0.248094	-3.94992	7.81781e-05	0.00118791	1.23327
ENSMUSG00000029162.15	Khk	protein_coding	ketohexokinase [Source:MGI Symbol;Acc:MGI:1096353]	down	1096.9	-1.1992	0.167502	-7.15911	8.12047e-13	4.3833e-11	1.75
ENSMUSG00000029177.9	Cenpa	protein_coding	centromere protein A [Source:MGI Symbol;Acc:MGI:88375]	down	1282.93	-0.485977	0.18179	-2.67335	0.00750984	0.0426117	1.48899
ENSMUSG00000029204.7	Rhoh	protein_coding	ras homolog family member H [Source:MGI Symbol;Acc:MGI:1921984]	down	573.148	-0.991815	0.196093	-5.05767	4.24418e-07	1.00323e-05	1.52177
ENSMUSG00000029223.12	Uchl1	protein_coding	ubiquitin carboxy-terminal hydrolase L1 [Source:MGI Symbol;Acc:MGI:103149]	down	16.3699	-1.93982	0.566222	-3.57172	0.000354647	0.00368135	1.49677
ENSMUSG00000029254.16	Stap1	protein_coding	signal transducing adaptor family member 1 [Source:MGI Symbol;Acc:MGI:1926193]	down	136.613	-1.70559	0.275486	-6.18784	6.09933e-10	2.39016e-08	1.52177
ENSMUSG00000029275.18	Gfi1	protein_coding	growth factor independent 1 [Source:MGI Symbol;Acc:MGI:103170]	down	31.8367	-1.53775	0.423407	-3.62927	0.000284222	0.00283245	1.61949
ENSMUSG00000029283.17	Cdc7	protein_coding	cell division cycle 7 (S. cerevisiae) [Source:MGI Symbol;Acc:MGI:1309511]	down	130.913	-0.829842	0.266011	-3.11945	0.00181191	0.0141018	1.49677
ENSMUSG00000029298.15	Gbp9	protein_coding	guanylate-binding protein 9 [Source:MGI Symbol;Acc:MGI:3605620]	down	713.722	-1.03376	0.227021	-4.55316	5.28453e-06	0.000102161	1.36495
ENSMUSG00000029299.14	Abcg3	protein_coding	ATP binding cassette subfamily G member 3 [Source:MGI Symbol;Acc:MGI:1351624]	down	2706.71	-1.12871	0.257237	-4.38774	1.14532e-05	0.00016607	1.75
ENSMUSG00000029330.8	Cds1	protein_coding	CDP-diacylglycerol synthase 1 [Source:MGI Symbol;Acc:MGI:1921846]	down	162.199	-1.27923	0.235966	-5.4178	6.03362e-08	1.7142e-06	1.52177
ENSMUSG00000029363.14	Rfc5	protein_coding	replication factor C (activator 1) 5 [Source:MGI Symbol;Acc:MGI:1919401]	down	1292.03	-0.52848	0.180329	-2.93069	0.00338205	0.0207934	1.71757
ENSMUSG00000029366.10	Dck	protein_coding	deoxycytidine kinase [Source:MGI Symbol;Acc:MGI:102726]	down	747.251	-1.15599	0.264454	-4.37139	1.23458e-05	0.000202664	1.49677
ENSMUSG00000029438.9	Bcl7a	protein_coding	B cell CLL/lymphoma 7A [Source:MGI Symbol;Acc:MGI:1924295]	down	90.2378	-1.23185	0.382977	-3.2182	0.00128996	0.0106229	1.52177
ENSMUSG00000029471.13	Camkk2	protein_coding	calcium/calmodulin-dependent protein kinase kinase 2, beta [Source:MGI Symbol;Acc:MGI:2444812]	down	102.199	-0.771221	0.261234	-2.95247	0.00315242	0.0233063	1.38098
ENSMUSG00000029475.17	Kdm2b	protein_coding	lysine (K)-specific demethylase 2B [Source:MGI Symbol;Acc:MGI:1354737]	down	307.271	-0.768617	0.238809	-3.21839	0.00128915	0.0107473	1.49677
ENSMUSG00000029521.7	Chek2	protein_coding	checkpoint kinase 2 [Source:MGI Symbol;Acc:MGI:1355321]	down	437.66	-0.851994	0.217208	-3.92278	8.75336e-05	0.00130025	1.23753
ENSMUSG00000029536.8	Gatc	protein_coding	glutamyl-tRNA(Gln) amidotransferase, subunit C [Source:MGI Symbol;Acc:MGI:1923776]	down	234.712	-0.65813	0.225393	-2.92041	0.00349576	0.0238616	1.48899
ENSMUSG00000029552.19	Tes	protein_coding	testis derived transcript [Source:MGI Symbol;Acc:MGI:105081]	down	93.2622	-0.944208	0.310769	-3.03869	0.00237607	0.0163291	1.61949
ENSMUSG00000029561.17	Oasl2	protein_coding	2'-5' oligoadenylate synthetase-like 2 [Source:MGI Symbol;Acc:MGI:1344390]	down	2040.81	-1.24063	0.245069	-5.06225	4.14327e-07	8.66905e-06	1.75
ENSMUSG00000029605.16	Oas1b	polymorphic_pseudogene	2'-5' oligoadenylate synthetase 1B [Source:MGI Symbol;Acc:MGI:97430]	down	55.4591	-0.985104	0.339252	-2.90097	0.00372006	0.025305	1.47284
ENSMUSG00000029613.15	Eif2ak1	protein_coding	eukaryotic translation initiation factor 2 alpha kinase 1 [Source:MGI Symbol;Acc:MGI:1353448]	down	967.874	-0.482093	0.158632	-3.03913	0.00237266	0.0153713	1.75
ENSMUSG00000029616.9	Erp29	protein_coding	endoplasmic reticulum protein 29 [Source:MGI Symbol;Acc:MGI:1914647]	down	3277.67	-0.752792	0.164406	-4.57885	4.67548e-06	8.49511e-05	1.48899
ENSMUSG00000029648.13	Flt1	protein_coding	FMS-like tyrosine kinase 1 [Source:MGI Symbol;Acc:MGI:95558]	down	44.6577	-1.22044	0.414421	-2.94645	0.00321449	0.0219999	1.52177
ENSMUSG00000029676.15	Pot1a	protein_coding	protection of telomeres 1A [Source:MGI Symbol;Acc:MGI:2141503]	down	229.043	-0.74724	0.270772	-2.75917	0.00579487	0.0350403	1.48899
ENSMUSG00000029680.2	Hyal4	protein_coding	hyaluronoglucosaminidase 4 [Source:MGI Symbol;Acc:MGI:1924292]	down	51.6206	-2.21934	0.407442	-5.40734	6.39666e-08	1.71097e-06	1.61949
ENSMUSG00000029703.10	Lrwd1	protein_coding	leucine-rich repeats and WD repeat domain containing 1 [Source:MGI Symbol;Acc:MGI:1918985]	down	330.228	-1.03566	0.233163	-4.44188	8.91746e-06	0.000179802	1.23753
ENSMUSG00000029718.14	Pcolce	protein_coding	procollagen C-endopeptidase enhancer protein [Source:MGI Symbol;Acc:MGI:105099]	down	23.5011	-1.27892	0.467748	-2.73142	0.00630621	0.0350454	1.61949
ENSMUSG00000029752.12	Asns	protein_coding	asparagine synthetase [Source:MGI Symbol;Acc:MGI:1350929]	down	944.344	-1.04305	0.359254	-2.90374	0.00368735	0.0222934	1.71757
ENSMUSG00000029761.16	Cald1	protein_coding	caldesmon 1 [Source:MGI Symbol;Acc:MGI:88250]	down	158.722	-0.732592	0.248052	-2.95335	0.00314341	0.0232714	1.38098
ENSMUSG00000029771.12	Irf5	protein_coding	interferon regulatory factor 5 [Source:MGI Symbol;Acc:MGI:1350924]	down	1247.41	-0.706392	0.188984	-3.73778	0.000185651	0.00211396	1.48899
ENSMUSG00000029780.14	Nt5c3	protein_coding	5'-nucleotidase, cytosolic III [Source:MGI Symbol;Acc:MGI:1927186]	down	1131.42	-0.592017	0.147504	-4.01356	5.98107e-05	0.000695996	1.75
ENSMUSG00000029817.11	Tra2a	protein_coding	transformer 2 alpha [Source:MGI Symbol;Acc:MGI:1933972]	down	578.21	-0.538629	0.200046	-2.69265	0.00708871	0.0402483	1.52177
ENSMUSG00000029866.13	Kel	protein_coding	Kell blood group [Source:MGI Symbol;Acc:MGI:1346053]	down	182.581	-1.32262	0.299594	-4.4145	1.01244e-05	0.000170992	1.48899
ENSMUSG00000029915.14	Clec5a	protein_coding	C-type lectin domain family 5, member a [Source:MGI Symbol;Acc:MGI:1345151]	down	80.3355	-1.27308	0.423045	-3.0118	0.00259707	0.0187723	1.49677
ENSMUSG00000029925.13	Tbxas1	protein_coding	thromboxane A synthase 1, platelet [Source:MGI Symbol;Acc:MGI:98497]	down	2190.18	-0.909031	0.237343	-3.82998	0.000128152	0.00125336	1.89663
ENSMUSG00000030000.10	Add2	protein_coding	adducin 2 (beta) [Source:MGI Symbol;Acc:MGI:87919]	down	288.5	-1.19355	0.385638	-3.09645	0.00195854	0.0158945	1.38098
ENSMUSG00000030020.13	Prickle2	protein_coding	prickle planar cell polarity protein 2 [Source:MGI Symbol;Acc:MGI:1925144]	down	14.1368	-2.18979	0.552403	-3.93731	8.24001e-05	0.00137184	1.09432
ENSMUSG00000030054.4	Gp9	protein_coding	glycoprotein 9 (platelet) [Source:MGI Symbol;Acc:MGI:1860137]	down	43.6796	-1.32186	0.416777	-3.17199	0.00151396	0.0124112	1.47284
ENSMUSG00000030067.17	Foxp1	protein_coding	forkhead box P1 [Source:MGI Symbol;Acc:MGI:1914004]	down	428.093	-1.15214	0.279991	-4.11486	3.87414e-05	0.000546144	1.49677
ENSMUSG00000030094.8	Xpc	protein_coding	xeroderma pigmentosum, complementation group C [Source:MGI Symbol;Acc:MGI:103557]	down	158.486	-0.669537	0.249844	-2.67999	0.00736254	0.0418576	1.49677
ENSMUSG00000030107.10	Usp18	protein_coding	ubiquitin specific peptidase 18 [Source:MGI Symbol;Acc:MGI:1344364]	down	985.125	-1.35964	0.24059	-5.65088	1.59629e-08	4.52263e-07	1.71757
ENSMUSG00000030111.9	A2m	protein_coding	alpha-2-macroglobulin [Source:MGI Symbol;Acc:MGI:2449119]	down	105.258	-1.18302	0.312731	-3.78289	0.000155017	0.00193086	1.38098
ENSMUSG00000030117.5	Gdf3	protein_coding	growth differentiation factor 3 [Source:MGI Symbol;Acc:MGI:95686]	down	50.3584	-1.18884	0.398383	-2.98277	0.00285653	0.0216665	1.38098
ENSMUSG00000030122.12	Ptms	protein_coding	parathymosin [Source:MGI Symbol;Acc:MGI:1916452]	down	599.904	-0.919214	0.200259	-4.59013	4.42963e-06	7.97098e-05	1.52177
ENSMUSG00000030124.2	Lag3	protein_coding	lymphocyte-activation gene 3 [Source:MGI Symbol;Acc:MGI:106588]	down	29.6718	-2.36602	0.489365	-4.77979	1.75475e-06	3.85517e-05	1.38098
ENSMUSG00000030147.12	Clec4b1	protein_coding	C-type lectin domain family 4, member b1 [Source:MGI Symbol;Acc:MGI:1917060]	down	49.9872	-3.07165	0.380293	-7.9479	1.89693e-15	1.62551e-13	1.61949
ENSMUSG00000030148.15	Clec4a2	protein_coding	C-type lectin domain family 4, member a2 [Source:MGI Symbol;Acc:MGI:1349412]	down	3052.59	-1.34428	0.240333	-5.5933	2.22799e-08	6.00055e-07	1.75
ENSMUSG00000030149.15	Klrk1	protein_coding	killer cell lectin-like receptor subfamily K, member 1 [Source:MGI Symbol;Acc:MGI:1196250]	down	153.41	-2.25529	0.306978	-7.33788	2.16997e-13	1.50201e-11	1.49677
ENSMUSG00000030156.5	Cd69	protein_coding	CD69 antigen [Source:MGI Symbol;Acc:MGI:88343]	down	33.639	-1.20431	0.438863	-2.74476	0.00605546	0.0384332	1.38098
ENSMUSG00000030157.5	Clec2d	protein_coding	C-type lectin domain family 2, member d [Source:MGI Symbol;Acc:MGI:2135589]	down	21.1713	-1.23228	0.465245	-2.63802	0.00833928	0.0460907	1.49677
ENSMUSG00000030159.15	Clec1b	protein_coding	C-type lectin domain family 1, member b [Source:MGI Symbol;Acc:MGI:1913287]	down	3844.32	-1.07366	0.242992	-4.41846	9.94077e-06	0.000135598	1.89663
ENSMUSG00000030167.15	Klrc1	protein_coding	killer cell lectin-like receptor subfamily C, member 1 [Source:MGI Symbol;Acc:MGI:1336161]	down	52.1837	-1.8469	0.38359	-4.80988	1.51018e-06	3.09276e-05	1.52177
ENSMUSG00000030187.15	Klra2	protein_coding	killer cell lectin-like receptor, subfamily A, member 2 [Source:MGI Symbol;Acc:MGI:101906]	down	199.78	-0.966652	0.306591	-3.152	0.00162158	0.0129476	1.48899
ENSMUSG00000030206.13	Gsg1	protein_coding	germ cell associated 1 [Source:MGI Symbol;Acc:MGI:1194499]	down	25.9537	-1.19929	0.426686	-2.80281	0.00506588	0.0335521	1.38098
ENSMUSG00000030207.15	Fam234b	protein_coding	family with sequence similarity 234, member B [Source:MGI Symbol;Acc:MGI:1921775]	down	349.783	-0.767316	0.254627	-3.0134	0.00258341	0.0184557	1.52177
ENSMUSG00000030214.6	Plbd1	protein_coding	phospholipase B domain containing 1 [Source:MGI Symbol;Acc:MGI:1914107]	down	6966	-1.90819	0.246971	-7.72628	1.10736e-14	7.90342e-13	1.75
ENSMUSG00000030217.2	Art4	protein_coding	ADP-ribosyltransferase 4 [Source:MGI Symbol;Acc:MGI:1202710]	down	70.5721	-0.964579	0.323419	-2.98283	0.002856	0.0203116	1.49677
ENSMUSG00000030220.13	Arhgdib	protein_coding	Rho, GDP dissociation inhibitor (GDI) beta [Source:MGI Symbol;Acc:MGI:101940]	down	11984	-0.479527	0.140895	-3.40343	0.000665465	0.0054662	1.75
ENSMUSG00000030223.14	Ptpro	protein_coding	protein tyrosine phosphatase, receptor type, O [Source:MGI Symbol;Acc:MGI:1097152]	down	216.064	-2.25579	0.315937	-7.13463	9.70458e-13	7.25044e-11	1.23327
ENSMUSG00000030244.7	Gys2	protein_coding	glycogen synthase 2 [Source:MGI Symbol;Acc:MGI:2385254]	down	46.2715	-1.30004	0.416989	-3.12187	0.00179706	0.0138061	1.52177
ENSMUSG00000030246.11	Ldhb	protein_coding	lactate dehydrogenase B [Source:MGI Symbol;Acc:MGI:96763]	down	78.7362	-1.30718	0.381829	-3.42555	0.000613556	0.00575521	1.52177
ENSMUSG00000030257.16	Srgap3	protein_coding	SLIT-ROBO Rho GTPase activating protein 3 [Source:MGI Symbol;Acc:MGI:2152938]	down	56.4368	-1.8074	0.335416	-5.37828	7.5202e-08	1.97346e-06	1.61949
ENSMUSG00000030259.12	Rassf8	protein_coding	Ras association (RalGDS/AF-6) domain family (N-terminal) member 8 [Source:MGI Symbol;Acc:MGI:1918573]	down	62.961	-1.23996	0.298068	-4.15588	3.24038e-05	0.000434201	1.61949
ENSMUSG00000030263.13	Lrmp	protein_coding	lymphoid-restricted membrane protein [Source:MGI Symbol;Acc:MGI:108424]	down	1299.6	-1.31212	0.172405	-7.61049	2.73063e-14	1.85625e-12	1.74984
ENSMUSG00000030287.15	Itpr2	protein_coding	inositol 1,4,5-triphosphate receptor 2 [Source:MGI Symbol;Acc:MGI:99418]	down	263.524	-0.52763	0.194664	-2.71093	0.00670947	0.0414371	1.38098
ENSMUSG00000030322.12	Mbd4	protein_coding	methyl-CpG binding domain protein 4 [Source:MGI Symbol;Acc:MGI:1333850]	down	146.233	-0.907739	0.262538	-3.45666	0.000546913	0.00527944	1.49677
ENSMUSG00000030346.16	Rad51ap1	protein_coding	RAD51 associated protein 1 [Source:MGI Symbol;Acc:MGI:1098224]	down	302.263	-0.64029	0.163392	-3.91884	8.89773e-05	0.00112877	1.49677
ENSMUSG00000030402.5	Ppm1n	protein_coding	protein phosphatase, Mg2+/Mn2+ dependent, 1N (putative) [Source:MGI Symbol;Acc:MGI:2142330]	down	38.2707	-2.86754	0.46469	-6.10296	1.04123e-09	3.73201e-08	1.61949
ENSMUSG00000030403.9	Vasp	protein_coding	vasodilator-stimulated phosphoprotein [Source:MGI Symbol;Acc:MGI:109268]	down	855.489	-0.558799	0.218131	-2.56178	0.0104137	0.0484549	1.75
ENSMUSG00000030413.7	Pglyrp1	protein_coding	peptidoglycan recognition protein 1 [Source:MGI Symbol;Acc:MGI:1345092]	down	546.116	-1.55547	0.539108	-2.91111	0.00360151	0.0216105	1.75
ENSMUSG00000030468.12	Siglecg	protein_coding	sialic acid binding Ig-like lectin G [Source:MGI Symbol;Acc:MGI:2443630]	down	35.4414	-1.61699	0.536845	-3.05426	0.00225616	0.0142321	1.83959
ENSMUSG00000030472.9	Ceacam18	protein_coding	carcinoembryonic antigen-related cell adhesion molecule 18 [Source:MGI Symbol;Acc:MGI:1919681]	down	32.4035	-1.37188	0.378901	-3.61067	0.000305413	0.00301549	1.61949
ENSMUSG00000030474.9	Siglece	protein_coding	sialic acid binding Ig-like lectin E [Source:MGI Symbol;Acc:MGI:1932475]	down	782.592	-1.5334	0.24819	-6.17812	6.48697e-10	2.57752e-08	1.48899
ENSMUSG00000030551.14	Nr2f2	protein_coding	nuclear receptor subfamily 2, group F, member 2 [Source:MGI Symbol;Acc:MGI:1352452]	down	35.2917	-1.43663	0.430484	-3.33483	0.000853521	0.00758244	1.52177
ENSMUSG00000030559.8	Rab38	protein_coding	RAB38, member RAS oncogene family [Source:MGI Symbol;Acc:MGI:1919683]	down	72.5665	-1.33937	0.27425	-4.87946	1.06378e-06	2.50623e-05	1.38098
ENSMUSG00000030577.14	Cd22	protein_coding	CD22 antigen [Source:MGI Symbol;Acc:MGI:88322]	down	565.938	-2.71304	0.243515	-11.1328	8.68386e-29	2.51553e-26	1.52177
ENSMUSG00000030630.16	Fah	protein_coding	fumarylacetoacetate hydrolase [Source:MGI Symbol;Acc:MGI:95482]	down	253.029	-0.852638	0.277879	-3.06855	0.00215101	0.0158574	1.52177
ENSMUSG00000030670.16	Cyp2r1	protein_coding	cytochrome P450, family 2, subfamily r, polypeptide 1 [Source:MGI Symbol;Acc:MGI:2449771]	down	25.7547	-1.19715	0.375928	-3.17662	0.00149003	0.0102255	1.83959
ENSMUSG00000030674.5	Qprt	protein_coding	quinolinate phosphoribosyltransferase [Source:MGI Symbol;Acc:MGI:1914625]	down	232.064	-0.930905	0.242171	-3.84391	0.00012109	0.00172589	1.23327
ENSMUSG00000030711.15	Sult1a1	protein_coding	sulfotransferase family 1A, phenol-preferring, member 1 [Source:MGI Symbol;Acc:MGI:102896]	down	652.367	-2.23727	0.198738	-11.2535	2.22634e-29	7.80208e-27	1.36495
ENSMUSG00000030714.14	Sgf29	protein_coding	SAGA complex associated factor 29 [Source:MGI Symbol;Acc:MGI:1922815]	down	505.925	-0.820124	0.229102	-3.5799	0.000343732	0.00386984	1.36495
ENSMUSG00000030729.17	Pgm2l1	protein_coding	phosphoglucomutase 2-like 1 [Source:MGI Symbol;Acc:MGI:1918224]	down	178.485	-0.692462	0.202135	-3.42507	0.000614632	0.00626944	1.38098
ENSMUSG00000030742.7	Lat	protein_coding	linker for activation of T cells [Source:MGI Symbol;Acc:MGI:1342293]	down	44.7638	-1.14077	0.400963	-2.84826	0.00439595	0.0281143	1.52177
ENSMUSG00000030747.5	Dgat2	protein_coding	diacylglycerol O-acyltransferase 2 [Source:MGI Symbol;Acc:MGI:1915050]	down	75.5737	-1.33907	0.346704	-3.8619	0.00011251	0.00135356	1.52177
ENSMUSG00000030760.14	Acer3	protein_coding	alkaline ceramidase 3 [Source:MGI Symbol;Acc:MGI:1913440]	down	1811.9	-1.00181	0.213065	-4.70175	2.57947e-06	4.07681e-05	1.89663
ENSMUSG00000030766.15	Arhgap17	protein_coding	Rho GTPase activating protein 17 [Source:MGI Symbol;Acc:MGI:1917747]	down	533.49	-0.737176	0.204158	-3.61049	0.000305616	0.00319311	1.52177
ENSMUSG00000030769.15	Slc5a11	protein_coding	solute carrier family 5 (sodium/glucose cotransporter), member 11 [Source:MGI Symbol;Acc:MGI:1919316]	down	63.3916	-1.14378	0.410484	-2.78651	0.00532789	0.0328382	1.49677
ENSMUSG00000030774.13	Pak1	protein_coding	p21 (RAC1) activated kinase 1 [Source:MGI Symbol;Acc:MGI:1339975]	down	805.898	-0.951848	0.207255	-4.59249	4.37988e-06	6.95522e-05	1.75
ENSMUSG00000030782.16	Tgfb1i1	protein_coding	transforming growth factor beta 1 induced transcript 1 [Source:MGI Symbol;Acc:MGI:102784]	down	18.3035	-1.39211	0.5106	-2.71065	0.00671505	0.0334225	1.83959
ENSMUSG00000030786.18	Itgam	protein_coding	integrin alpha M [Source:MGI Symbol;Acc:MGI:96607]	down	343.538	-1.4504	0.281523	-5.1515	2.58413e-07	6.41629e-06	1.52177
ENSMUSG00000030789.9	Itgax	protein_coding	integrin alpha X [Source:MGI Symbol;Acc:MGI:96609]	down	29.1808	-1.40008	0.418186	-3.34322	0.000828128	0.00742382	1.52177
ENSMUSG00000030798.15	Cd37	protein_coding	CD37 antigen [Source:MGI Symbol;Acc:MGI:88330]	down	410.112	-0.815121	0.211415	-3.85581	0.000115345	0.00165127	1.23753
ENSMUSG00000030826.19	Bcat2	protein_coding	branched chain aminotransferase 2, mitochondrial [Source:MGI Symbol;Acc:MGI:1276534]	down	1012.46	-0.611645	0.148583	-4.1165	3.84668e-05	0.00047294	1.74984
ENSMUSG00000030844.11	Rgs10	protein_coding	regulator of G-protein signalling 10 [Source:MGI Symbol;Acc:MGI:1915115]	down	722.505	-1.92296	0.222901	-8.62527	6.39397e-18	8.92494e-16	1.36495
ENSMUSG00000030872.14	Gga2	protein_coding	golgi associated, gamma adaptin ear containing, ARF binding protein 2 [Source:MGI Symbol;Acc:MGI:1921355]	down	548.911	-0.719486	0.160324	-4.48773	7.19852e-06	0.000123088	1.52177
ENSMUSG00000030921.17	Trim30a	protein_coding	tripartite motif-containing 30A [Source:MGI Symbol;Acc:MGI:98178]	down	3366.62	-0.733944	0.235515	-3.11631	0.00183127	0.0125875	1.75
ENSMUSG00000030930.14	Chst15	protein_coding	carbohydrate (N-acetylgalactosamine 4-sulfate 6-O) sulfotransferase 15 [Source:MGI Symbol;Acc:MGI:1924840]	down	97.2367	-0.806757	0.263124	-3.06679	0.00216373	0.0148246	1.66821
ENSMUSG00000030956.15	Fam53b	protein_coding	family with sequence similarity 53, member B [Source:MGI Symbol;Acc:MGI:1925188]	down	228.377	-0.890365	0.218175	-4.08092	4.48585e-05	0.000665102	1.38098
ENSMUSG00000030965.19	Abraxas2	protein_coding	BRISC complex subunit [Source:MGI Symbol;Acc:MGI:1926116]	down	799.508	-0.553411	0.197532	-2.8015	0.00508661	0.0282032	1.75
ENSMUSG00000030980.17	Knop1	protein_coding	lysine rich nucleolar protein 1 [Source:MGI Symbol;Acc:MGI:1913606]	down	740.597	-0.4989	0.148363	-3.36279	0.000771593	0.0070106	1.52177
ENSMUSG00000031015.8	Swap70	protein_coding	SWA-70 protein [Source:MGI Symbol;Acc:MGI:1298390]	down	733.2	-0.579397	0.207001	-2.79885	0.00512846	0.0283224	1.75
ENSMUSG00000031097.15	Tnni2	protein_coding	troponin I, skeletal, fast 2 [Source:MGI Symbol;Acc:MGI:105070]	down	111.084	-0.88608	0.308424	-2.87231	0.00407479	0.0246255	1.66821
ENSMUSG00000031119.4	Gpc4	protein_coding	glypican 4 [Source:MGI Symbol;Acc:MGI:104902]	down	29.9451	-1.35705	0.500587	-2.70571	0.00681586	0.0395276	1.49677
ENSMUSG00000031125.2	3830403N18Rik	protein_coding	RIKEN cDNA 3830403N18 gene [Source:MGI Symbol;Acc:MGI:1917941]	down	29.2422	-1.12379	0.424423	-2.64831	0.00808957	0.0478719	1.38098
ENSMUSG00000031137.17	Fgf13	protein_coding	fibroblast growth factor 13 [Source:MGI Symbol;Acc:MGI:109178]	down	4.96649	-1.66409	0.565241	-3.42314	0.000619018	0.0139381	0.518414
ENSMUSG00000031142.17	Cacna1f	protein_coding	calcium channel, voltage-dependent, alpha 1F subunit [Source:MGI Symbol;Acc:MGI:1859639]	down	90.4919	-0.849293	0.270362	-3.13998	0.00168962	0.0125682	1.61949
ENSMUSG00000031162.14	Gata1	protein_coding	GATA binding protein 1 [Source:MGI Symbol;Acc:MGI:95661]	down	234.23	-1.1238	0.423561	-2.65461	0.00793998	0.0471926	1.38098
ENSMUSG00000031170.14	Slc38a5	protein_coding	solute carrier family 38, member 5 [Source:MGI Symbol;Acc:MGI:2148066]	down	118.998	-1.03162	0.378197	-2.72967	0.00633983	0.0344656	1.66821
ENSMUSG00000031200.16	Mtcp1	protein_coding	mature T cell proliferation 1 [Source:MGI Symbol;Acc:MGI:102699]	down	29.242	-1.17181	0.369109	-3.16822	0.00153377	0.012235	1.52177
ENSMUSG00000031253.15	Srpx2	protein_coding	sushi-repeat-containing protein, X-linked 2 [Source:MGI Symbol;Acc:MGI:1916042]	down	41.3217	-3.04387	0.450492	-6.61647	3.67877e-11	1.78267e-09	1.47284
ENSMUSG00000031342.17	Gpm6b	protein_coding	glycoprotein m6b [Source:MGI Symbol;Acc:MGI:107672]	down	162.567	-0.802707	0.296502	-2.7072	0.00678536	0.0418423	1.38098
ENSMUSG00000031355.16	Arhgap6	protein_coding	Rho GTPase activating protein 6 [Source:MGI Symbol;Acc:MGI:1196332]	down	19.4303	-1.77173	0.409098	-4.31487	1.59696e-05	0.00025019	1.52177
ENSMUSG00000031385.14	Plxnb3	protein_coding	plexin B3 [Source:MGI Symbol;Acc:MGI:2154240]	down	74.3133	-1.77203	0.428579	-4.13216	3.59363e-05	0.000547783	1.38098
ENSMUSG00000031389.17	Arhgap4	protein_coding	Rho GTPase activating protein 4 [Source:MGI Symbol;Acc:MGI:2159577]	down	577.04	-0.617701	0.227536	-2.71481	0.00663133	0.0343946	1.75
ENSMUSG00000031444.16	F10	protein_coding	coagulation factor X [Source:MGI Symbol;Acc:MGI:103107]	down	231.016	-0.600747	0.215325	-2.7899	0.0052724	0.0327197	1.48899
ENSMUSG00000031503.13	Col4a2	protein_coding	collagen, type IV, alpha 2 [Source:MGI Symbol;Acc:MGI:88455]	down	39.4475	-1.35882	0.391703	-3.46771	0.000524909	0.0054662	1.38098
ENSMUSG00000031523.16	Dlc1	protein_coding	deleted in liver cancer 1 [Source:MGI Symbol;Acc:MGI:1354949]	down	142.226	-1.11465	0.3006	-3.70846	0.000208526	0.00217326	1.61949
ENSMUSG00000031536.6	Polb	protein_coding	polymerase (DNA directed), beta [Source:MGI Symbol;Acc:MGI:97740]	down	382.823	-0.728504	0.179139	-4.06654	4.77153e-05	0.000643183	1.52177
ENSMUSG00000031591.14	Asah1	protein_coding	N-acylsphingosine amidohydrolase 1 [Source:MGI Symbol;Acc:MGI:1277124]	down	9848.83	-0.585442	0.220474	-2.65536	0.00792229	0.039372	1.75
ENSMUSG00000031609.3	Sap30	protein_coding	sin3 associated polypeptide [Source:MGI Symbol;Acc:MGI:1929129]	down	165.49	-1.28107	0.317456	-4.03493	5.46175e-05	0.000723676	1.52177
ENSMUSG00000031613.9	Hpgd	protein_coding	hydroxyprostaglandin dehydrogenase 15 (NAD) [Source:MGI Symbol;Acc:MGI:108085]	down	2335.85	-2.84283	0.249035	-11.4135	3.58057e-30	1.04543e-27	1.75
ENSMUSG00000031659.13	Adcy7	protein_coding	adenylate cyclase 7 [Source:MGI Symbol;Acc:MGI:102891]	down	1233.66	-0.876524	0.183544	-4.77546	1.79297e-06	3.17207e-05	1.75
ENSMUSG00000031660.13	Brd7	protein_coding	bromodomain containing 7 [Source:MGI Symbol;Acc:MGI:1349766]	down	971.376	-0.435569	0.159295	-2.73438	0.00624984	0.0333905	1.71757
ENSMUSG00000031662.8	Snx20	protein_coding	sorting nexin 20 [Source:MGI Symbol;Acc:MGI:1918857]	down	279.718	-0.63973	0.221826	-2.88403	0.00392625	0.026083	1.49677
ENSMUSG00000031669.10	Gins3	protein_coding	GINS complex subunit 3 (Psf3 homolog) [Source:MGI Symbol;Acc:MGI:1926083]	down	78.24	-0.902485	0.307951	-2.9315	0.00337325	0.0217703	1.61949
ENSMUSG00000031709.15	Tbc1d9	protein_coding	TBC1 domain family, member 9 [Source:MGI Symbol;Acc:MGI:1918560]	down	147.53	-1.08548	0.277265	-3.91281	9.12278e-05	0.00107416	1.61949
ENSMUSG00000031728.10	Zfp821	protein_coding	zinc finger protein 821 [Source:MGI Symbol;Acc:MGI:1923121]	down	170.917	-0.732976	0.229531	-3.19324	0.00140686	0.0115158	1.49677
ENSMUSG00000031740.8	Mmp2	protein_coding	matrix metallopeptidase 2 [Source:MGI Symbol;Acc:MGI:97009]	down	21.3613	-1.69654	0.475691	-3.54744	0.000389	0.00391481	1.52177
ENSMUSG00000031766.4	Slc12a3	protein_coding	solute carrier family 12, member 3 [Source:MGI Symbol;Acc:MGI:108114]	down	12.4774	-1.52818	0.570632	-2.76378	0.00571356	0.0361751	1.40795
ENSMUSG00000031770.16	Herpud1	protein_coding	homocysteine-inducible, endoplasmic reticulum stress-inducible, ubiquitin-like domain member 1 [Source:MGI Symbol;Acc:MGI:1927406]	down	1867.56	-0.569544	0.152146	-3.74335	0.000181583	0.00180975	1.75
ENSMUSG00000031785.16	Adgrg1	protein_coding	adhesion G protein-coupled receptor G1 [Source:MGI Symbol;Acc:MGI:1340051]	down	102.161	-1.34044	0.400235	-3.35054	0.000806547	0.00736449	1.49677
ENSMUSG00000031788.14	Kifc3	protein_coding	kinesin family member C3 [Source:MGI Symbol;Acc:MGI:109202]	down	63.1389	-1.18607	0.303997	-3.89647	9.76038e-05	0.00119964	1.52177
ENSMUSG00000031791.8	Tmem38a	protein_coding	transmembrane protein 38A [Source:MGI Symbol;Acc:MGI:1921416]	down	59.8558	-1.15101	0.296288	-3.88164	0.000103755	0.00126055	1.52177
ENSMUSG00000031808.7	Slc27a1	protein_coding	solute carrier family 27 (fatty acid transporter), member 1 [Source:MGI Symbol;Acc:MGI:1347098]	down	232.785	-0.942336	0.267727	-3.51934	0.000432619	0.00465493	1.38098
ENSMUSG00000031825.16	Crispld2	protein_coding	cysteine-rich secretory protein LCCL domain containing 2 [Source:MGI Symbol;Acc:MGI:1926142]	down	35.5674	-1.31043	0.508174	-2.58682	0.00968655	0.0486152	1.61949
ENSMUSG00000031849.9	Comp	protein_coding	cartilage oligomeric matrix protein [Source:MGI Symbol;Acc:MGI:88469]	down	9.34612	-1.55611	0.567838	-2.77907	0.00545155	0.0349037	1.40795
ENSMUSG00000031871.9	Cdh5	protein_coding	cadherin 5 [Source:MGI Symbol;Acc:MGI:105057]	down	1365.99	-1.48637	0.223481	-6.65051	2.92079e-11	1.22635e-09	1.74984
ENSMUSG00000031875.7	Cmtm3	protein_coding	CKLF-like MARVEL transmembrane domain containing 3 [Source:MGI Symbol;Acc:MGI:2447162]	down	1043.56	-0.899159	0.241521	-3.7228	0.000197023	0.00193489	1.74984
ENSMUSG00000031877.9	Ces2g	protein_coding	carboxylesterase 2G [Source:MGI Symbol;Acc:MGI:1919611]	down	100.069	-1.42755	0.397513	-3.59444	0.000325087	0.00340635	1.49677
ENSMUSG00000031903.7	Pla2g15	protein_coding	phospholipase A2, group XV [Source:MGI Symbol;Acc:MGI:2178076]	down	1146.36	-1.69376	0.261002	-6.48904	8.63824e-11	3.31267e-09	1.75
ENSMUSG00000031974.8	Abcb10	protein_coding	ATP-binding cassette, sub-family B (MDR/TAP), member 10 [Source:MGI Symbol;Acc:MGI:1860508]	down	361.366	-0.953263	0.345175	-2.76259	0.00573454	0.036798	1.38098
ENSMUSG00000032000.17	Birc3	protein_coding	baculoviral IAP repeat-containing 3 [Source:MGI Symbol;Acc:MGI:1197007]	down	630.571	-0.859594	0.173242	-4.96138	6.99923e-07	1.38977e-05	1.75
ENSMUSG00000032035.15	Ets1	protein_coding	E26 avian leukemia oncogene 1, 5' domain [Source:MGI Symbol;Acc:MGI:95455]	down	295.954	-1.19735	0.252855	-4.7355	2.18519e-06	4.28159e-05	1.52177
ENSMUSG00000032040.15	Dcps	protein_coding	decapping enzyme, scavenger [Source:MGI Symbol;Acc:MGI:1916555]	down	570.444	-0.563359	0.200574	-2.80881	0.00497255	0.0334022	1.36495
ENSMUSG00000032060.10	Cryab	protein_coding	crystallin, alpha B [Source:MGI Symbol;Acc:MGI:88516]	down	22.8877	-1.25225	0.444035	-2.82196	0.00477317	0.0302126	1.49677
ENSMUSG00000032066.9	Bco2	protein_coding	beta-carotene oxygenase 2 [Source:MGI Symbol;Acc:MGI:2177469]	down	251.076	-0.855242	0.270038	-3.16696	0.00154042	0.0124129	1.49677
ENSMUSG00000032081.10	Apoc3	protein_coding	apolipoprotein C-III [Source:MGI Symbol;Acc:MGI:88055]	down	65.5622	-1.00377	0.363014	-2.76554	0.00568293	0.0365388	1.38098
ENSMUSG00000032089.16	Il10ra	protein_coding	interleukin 10 receptor, alpha [Source:MGI Symbol;Acc:MGI:96538]	down	461.065	-1.49036	0.245945	-6.05853	1.37373e-09	5.57703e-08	1.38098
ENSMUSG00000032113.16	Chek1	protein_coding	checkpoint kinase 1 [Source:MGI Symbol;Acc:MGI:1202065]	down	180.498	-0.961493	0.351129	-2.73952	0.00615282	0.0366326	1.48899
ENSMUSG00000032126.16	Hmbs	protein_coding	hydroxymethylbilane synthase [Source:MGI Symbol;Acc:MGI:96112]	down	2757.76	-0.520654	0.188916	-2.75604	0.00585059	0.0294109	1.89663
ENSMUSG00000032180.11	Tmed1	protein_coding	transmembrane p24 trafficking protein 1 [Source:MGI Symbol;Acc:MGI:106201]	down	223.657	-0.796096	0.25822	-3.08284	0.00205036	0.0155555	1.48899
ENSMUSG00000032221.14	Mns1	protein_coding	meiosis-specific nuclear structural protein 1 [Source:MGI Symbol;Acc:MGI:107933]	down	460.703	-1.29074	0.477674	-2.7062	0.00680578	0.039616	1.48899
ENSMUSG00000032261.16	Sh3bgrl2	protein_coding	SH3 domain binding glutamic acid-rich protein like 2 [Source:MGI Symbol;Acc:MGI:1915350]	down	1265.65	-0.470692	0.1404	-3.35245	0.000801008	0.0064321	1.74984
ENSMUSG00000032265.14	Fam46a	protein_coding	family with sequence similarity 46, member A [Source:MGI Symbol;Acc:MGI:2670964]	down	1144.91	-1.11617	0.172084	-6.4858	8.82622e-11	3.37468e-09	1.75
ENSMUSG00000032280.16	Tle3	protein_coding	transducin-like enhancer of split 3 [Source:MGI Symbol;Acc:MGI:104634]	down	176.612	-0.861877	0.263224	-3.27583	0.00105352	0.00898111	1.52177
ENSMUSG00000032285.15	Dnaja4	protein_coding	DnaJ heat shock protein family (Hsp40) member A4 [Source:MGI Symbol;Acc:MGI:1927638]	down	58.7614	-1.54866	0.39021	-3.96852	7.23189e-05	0.000869965	1.61949
ENSMUSG00000032306.14	Mpi	protein_coding	mannose phosphate isomerase [Source:MGI Symbol;Acc:MGI:97075]	down	762.477	-0.655078	0.158322	-4.13742	3.51228e-05	0.000499106	1.49677
ENSMUSG00000032322.14	Pstpip1	protein_coding	proline-serine-threonine phosphatase-interacting protein 1 [Source:MGI Symbol;Acc:MGI:1321396]	down	102.799	-1.27054	0.34821	-3.65162	0.000260594	0.00281706	1.49677
ENSMUSG00000032359.14	Ctsh	protein_coding	cathepsin H [Source:MGI Symbol;Acc:MGI:107285]	down	12465.2	-0.670833	0.200371	-3.34794	0.000814152	0.00651669	1.75
ENSMUSG00000032374.14	Plod2	protein_coding	procollagen lysine, 2-oxoglutarate 5-dioxygenase 2 [Source:MGI Symbol;Acc:MGI:1347007]	down	13.0645	-1.49033	0.52007	-2.86629	0.00415308	0.039372	0.917504
ENSMUSG00000032375.15	Aph1b	protein_coding	aph1 homolog B, gamma secretase subunit [Source:MGI Symbol;Acc:MGI:3522097]	down	301.766	-1.7048	0.246564	-6.91334	4.73374e-12	2.61809e-10	1.48899
ENSMUSG00000032380.8	Dapk2	protein_coding	death-associated protein kinase 2 [Source:MGI Symbol;Acc:MGI:1341297]	down	108.702	-1.2361	0.290484	-4.25496	2.09086e-05	0.000288119	1.66821
ENSMUSG00000032397.7	Tipin	protein_coding	timeless interacting protein [Source:MGI Symbol;Acc:MGI:1921571]	down	1103.7	-0.633402	0.234905	-2.69644	0.00700845	0.0357714	1.75
ENSMUSG00000032411.15	Tfdp2	protein_coding	transcription factor Dp 2 [Source:MGI Symbol;Acc:MGI:107167]	down	473.815	-1.01061	0.27052	-3.73617	0.000186841	0.00248667	1.23753
ENSMUSG00000032420.8	Nt5e	protein_coding	5' nucleotidase, ecto [Source:MGI Symbol;Acc:MGI:99782]	down	20.0565	-1.58403	0.519047	-3.04726	0.00230938	0.0182596	1.38098
ENSMUSG00000032440.13	Tgfbr2	protein_coding	transforming growth factor, beta receptor II [Source:MGI Symbol;Acc:MGI:98729]	down	975.532	-0.596155	0.19226	-3.10069	0.00193071	0.0130832	1.74984
ENSMUSG00000032454.9	Rbp2	protein_coding	retinol binding protein 2, cellular [Source:MGI Symbol;Acc:MGI:97877]	down	85.4484	-1.50063	0.338983	-4.42369	9.70275e-06	0.0001759	1.38098
ENSMUSG00000032470.16	Mras	protein_coding	muscle and microspikes RAS [Source:MGI Symbol;Acc:MGI:1100856]	down	13.3953	-1.56805	0.465154	-3.36801	0.000757133	0.00735392	1.40795
ENSMUSG00000032489.17	Kif9	protein_coding	kinesin family member 9 [Source:MGI Symbol;Acc:MGI:1098237]	down	59.3496	-0.927997	0.320049	-2.90038	0.0037271	0.0266357	1.38098
ENSMUSG00000032562.13	Gnai2	protein_coding	guanine nucleotide binding protein (G protein), alpha inhibiting 2 [Source:MGI Symbol;Acc:MGI:95772]	down	6455.11	-0.382445	0.144983	-2.63787	0.00834281	0.0462603	1.48899
ENSMUSG00000032577.16	Mapkapk3	protein_coding	mitogen-activated protein kinase-activated protein kinase 3 [Source:MGI Symbol;Acc:MGI:2143163]	down	319.176	-0.844468	0.228765	-3.69146	0.000222967	0.00289742	1.23753
ENSMUSG00000032591.15	Mst1	protein_coding	macrophage stimulating 1 (hepatocyte growth factor-like) [Source:MGI Symbol;Acc:MGI:96080]	down	52.398	-1.37956	0.395928	-3.48866	0.000485446	0.00512517	1.38098
ENSMUSG00000032596.14	Uba7	protein_coding	ubiquitin-like modifier activating enzyme 7 [Source:MGI Symbol;Acc:MGI:1349462]	down	921.02	-1.11156	0.204636	-5.43181	5.57842e-08	1.40245e-06	1.75
ENSMUSG00000032640.10	Chsy1	protein_coding	chondroitin sulfate synthase 1 [Source:MGI Symbol;Acc:MGI:2681120]	down	256.715	-1.26043	0.194829	-6.46801	9.93043e-11	4.27721e-09	1.52177
ENSMUSG00000032661.9	Oas3	protein_coding	2'-5' oligoadenylate synthetase 3 [Source:MGI Symbol;Acc:MGI:2180850]	down	789.086	-1.6895	0.253731	-6.65806	2.77458e-11	1.35576e-09	1.48899
ENSMUSG00000032666.16	1700025G04Rik	protein_coding	RIKEN cDNA 1700025G04 gene [Source:MGI Symbol;Acc:MGI:1916649]	down	130.368	-0.973257	0.31713	-3.06843	0.0021519	0.0151255	1.61949
ENSMUSG00000032690.16	Oas2	protein_coding	2'-5' oligoadenylate synthetase 2 [Source:MGI Symbol;Acc:MGI:2180852]	down	430.057	-2.01217	0.268065	-7.50369	6.20443e-14	4.61476e-12	1.48899
ENSMUSG00000032691.14	Nlrp3	protein_coding	NLR family, pyrin domain containing 3 [Source:MGI Symbol;Acc:MGI:2653833]	down	33.1276	-1.26279	0.369567	-3.41524	0.000637247	0.00507778	1.83959
ENSMUSG00000032698.15	Lmo2	protein_coding	LIM domain only 2 [Source:MGI Symbol;Acc:MGI:102811]	down	762.044	-1.02129	0.253653	-4.02624	5.66749e-05	0.000820287	1.36495
ENSMUSG00000032739.16	Pram1	protein_coding	PML-RAR alpha-regulated adaptor molecule 1 [Source:MGI Symbol;Acc:MGI:3576625]	down	188.338	-1.04688	0.311257	-3.36391	0.000768477	0.00706844	1.49677
ENSMUSG00000032766.9	Gng11	protein_coding	guanine nucleotide binding protein (G protein), gamma 11 [Source:MGI Symbol;Acc:MGI:1913316]	down	85.4143	-1.00186	0.272293	-3.67931	0.000233866	0.00239775	1.61949
ENSMUSG00000032788.15	Pdxk	protein_coding	pyridoxal (pyridoxine, vitamin B6) kinase [Source:MGI Symbol;Acc:MGI:1351869]	down	718.712	-0.469127	0.171413	-2.73684	0.00620318	0.0394638	1.36495
ENSMUSG00000032812.18	Arap1	protein_coding	ArfGAP with RhoGAP domain, ankyrin repeat and PH domain 1 [Source:MGI Symbol;Acc:MGI:1916960]	down	1389.87	-0.677203	0.230759	-2.93459	0.00333986	0.023016	1.48899
ENSMUSG00000032827.15	Ppp1r9a	protein_coding	protein phosphatase 1, regulatory (inhibitor) subunit 9A [Source:MGI Symbol;Acc:MGI:2442401]	down	159.285	-0.847637	0.30212	-2.80599	0.00501621	0.0313546	1.49677
ENSMUSG00000032841.15	Prr5l	protein_coding	proline rich 5 like [Source:MGI Symbol;Acc:MGI:1919696]	down	64.5146	-1.6866	0.298768	-5.62857	1.81714e-08	5.85179e-07	1.47284
ENSMUSG00000032915.6	Adgre4	protein_coding	adhesion G protein-coupled receptor E4 [Source:MGI Symbol;Acc:MGI:1196464]	down	1695.52	-1.87691	0.269712	-6.95849	3.43949e-12	1.96713e-10	1.48899
ENSMUSG00000033004.15	Mycbp2	protein_coding	MYC binding protein 2 [Source:MGI Symbol;Acc:MGI:2179432]	down	1023.25	-0.861193	0.197303	-4.36458	1.27367e-05	0.00018442	1.71757
ENSMUSG00000033059.7	Pygb	protein_coding	brain glycogen phosphorylase [Source:MGI Symbol;Acc:MGI:97828]	down	824.01	-0.836508	0.257023	-3.25451	0.00113589	0.00850878	1.75
ENSMUSG00000033149.16	Phldb2	protein_coding	pleckstrin homology like domain, family B, member 2 [Source:MGI Symbol;Acc:MGI:2444981]	down	20.1075	-1.66109	0.480176	-3.45418	0.000551978	0.00501152	1.61949
ENSMUSG00000033192.5	Lpcat2	protein_coding	lysophosphatidylcholine acyltransferase 2 [Source:MGI Symbol;Acc:MGI:3606214]	down	1656.36	-2.51604	0.177197	-14.1958	9.72256e-46	7.34731e-43	1.75
ENSMUSG00000033355.6	Rtp4	protein_coding	receptor transporter protein 4 [Source:MGI Symbol;Acc:MGI:1915025]	down	3115	-1.66957	0.238775	-6.99201	2.70984e-12	1.26463e-10	1.89663
ENSMUSG00000033444.14	Specc1l	protein_coding	sperm antigen with calponin homology and coiled-coil domains 1-like [Source:MGI Symbol;Acc:MGI:1921642]	down	564.933	-0.622531	0.202992	-3.06653	0.00216556	0.0162109	1.48899
ENSMUSG00000033446.7	Lpar6	protein_coding	lysophosphatidic acid receptor 6 [Source:MGI Symbol;Acc:MGI:1914418]	down	662.453	-0.758842	0.261351	-2.90316	0.00369418	0.0266636	1.36495
ENSMUSG00000033450.8	Tagap	protein_coding	T cell activation Rho GTPase activating protein [Source:MGI Symbol;Acc:MGI:3615484]	down	150.924	-1.58098	0.325462	-4.8512	1.22714e-06	2.47247e-05	1.61949
ENSMUSG00000033467.12	Crlf2	protein_coding	cytokine receptor-like factor 2 [Source:MGI Symbol;Acc:MGI:1889506]	down	80.346	-0.975391	0.211701	-4.60593	4.10627e-06	7.55852e-05	1.49677
ENSMUSG00000033508.7	Asprv1	protein_coding	aspartic peptidase, retroviral-like 1 [Source:MGI Symbol;Acc:MGI:1915105]	down	60.3591	-1.77335	0.495325	-3.5999	0.000318338	0.00330731	1.52177
ENSMUSG00000033581.16	Igf2bp2	protein_coding	insulin-like growth factor 2 mRNA binding protein 2 [Source:MGI Symbol;Acc:MGI:1890358]	down	60.1612	-1.21687	0.382564	-3.18043	0.00147055	0.0127409	1.38098
ENSMUSG00000033685.13	Ucp2	protein_coding	uncoupling protein 2 (mitochondrial, proton carrier) [Source:MGI Symbol;Acc:MGI:109354]	down	10420.2	-0.797228	0.131062	-6.08283	1.18078e-09	3.89957e-08	1.75
ENSMUSG00000033705.16	Stard9	protein_coding	START domain containing 9 [Source:MGI Symbol;Acc:MGI:3045258]	down	150.782	-2.4973	0.369538	-6.73937	1.59071e-11	8.07581e-10	1.52177
ENSMUSG00000033730.4	Egr3	protein_coding	early growth response 3 [Source:MGI Symbol;Acc:MGI:1306780]	down	11.2724	-1.68222	0.567277	-2.99525	0.0027422	0.0244502	1.13222
ENSMUSG00000033767.14	Tmem131l	protein_coding	transmembrane 131 like [Source:MGI Symbol;Acc:MGI:2443399]	down	576.603	-1.20714	0.182385	-6.61798	3.64142e-11	1.71328e-09	1.52177
ENSMUSG00000033880.11	Lgals3bp	protein_coding	lectin, galactoside-binding, soluble, 3 binding protein [Source:MGI Symbol;Acc:MGI:99554]	down	10343.4	-0.517844	0.182411	-2.83887	0.00452742	0.024185	1.89663
ENSMUSG00000034041.4	Lyl1	protein_coding	lymphoblastomic leukemia 1 [Source:MGI Symbol;Acc:MGI:96891]	down	188.532	-0.930264	0.300574	-3.09456	0.00197108	0.0159644	1.38098
ENSMUSG00000034118.15	Tpst1	protein_coding	protein-tyrosine sulfotransferase 1 [Source:MGI Symbol;Acc:MGI:1298231]	down	184.717	-1.52504	0.256098	-5.95205	2.64801e-09	1.02885e-07	1.38098
ENSMUSG00000034127.15	Tspan8	protein_coding	tetraspanin 8 [Source:MGI Symbol;Acc:MGI:2384918]	down	112.251	-1.12448	0.219875	-5.11171	3.19261e-07	7.17101e-06	1.66821
ENSMUSG00000034164.17	Emid1	protein_coding	EMI domain containing 1 [Source:MGI Symbol;Acc:MGI:2155091]	down	15.3906	-1.4762	0.53227	-2.78724	0.00531593	0.0414371	1.09419
ENSMUSG00000034317.14	Trim59	protein_coding	tripartite motif-containing 59 [Source:MGI Symbol;Acc:MGI:1914199]	down	221.957	-0.894942	0.321965	-2.78068	0.00542451	0.0385373	1.23327
ENSMUSG00000034330.10	Plcg2	protein_coding	phospholipase C, gamma 2 [Source:MGI Symbol;Acc:MGI:97616]	down	903.429	-0.837411	0.192066	-4.35994	1.30101e-05	0.000212594	1.48899
ENSMUSG00000034353.14	Ramp1	protein_coding	receptor (calcitonin) activity modifying protein 1 [Source:MGI Symbol;Acc:MGI:1858418]	down	209.383	-1.26112	0.375993	-3.35594	0.00079095	0.00713817	1.52177
ENSMUSG00000034422.14	Parp14	protein_coding	poly (ADP-ribose) polymerase family, member 14 [Source:MGI Symbol;Acc:MGI:1919489]	down	866.975	-1.19121	0.239823	-4.9666	6.81368e-07	1.38101e-05	1.71757
ENSMUSG00000034438.16	Gbp8	protein_coding	guanylate-binding protein 8 [Source:MGI Symbol;Acc:MGI:1923324]	down	2056.89	-1.61502	0.263976	-6.11777	9.48945e-10	3.71191e-08	1.48899
ENSMUSG00000034574.10	Daam1	protein_coding	dishevelled associated activator of morphogenesis 1 [Source:MGI Symbol;Acc:MGI:1914596]	down	136.758	-0.888167	0.279493	-3.17678	0.0014892	0.0128614	1.38098
ENSMUSG00000034575.13	Papd7	protein_coding	PAP associated domain containing 7 [Source:MGI Symbol;Acc:MGI:2682295]	down	220.336	-0.800949	0.253733	-3.15552	0.00160213	0.0136341	1.38098
ENSMUSG00000034641.2	Cd300ld	protein_coding	CD300 molecule like family member d [Source:MGI Symbol;Acc:MGI:2442358]	down	2432.77	-0.560948	0.146393	-3.83177	0.000127222	0.00124632	1.89663
ENSMUSG00000034664.13	Itga2b	protein_coding	integrin alpha 2b [Source:MGI Symbol;Acc:MGI:96601]	down	109.388	-0.887936	0.288153	-3.08092	0.00206365	0.0143283	1.66821
ENSMUSG00000034709.8	Ppp1r21	protein_coding	protein phosphatase 1, regulatory subunit 21 [Source:MGI Symbol;Acc:MGI:1921075]	down	708.694	-0.670193	0.210493	-3.18392	0.00145296	0.0116787	1.52177
ENSMUSG00000034783.7	Cd207	protein_coding	CD207 antigen [Source:MGI Symbol;Acc:MGI:2180021]	down	434.035	-3.85582	0.341669	-11.2442	2.47259e-29	9.35814e-27	1.23753
ENSMUSG00000034792.8	Gna15	protein_coding	guanine nucleotide binding protein, alpha 15 [Source:MGI Symbol;Acc:MGI:95770]	down	168.279	-0.784912	0.289245	-2.71319	0.00666397	0.0412934	1.38098
ENSMUSG00000034853.16	Acot11	protein_coding	acyl-CoA thioesterase 11 [Source:MGI Symbol;Acc:MGI:1913736]	down	65.5355	-2.01298	0.556481	-3.69181	0.000222666	0.00248818	1.47284
ENSMUSG00000034855.13	Cxcl10	protein_coding	chemokine (C-X-C motif) ligand 10 [Source:MGI Symbol;Acc:MGI:1352450]	down	253.744	-1.35976	0.343134	-3.96209	7.42972e-05	0.000943799	1.52177
ENSMUSG00000034868.8	Myl12b	protein_coding	myosin, light chain 12B, regulatory [Source:MGI Symbol;Acc:MGI:107494]	down	4975.89	-0.427998	0.155897	-2.74539	0.00604392	0.0302034	1.89663
ENSMUSG00000034911.8	Ushbp1	protein_coding	USH1 protein network component harmonin binding protein 1 [Source:MGI Symbol;Acc:MGI:1922920]	down	18.1933	-1.10496	0.387162	-2.85	0.00437196	0.0279851	1.52177
ENSMUSG00000034947.13	Tmem106a	protein_coding	transmembrane protein 106A [Source:MGI Symbol;Acc:MGI:1922056]	down	3305.2	-0.764752	0.205594	-3.7197	0.000199458	0.00182713	1.89663
ENSMUSG00000034957.10	Cebpa	protein_coding	CCAAT/enhancer binding protein (C/EBP), alpha [Source:MGI Symbol;Acc:MGI:99480]	down	401.446	-1.65139	0.214957	-7.68131	1.5747e-14	1.2852e-12	1.48899
ENSMUSG00000035000.8	Dpp4	protein_coding	dipeptidylpeptidase 4 [Source:MGI Symbol;Acc:MGI:94919]	down	112.468	-1.85916	0.451279	-4.12685	3.67761e-05	0.000473826	1.66821
ENSMUSG00000035004.3	Igsf6	protein_coding	immunoglobulin superfamily, member 6 [Source:MGI Symbol;Acc:MGI:1891393]	down	4459.67	-1.33489	0.228867	-5.83251	5.46008e-09	1.63128e-07	1.75
ENSMUSG00000035041.8	Creb3l3	protein_coding	cAMP responsive element binding protein 3-like 3 [Source:MGI Symbol;Acc:MGI:2384786]	down	76.1863	-2.45914	0.272848	-8.96283	3.16439e-19	4.68956e-17	1.47284
ENSMUSG00000035165.14	Kcne3	protein_coding	potassium voltage-gated channel, Isk-related subfamily, gene 3 [Source:MGI Symbol;Acc:MGI:1891124]	down	20.6763	-1.1421	0.412176	-2.76493	0.0056935	0.0344831	1.49677
ENSMUSG00000035181.6	Heatr5a	protein_coding	HEAT repeat containing 5A [Source:MGI Symbol;Acc:MGI:2444133]	down	671.583	-0.945758	0.197172	-4.79627	1.61649e-06	3.27591e-05	1.52177
ENSMUSG00000035208.16	Slfn8	protein_coding	schlafen 8 [Source:MGI Symbol;Acc:MGI:2672859]	down	367.072	-1.61712	0.295954	-5.46219	4.70294e-08	1.36502e-06	1.52177
ENSMUSG00000035212.14	Leprot	protein_coding	leptin receptor overlapping transcript [Source:MGI Symbol;Acc:MGI:2687005]	down	4766.57	-0.677146	0.136257	-4.9696	6.70899e-07	1.34251e-05	1.75
ENSMUSG00000035228.15	Ccdc106	protein_coding	coiled-coil domain containing 106 [Source:MGI Symbol;Acc:MGI:2385900]	down	67.2198	-1.44007	0.378741	-3.80187	0.00014361	0.00169315	1.49677
ENSMUSG00000035268.14	Pkig	protein_coding	protein kinase inhibitor, gamma [Source:MGI Symbol;Acc:MGI:1343086]	down	1327.23	-0.614274	0.169458	-3.62497	0.000288995	0.00309468	1.48899
ENSMUSG00000035275.14	Raver2	protein_coding	ribonucleoprotein, PTB-binding 2 [Source:MGI Symbol;Acc:MGI:2443623]	down	103.991	-1.69328	0.411105	-4.1188	3.80855e-05	0.000487434	1.66821
ENSMUSG00000035283.4	Adrb1	protein_coding	adrenergic receptor, beta 1 [Source:MGI Symbol;Acc:MGI:87937]	down	351.922	-1.33812	0.271305	-4.9318	8.14757e-07	1.80463e-05	1.52177
ENSMUSG00000035392.17	Dennd1a	protein_coding	DENN/MADD domain containing 1A [Source:MGI Symbol;Acc:MGI:2442794]	down	199.4	-0.815182	0.203209	-4.01084	6.05044e-05	0.000946918	1.23327
ENSMUSG00000035439.13	Haus8	protein_coding	4HAUS augmin-like complex, subunit 8 [Source:MGI Symbol;Acc:MGI:1923728]	down	689.399	-0.700556	0.259645	-2.69806	0.00697441	0.0404088	1.48899
ENSMUSG00000035441.14	Myo1d	protein_coding	myosin ID [Source:MGI Symbol;Acc:MGI:107728]	down	60.2994	-1.16883	0.343988	-3.39594	0.000683941	0.00687306	1.38098
ENSMUSG00000035493.10	Tgfbi	protein_coding	transforming growth factor, beta induced [Source:MGI Symbol;Acc:MGI:99959]	down	3345.18	-0.709757	0.258604	-2.74455	0.00605937	0.0302424	1.89663
ENSMUSG00000035629.17	Rubcn	protein_coding	RUN domain and cysteine-rich domain containing, Beclin 1-interacting protein [Source:MGI Symbol;Acc:MGI:1915160]	down	259.712	-0.645305	0.22505	-2.86702	0.00414351	0.0272892	1.48899
ENSMUSG00000035692.6	Isg15	protein_coding	ISG15 ubiquitin-like modifier [Source:MGI Symbol;Acc:MGI:1855694]	down	1033.77	-1.17482	0.341487	-3.44044	0.00058077	0.00559244	1.48899
ENSMUSG00000035696.15	Rnf38	protein_coding	ring finger protein 38 [Source:MGI Symbol;Acc:MGI:1920719]	down	288.08	-0.715372	0.202616	-3.53079	0.000414323	0.0049495	1.23327
ENSMUSG00000035699.7	Slc51a	protein_coding	solute carrier family 51, alpha subunit [Source:MGI Symbol;Acc:MGI:2146634]	down	6.37362	-1.77906	0.569457	-3.12772	0.00176166	0.031674	0.518414
ENSMUSG00000035783.8	Acta2	protein_coding	actin, alpha 2, smooth muscle, aorta [Source:MGI Symbol;Acc:MGI:87909]	down	118.552	-1.29993	0.325682	-3.99174	6.5589e-05	0.000785015	1.66821
ENSMUSG00000035847.15	Ids	protein_coding	iduronate 2-sulfatase [Source:MGI Symbol;Acc:MGI:96417]	down	152.419	-1.05371	0.244667	-4.30526	1.66789e-05	0.000261779	1.49677
ENSMUSG00000035860.9	Cdhr3	protein_coding	cadherin-related family member 3 [Source:MGI Symbol;Acc:MGI:1916014]	down	10.8861	-1.7549	0.545758	-3.17123	0.00151797	0.0152307	1.13222
ENSMUSG00000035953.14	Tmem55b	protein_coding	transmembrane protein 55b [Source:MGI Symbol;Acc:MGI:2448501]	down	540.776	-0.781455	0.225223	-3.46933	0.000521756	0.00509805	1.49677
ENSMUSG00000036023.6	Parp2	protein_coding	poly (ADP-ribose) polymerase family, member 2 [Source:MGI Symbol;Acc:MGI:1341112]	down	1120.22	-0.557739	0.178469	-3.12506	0.00177768	0.0139381	1.48899
ENSMUSG00000036046.14	5031439G07Rik	protein_coding	RIKEN cDNA 5031439G07 gene [Source:MGI Symbol;Acc:MGI:2444899]	down	745.271	-0.621669	0.199848	-3.11056	0.00186733	0.0127603	1.75
ENSMUSG00000036246.14	Gmip	protein_coding	Gem-interacting protein [Source:MGI Symbol;Acc:MGI:1926066]	down	484.689	-1.00755	0.219179	-4.5965	4.29646e-06	7.92082e-05	1.48899
ENSMUSG00000036256.13	Igfbp7	protein_coding	insulin-like growth factor binding protein 7 [Source:MGI Symbol;Acc:MGI:1352480]	down	27.8405	-1.38047	0.388511	-3.54173	0.000397509	0.00403154	1.49677
ENSMUSG00000036273.15	Lrrk2	protein_coding	leucine-rich repeat kinase 2 [Source:MGI Symbol;Acc:MGI:1913975]	down	38.7375	-2.28325	0.469914	-4.8476	1.24965e-06	2.70499e-05	1.47284
ENSMUSG00000036353.13	P2ry12	protein_coding	purinergic receptor P2Y, G-protein coupled 12 [Source:MGI Symbol;Acc:MGI:1918089]	down	889.296	-1.27919	0.23943	-5.34211	9.18698e-08	2.21433e-06	1.75
ENSMUSG00000036362.2	P2ry13	protein_coding	purinergic receptor P2Y, G-protein coupled 13 [Source:MGI Symbol;Acc:MGI:1921441]	down	1800.6	-1.39588	0.256967	-5.4319	5.57586e-08	1.40245e-06	1.75
ENSMUSG00000036381.13	P2ry14	protein_coding	purinergic receptor P2Y, G-protein coupled, 14 [Source:MGI Symbol;Acc:MGI:2155705]	down	280.802	-1.40546	0.185365	-7.57991	3.458e-14	2.647e-12	1.52177
ENSMUSG00000036411.10	9530077C05Rik	protein_coding	RIKEN cDNA 9530077C05 gene [Source:MGI Symbol;Acc:MGI:1915533]	down	23.4256	-1.55205	0.538333	-2.91906	0.00351092	0.0235233	1.52177
ENSMUSG00000036469.16	March1	protein_coding	membrane-associated ring finger (C3HC4) 1 [Source:MGI Symbol;Acc:MGI:1920175]	down	727.543	-1.14727	0.309613	-3.70511	0.000211297	0.00205333	1.75
ENSMUSG00000036503.13	Rnf13	protein_coding	ring finger protein 13 [Source:MGI Symbol;Acc:MGI:1346341]	down	2028.12	-0.726526	0.220486	-3.29505	0.000984033	0.00759263	1.75
ENSMUSG00000036526.8	Card11	protein_coding	caspase recruitment domain family, member 11 [Source:MGI Symbol;Acc:MGI:1916978]	down	16.7266	-1.41923	0.475544	-2.98311	0.00285333	0.0171105	1.83959
ENSMUSG00000036528.15	Ppfibp2	protein_coding	PTPRF interacting protein, binding protein 2 (liprin beta 2) [Source:MGI Symbol;Acc:MGI:894649]	down	492.992	-0.881051	0.223112	-3.94844	7.86622e-05	0.00109521	1.36495
ENSMUSG00000036533.8	Cdc42ep3	protein_coding	CDC42 effector protein (Rho GTPase binding) 3 [Source:MGI Symbol;Acc:MGI:2384718]	down	83.5085	-1.50158	0.391452	-3.83744	0.000124323	0.00160375	1.38098
ENSMUSG00000036594.14	H2-Aa	protein_coding	histocompatibility 2, class II antigen A, alpha [Source:MGI Symbol;Acc:MGI:95895]	down	273.329	-1.83139	0.333576	-5.48879	4.04701e-08	1.19102e-06	1.52177
ENSMUSG00000036620.14	Mgat4b	protein_coding	mannoside acetylglucosaminyltransferase 4, isoenzyme B [Source:MGI Symbol;Acc:MGI:2143974]	down	254.841	-0.850629	0.293289	-2.9001	0.00373041	0.0251562	1.48899
ENSMUSG00000036641.9	Ccdc148	protein_coding	coiled-coil domain containing 148 [Source:MGI Symbol;Acc:MGI:3039583]	down	872.78	-1.10511	0.300444	-3.67784	0.000235214	0.0022601	1.75
ENSMUSG00000036815.16	Dpp10	protein_coding	dipeptidylpeptidase 10 [Source:MGI Symbol;Acc:MGI:2442409]	down	13.5522	-1.51715	0.544146	-2.84161	0.00448859	0.0416771	0.917504
ENSMUSG00000036820.11	Amdhd2	protein_coding	amidohydrolase domain containing 2 [Source:MGI Symbol;Acc:MGI:2443978]	down	506.622	-0.495202	0.130031	-3.80818	0.000139996	0.00165574	1.49677
ENSMUSG00000036887.5	C1qa	protein_coding	complement component 1, q subcomponent, alpha polypeptide [Source:MGI Symbol;Acc:MGI:88223]	down	18258.8	-1.18782	0.275257	-4.31537	1.59338e-05	0.000220819	1.75
ENSMUSG00000036896.5	C1qc	protein_coding	complement component 1, q subcomponent, C chain [Source:MGI Symbol;Acc:MGI:88225]	down	22024.3	-0.741249	0.228582	-3.24282	0.00118354	0.00881437	1.75
ENSMUSG00000036905.8	C1qb	protein_coding	complement component 1, q subcomponent, beta polypeptide [Source:MGI Symbol;Acc:MGI:88224]	down	48578	-0.800243	0.190222	-4.2069	2.58902e-05	0.000310008	1.89663
ENSMUSG00000036908.16	Unc93b1	protein_coding	unc-93 homolog B1 (C. elegans) [Source:MGI Symbol;Acc:MGI:1859307]	down	4364.7	-1.00284	0.203013	-4.93974	7.82272e-07	1.77615e-05	1.48899
ENSMUSG00000036918.15	Ttc7	protein_coding	tetratricopeptide repeat domain 7 [Source:MGI Symbol;Acc:MGI:1920999]	down	289.498	-0.720767	0.242149	-2.97666	0.00291407	0.0219999	1.38098
ENSMUSG00000036928.14	Stag3	protein_coding	stromal antigen 3 [Source:MGI Symbol;Acc:MGI:1355311]	down	45.0397	-0.968297	0.359113	-2.69551	0.00702813	0.0399503	1.52177
ENSMUSG00000036931.15	Nfkbid	protein_coding	nuclear factor of kappa light polypeptide gene enhancer in B cells inhibitor, delta [Source:MGI Symbol;Acc:MGI:3041243]	down	84.1995	-0.891331	0.312357	-2.85491	0.00430493	0.0296558	1.38098
ENSMUSG00000036948.17	BC037034	protein_coding	cDNA sequence BC037034 [Source:MGI Symbol;Acc:MGI:2385896]	down	76.9405	-1.31684	0.303591	-4.33233	1.4754e-05	0.000253632	1.38098
ENSMUSG00000037070.10	Rbmxl1	protein_coding	RNA binding motif protein, X-linked like-1 [Source:MGI Symbol;Acc:MGI:1343045]	down	1023.89	-0.47272	0.173486	-2.7249	0.00643215	0.0380258	1.48899
ENSMUSG00000037095.7	Lrg1	protein_coding	leucine-rich alpha-2-glycoprotein 1 [Source:MGI Symbol;Acc:MGI:1924155]	down	113.835	-1.67016	0.551031	-3.07879	0.00207844	0.0143644	1.66821
ENSMUSG00000037197.11	Rbm17	protein_coding	RNA binding motif protein 17 [Source:MGI Symbol;Acc:MGI:1924188]	down	2240.31	-1.00097	0.154479	-6.47955	9.1998e-11	3.48639e-09	1.75
ENSMUSG00000037224.15	Zfyve28	protein_coding	zinc finger, FYVE domain containing 28 [Source:MGI Symbol;Acc:MGI:2684992]	down	13.2846	-1.2684	0.431415	-2.92459	0.00344913	0.0299149	1.09419
ENSMUSG00000037257.8	Aagab	protein_coding	alpha- and gamma-adaptin binding protein [Source:MGI Symbol;Acc:MGI:1914189]	down	925.385	-0.763368	0.224816	-3.39532	0.000685479	0.00570046	1.71757
ENSMUSG00000037318.10	Traf3ip3	protein_coding	TRAF3 interacting protein 3 [Source:MGI Symbol;Acc:MGI:2441706]	down	605.146	-1.5306	0.206855	-7.39802	1.38226e-13	9.93831e-12	1.48899
ENSMUSG00000037321.17	Tap1	protein_coding	transporter 1, ATP-binding cassette, sub-family B (MDR/TAP) [Source:MGI Symbol;Acc:MGI:98483]	down	1297.88	-0.785522	0.20529	-3.82637	0.000130048	0.00135719	1.75
ENSMUSG00000037337.11	Map4k1	protein_coding	mitogen-activated protein kinase kinase kinase kinase 1 [Source:MGI Symbol;Acc:MGI:1346882]	down	265.745	-1.06973	0.400096	-2.67483	0.00747662	0.0491688	1.23327
ENSMUSG00000037344.13	Slc12a9	protein_coding	solute carrier family 12 (potassium/chloride transporters), member 9 [Source:MGI Symbol;Acc:MGI:1933532]	down	122.207	-1.14688	0.297758	-3.84915	0.000118526	0.00141101	1.52177
ENSMUSG00000037405.8	Icam1	protein_coding	intercellular adhesion molecule 1 [Source:MGI Symbol;Acc:MGI:96392]	down	1188.6	-1.61053	0.242255	-6.64747	2.98175e-11	1.26719e-09	1.71757
ENSMUSG00000037408.10	Cnnm4	protein_coding	cyclin M4 [Source:MGI Symbol;Acc:MGI:2151060]	down	239.096	-1.07059	0.288483	-3.71049	0.000206859	0.00232911	1.48899
ENSMUSG00000037443.13	Cep85	protein_coding	centrosomal protein 85 [Source:MGI Symbol;Acc:MGI:1917262]	down	1470.92	-0.712859	0.253998	-2.80656	0.00500732	0.0282634	1.71757
ENSMUSG00000037533.19	Rapgef6	protein_coding	Rap guanine nucleotide exchange factor (GEF) 6 [Source:MGI Symbol;Acc:MGI:2384761]	down	711.472	-0.63655	0.237802	-2.67685	0.00743184	0.0422804	1.48899
ENSMUSG00000037548.14	H2-DMb2	protein_coding	histocompatibility 2, class II, locus Mb2 [Source:MGI Symbol;Acc:MGI:95923]	down	76.0793	-1.35698	0.272893	-4.96707	6.79715e-07	1.55871e-05	1.49677
ENSMUSG00000037605.16	Adgrl3	protein_coding	adhesion G protein-coupled receptor L3 [Source:MGI Symbol;Acc:MGI:2441950]	down	48.9922	-1.02503	0.34167	-3.00452	0.00266	0.0194027	1.47284
ENSMUSG00000037649.9	H2-DMa	protein_coding	histocompatibility 2, class II, locus DMa [Source:MGI Symbol;Acc:MGI:95921]	down	908.646	-1.07978	0.188644	-5.72355	1.04319e-08	3.02766e-07	1.71757
ENSMUSG00000037697.19	Ddhd1	protein_coding	DDHD domain containing 1 [Source:MGI Symbol;Acc:MGI:2150302]	down	802.793	-0.952705	0.295874	-3.21969	0.00128331	0.00958228	1.71757
ENSMUSG00000037712.16	Fermt2	protein_coding	fermitin family member 2 [Source:MGI Symbol;Acc:MGI:2385001]	down	102.329	-1.5704	0.256711	-6.11684	9.54499e-10	3.98435e-08	1.38098
ENSMUSG00000037731.5	Themis2	protein_coding	thymocyte selection associated family member 2 [Source:MGI Symbol;Acc:MGI:2446213]	down	1714.63	-1.05393	0.250225	-4.2118	2.53342e-05	0.000326772	1.75
ENSMUSG00000037795.14	N4bp2	protein_coding	NEDD4 binding protein 2 [Source:MGI Symbol;Acc:MGI:2684414]	down	205.121	-0.605965	0.193351	-3.13373	0.00172601	0.0135876	1.49677
ENSMUSG00000037816.10	Fbxw17	protein_coding	F-box and WD-40 domain protein 17 [Source:MGI Symbol;Acc:MGI:1923584]	down	443.504	-0.63969	0.232924	-2.74636	0.0060261	0.0354408	1.52177
ENSMUSG00000037849.8	Ifi206	protein_coding	interferon activated gene 206 [Source:MGI Symbol;Acc:MGI:3646410]	down	348.714	-3.07347	0.317586	-9.65478	4.69187e-22	1.0523e-19	1.23753
ENSMUSG00000037872.5	Ackr1	protein_coding	atypical chemokine receptor 1 (Duffy blood group) [Source:MGI Symbol;Acc:MGI:1097689]	down	51.0642	-1.16288	0.364003	-3.19809	0.00138342	0.0113486	1.49677
ENSMUSG00000037921.15	Ddx60	protein_coding	DEAD (Asp-Glu-Ala-Asp) box polypeptide 60 [Source:MGI Symbol;Acc:MGI:2384570]	down	661.414	-0.708649	0.272102	-2.6042	0.00920886	0.0440123	1.75
ENSMUSG00000037972.6	Snn	protein_coding	stannin [Source:MGI Symbol;Acc:MGI:1276549]	down	214.388	-1.4073	0.217219	-6.47702	9.35516e-11	4.1087e-09	1.49677
ENSMUSG00000037997.12	Parp11	protein_coding	poly (ADP-ribose) polymerase family, member 11 [Source:MGI Symbol;Acc:MGI:2141505]	down	156.879	-0.727669	0.245568	-2.96265	0.00305005	0.0214078	1.49677
ENSMUSG00000038058.14	Nod1	protein_coding	nucleotide-binding oligomerization domain containing 1 [Source:MGI Symbol;Acc:MGI:1341839]	down	1184.91	-0.895881	0.270526	-3.31142	0.000928249	0.0073772	1.71757
ENSMUSG00000038059.6	Smim3	protein_coding	small integral membrane protein 3 [Source:MGI Symbol;Acc:MGI:1917088]	down	133.202	-0.992033	0.299335	-3.31508	0.000916154	0.00813774	1.49677
ENSMUSG00000038068.15	Rnf144b	protein_coding	ring finger protein 144B [Source:MGI Symbol;Acc:MGI:2384986]	down	183.619	-1.88156	0.255155	-7.36425	1.78151e-13	1.34895e-11	1.38098
ENSMUSG00000038151.13	Prdm1	protein_coding	PR domain containing 1, with ZNF domain [Source:MGI Symbol;Acc:MGI:99655]	down	157.539	-1.35083	0.311113	-4.34202	1.41175e-05	0.000228011	1.49677
ENSMUSG00000038170.15	Pde4dip	protein_coding	phosphodiesterase 4D interacting protein (myomegalin) [Source:MGI Symbol;Acc:MGI:1891434]	down	188.259	-1.89515	0.401012	-4.72453	2.30643e-06	4.83865e-05	1.38098
ENSMUSG00000038179.13	Slamf7	protein_coding	SLAM family member 7 [Source:MGI Symbol;Acc:MGI:1922595]	down	100.343	-2.44248	0.46781	-5.22595	1.73268e-07	4.47516e-06	1.52177
ENSMUSG00000038188.17	Scarf1	protein_coding	scavenger receptor class F, member 1 [Source:MGI Symbol;Acc:MGI:2449455]	down	63.6341	-1.01101	0.287727	-3.51054	0.000447195	0.00452663	1.47284
ENSMUSG00000038252.13	Ncapd2	protein_coding	non-SMC condensin I complex, subunit D2 [Source:MGI Symbol;Acc:MGI:1915548]	down	770.072	-0.62567	0.21092	-2.96655	0.00301166	0.0186459	1.75
ENSMUSG00000038267.15	Slc22a23	protein_coding	solute carrier family 22, member 23 [Source:MGI Symbol;Acc:MGI:1920352]	down	234.118	-0.886216	0.167194	-5.29972	1.15978e-07	3.12752e-06	1.49677
ENSMUSG00000038295.14	Atg9b	protein_coding	autophagy related 9B [Source:MGI Symbol;Acc:MGI:2685420]	down	13.1395	-1.81533	0.487045	-3.72886	0.000192348	0.00283475	1.09432
ENSMUSG00000038301.15	Snx10	protein_coding	sorting nexin 10 [Source:MGI Symbol;Acc:MGI:1919232]	down	691.417	-0.572415	0.198418	-2.88471	0.0039177	0.026139	1.48899
ENSMUSG00000038357.10	Camp	protein_coding	cathelicidin antimicrobial peptide [Source:MGI Symbol;Acc:MGI:108443]	down	2856.55	-1.41837	0.564617	-2.56308	0.0103749	0.0483268	1.75
ENSMUSG00000038375.15	Trp53inp2	protein_coding	transformation related protein 53 inducible nuclear protein 2 [Source:MGI Symbol;Acc:MGI:1915978]	down	227.226	-0.551536	0.189446	-2.91093	0.00360358	0.0283155	1.23327
ENSMUSG00000038425.17	Poli	protein_coding	polymerase (DNA directed), iota [Source:MGI Symbol;Acc:MGI:1347081]	down	116.986	-0.7064	0.250312	-2.82241	0.0047664	0.0301952	1.49677
ENSMUSG00000038437.11	Mllt6	protein_coding	myeloid/lymphoid or mixed-lineage leukemia; translocated to, 6 [Source:MGI Symbol;Acc:MGI:1935145]	down	186.983	-0.96193	0.307409	-3.12739	0.00176366	0.0159875	1.23327
ENSMUSG00000038507.6	Parp12	protein_coding	poly (ADP-ribose) polymerase family, member 12 [Source:MGI Symbol;Acc:MGI:2143990]	down	822.646	-1.0325	0.195842	-5.27173	1.35147e-07	3.61163e-06	1.48899
ENSMUSG00000038508.7	Gdf15	protein_coding	growth differentiation factor 15 [Source:MGI Symbol;Acc:MGI:1346047]	down	259.749	-1.41534	0.367182	-3.85405	0.000116178	0.00140842	1.49677
ENSMUSG00000038527.9	C1rl	protein_coding	complement component 1, r subcomponent-like [Source:MGI Symbol;Acc:MGI:2660692]	down	158.639	-0.599885	0.215474	-2.78437	0.00536319	0.0303818	1.66821
ENSMUSG00000038544.14	Inip	protein_coding	INTS3 and NABP interacting protein [Source:MGI Symbol;Acc:MGI:1913459]	down	474.503	-0.434533	0.154771	-2.80751	0.00499264	0.0332292	1.38098
ENSMUSG00000038578.15	Susd1	protein_coding	sushi domain containing 1 [Source:MGI Symbol;Acc:MGI:3651543]	down	343.857	-1.99768	0.220872	-9.03993	1.56767e-19	2.52685e-17	1.38098
ENSMUSG00000038591.3	Colec10	protein_coding	collectin sub-family member 10 [Source:MGI Symbol;Acc:MGI:3606482]	down	64.8684	-1.12336	0.338334	-3.32024	0.000899394	0.00789032	1.52177
ENSMUSG00000038618.12	Rassf7	protein_coding	Ras association (RalGDS/AF-6) domain family (N-terminal) member 7 [Source:MGI Symbol;Acc:MGI:1914235]	down	88.966	-0.789309	0.291066	-2.71117	0.00670458	0.0414371	1.38098
ENSMUSG00000038619.12	Ensa	protein_coding	endosulfine alpha [Source:MGI Symbol;Acc:MGI:1891189]	down	1618.55	-0.703215	0.128413	-5.47611	4.34769e-08	1.11932e-06	1.75
ENSMUSG00000038642.10	Ctss	protein_coding	cathepsin S [Source:MGI Symbol;Acc:MGI:107341]	down	36515.3	-1.19764	0.178179	-6.72156	1.79793e-11	9.17117e-10	1.48899
ENSMUSG00000038644.14	Pold1	protein_coding	polymerase (DNA directed), delta 1, catalytic subunit [Source:MGI Symbol;Acc:MGI:97741]	down	354.002	-0.877531	0.318304	-2.75744	0.00582553	0.0351553	1.48899
ENSMUSG00000038663.7	Fsd2	protein_coding	fibronectin type III and SPRY domain containing 2 [Source:MGI Symbol;Acc:MGI:2444310]	down	87.7082	-1.288	0.38768	-3.3188	0.000904054	0.00757722	1.61949
ENSMUSG00000038729.23	Akap2	protein_coding	A kinase (PRKA) anchor protein 2 [Source:MGI Symbol;Acc:MGI:1306795]	down	57.5389	-1.85437	0.385774	-4.81257	1.49001e-06	2.90921e-05	1.61949
ENSMUSG00000038872.10	Zfhx3	protein_coding	zinc finger homeobox 3 [Source:MGI Symbol;Acc:MGI:99948]	down	147.024	-1.06237	0.349779	-3.04184	0.0023514	0.0170622	1.52177
ENSMUSG00000038893.12	Fam117a	protein_coding	family with sequence similarity 117, member A [Source:MGI Symbol;Acc:MGI:2144564]	down	127.611	-1.00705	0.278014	-3.62358	0.000290553	0.00281706	1.66821
ENSMUSG00000038910.6	Plcl2	protein_coding	phospholipase C-like 2 [Source:MGI Symbol;Acc:MGI:1352756]	down	480.185	-0.608713	0.206421	-2.94877	0.00319036	0.0222601	1.48899
ENSMUSG00000038930.11	Rccd1	protein_coding	RCC1 domain containing 1 [Source:MGI Symbol;Acc:MGI:2444156]	down	25.8252	-1.34412	0.412022	-3.26244	0.00110457	0.00949138	1.49677
ENSMUSG00000038976.12	Ppp1r9b	protein_coding	protein phosphatase 1, regulatory subunit 9B [Source:MGI Symbol;Acc:MGI:2387581]	down	388.619	-0.799588	0.193109	-4.14053	3.46502e-05	0.000493793	1.49677
ENSMUSG00000039007.10	Cpq	protein_coding	carboxypeptidase Q [Source:MGI Symbol;Acc:MGI:1889205]	down	2443.57	-0.614622	0.176251	-3.48714	0.000488219	0.00420945	1.75
ENSMUSG00000039013.16	Siglecf	protein_coding	sialic acid binding Ig-like lectin F [Source:MGI Symbol;Acc:MGI:2681107]	down	47.0538	-1.69537	0.367367	-4.60698	4.08552e-06	7.63316e-05	1.47284
ENSMUSG00000039062.15	Anpep	protein_coding	alanyl (membrane) aminopeptidase [Source:MGI Symbol;Acc:MGI:5000466]	down	19.8161	-1.65915	0.451056	-3.63477	0.000278232	0.00278475	1.61949
ENSMUSG00000039145.16	Camk1d	protein_coding	calcium/calmodulin-dependent protein kinase ID [Source:MGI Symbol;Acc:MGI:2442190]	down	756.322	-0.826027	0.202623	-4.07652	4.5714e-05	0.000632076	1.48899
ENSMUSG00000039158.11	Akna	protein_coding	AT-hook transcription factor [Source:MGI Symbol;Acc:MGI:2140340]	down	312.459	-1.26791	0.232926	-5.44285	5.24354e-08	1.51301e-06	1.52177
ENSMUSG00000039193.7	Nlrc4	protein_coding	NLR family, CARD domain containing 4 [Source:MGI Symbol;Acc:MGI:3036243]	down	219.413	-1.34162	0.199919	-6.70773	1.97682e-11	9.76748e-10	1.52177
ENSMUSG00000039217.13	Il18	protein_coding	interleukin 18 [Source:MGI Symbol;Acc:MGI:107936]	down	2950.46	-0.673835	0.203023	-3.31897	0.000903505	0.0070992	1.75
ENSMUSG00000039236.18	Isg20	protein_coding	interferon-stimulated protein [Source:MGI Symbol;Acc:MGI:1928895]	down	554.347	-1.22304	0.228501	-5.35267	8.66662e-08	2.41513e-06	1.49677
ENSMUSG00000039328.11	Rnf122	protein_coding	ring finger protein 122 [Source:MGI Symbol;Acc:MGI:1916117]	down	18.3132	-1.98982	0.490853	-4.02231	5.76297e-05	0.000771494	1.49677
ENSMUSG00000039377.7	Hlx	protein_coding	H2.0-like homeobox [Source:MGI Symbol;Acc:MGI:96109]	down	103.334	-0.721035	0.242284	-2.97653	0.00291534	0.0203545	1.52177
ENSMUSG00000039384.8	Dusp10	protein_coding	dual specificity phosphatase 10 [Source:MGI Symbol;Acc:MGI:1927070]	down	113.874	-1.17359	0.36766	-3.1892	0.00142666	0.0109602	1.61949
ENSMUSG00000039438.7	Ttc36	protein_coding	tetratricopeptide repeat domain 36 [Source:MGI Symbol;Acc:MGI:2384760]	down	84.1663	-1.13545	0.329808	-3.4442	0.000572751	0.0059014	1.38098
ENSMUSG00000039501.14	Znfx1	protein_coding	zinc finger, NFX1-type containing 1 [Source:MGI Symbol;Acc:MGI:2138982]	down	1371.83	-1.27043	0.242281	-5.2434	1.57648e-07	3.59093e-06	1.75
ENSMUSG00000039512.11	Uhrf1bp1	protein_coding	UHRF1 (ICBP90) binding protein 1 [Source:MGI Symbol;Acc:MGI:3041238]	down	186.1	-0.998162	0.191004	-5.22428	1.74838e-07	4.50783e-06	1.52177
ENSMUSG00000039542.16	Ncam1	protein_coding	neural cell adhesion molecule 1 [Source:MGI Symbol;Acc:MGI:97281]	down	46.303	-1.40819	0.499978	-2.82712	0.00469693	0.0316886	1.38098
ENSMUSG00000039621.13	Prex1	protein_coding	phosphatidylinositol-3,4,5-trisphosphate-dependent Rac exchange factor 1 [Source:MGI Symbol;Acc:MGI:3040696]	down	851.281	-1.51261	0.261612	-5.78128	7.41354e-09	2.17464e-07	1.74984
ENSMUSG00000039656.16	Rxrb	protein_coding	retinoid X receptor beta [Source:MGI Symbol;Acc:MGI:98215]	down	267.394	-0.85488	0.230264	-3.7126	0.000205138	0.00271574	1.23327
ENSMUSG00000039682.12	Lap3	protein_coding	leucine aminopeptidase 3 [Source:MGI Symbol;Acc:MGI:1914238]	down	2203.29	-0.470965	0.154501	-3.04826	0.00230167	0.0150174	1.75
ENSMUSG00000039697.16	Ncoa7	protein_coding	nuclear receptor coactivator 7 [Source:MGI Symbol;Acc:MGI:2444847]	down	1778.88	-1.47348	0.262686	-5.60928	2.03175e-08	5.14607e-07	1.89663
ENSMUSG00000039706.11	Ldb2	protein_coding	LIM domain binding 2 [Source:MGI Symbol;Acc:MGI:894670]	down	23.8039	-1.7219	0.488909	-3.55633	0.000376076	0.00381593	1.52177
ENSMUSG00000039735.15	Fnbp1l	protein_coding	formin binding protein 1-like [Source:MGI Symbol;Acc:MGI:1925642]	down	22.7688	-1.26173	0.437925	-2.88449	0.0039205	0.0244496	1.61949
ENSMUSG00000039741.15	Bahcc1	protein_coding	BAH domain and coiled-coil containing 1 [Source:MGI Symbol;Acc:MGI:2679272]	down	47.4163	-1.24957	0.464436	-2.69275	0.00708663	0.040637	1.49677
ENSMUSG00000039747.11	Orai2	protein_coding	ORAI calcium release-activated calcium modulator 2 [Source:MGI Symbol;Acc:MGI:2443195]	down	165.97	-1.24443	0.216942	-5.73387	9.8167e-09	3.51237e-07	1.38098
ENSMUSG00000039853.18	Trim14	protein_coding	tripartite motif-containing 14 [Source:MGI Symbol;Acc:MGI:1921985]	down	357.97	-0.845496	0.285681	-2.95939	0.00308252	0.0250558	1.23753
ENSMUSG00000039934.12	Gsap	protein_coding	gamma-secretase activating protein [Source:MGI Symbol;Acc:MGI:2442259]	down	789.176	-0.863326	0.248071	-3.47987	0.000501652	0.0043108	1.75
ENSMUSG00000039936.18	Pik3cd	protein_coding	phosphatidylinositol-4,5-bisphosphate 3-kinase catalytic subunit delta [Source:MGI Symbol;Acc:MGI:1098211]	down	1051.02	-0.862338	0.210658	-4.0934	4.25095e-05	0.000513311	1.74984
ENSMUSG00000039942.15	Ptger4	protein_coding	prostaglandin E receptor 4 (subtype EP4) [Source:MGI Symbol;Acc:MGI:104311]	down	107.567	-1.70845	0.344537	-4.95176	7.35453e-07	1.67629e-05	1.49677
ENSMUSG00000039976.4	Tbc1d16	protein_coding	TBC1 domain family, member 16 [Source:MGI Symbol;Acc:MGI:2652878]	down	97.9082	-1.02573	0.261811	-3.91649	8.98489e-05	0.00113695	1.49677
ENSMUSG00000039994.15	Timeless	protein_coding	timeless circadian clock 1 [Source:MGI Symbol;Acc:MGI:1321393]	down	347.411	-0.640896	0.197662	-3.24251	0.00118481	0.00988921	1.52177
ENSMUSG00000039997.16	Ifi203	protein_coding	interferon activated gene 203 [Source:MGI Symbol;Acc:MGI:96428]	down	1139.23	-0.627599	0.232767	-2.69627	0.00701199	0.0357785	1.74984
ENSMUSG00000040009.6	Gnaz	protein_coding	guanine nucleotide binding protein, alpha z subunit [Source:MGI Symbol;Acc:MGI:95780]	down	79.1651	-1.0427	0.329154	-3.16871	0.00153116	0.0123715	1.49677
ENSMUSG00000040033.16	Stat2	protein_coding	signal transducer and activator of transcription 2 [Source:MGI Symbol;Acc:MGI:103039]	down	812.508	-1.12557	0.232134	-4.84838	1.24476e-06	2.34153e-05	1.74984
ENSMUSG00000040188.10	Scamp2	protein_coding	secretory carrier membrane protein 2 [Source:MGI Symbol;Acc:MGI:1346518]	down	1920.86	-0.517967	0.172037	-3.01078	0.00260578	0.015545	1.89663
ENSMUSG00000040234.16	Tm7sf3	protein_coding	transmembrane 7 superfamily member 3 [Source:MGI Symbol;Acc:MGI:1914873]	down	541.421	-0.462544	0.168496	-2.74516	0.00604808	0.0355277	1.52177
ENSMUSG00000040253.15	Gbp7	protein_coding	guanylate binding protein 7 [Source:MGI Symbol;Acc:MGI:2444421]	down	1401.46	-0.822906	0.19329	-4.25725	2.06954e-05	0.000278408	1.71757
ENSMUSG00000040264.10	Gbp2b	protein_coding	guanylate binding protein 2b [Source:MGI Symbol;Acc:MGI:95666]	down	34.0895	-2.84713	0.525973	-5.35218	8.69018e-08	2.59584e-06	1.38098
ENSMUSG00000040283.14	Btnl9	protein_coding	butyrophilin-like 9 [Source:MGI Symbol;Acc:MGI:2442439]	down	33.6015	-1.96905	0.557559	-3.66856	0.000243917	0.00263032	1.52177
ENSMUSG00000040296.15	Ddx58	protein_coding	DEAD (Asp-Glu-Ala-Asp) box polypeptide 58 [Source:MGI Symbol;Acc:MGI:2442858]	down	943.085	-1.22024	0.215265	-5.66818	1.4432e-08	4.04852e-07	1.74984
ENSMUSG00000040314.2	Ctsg	protein_coding	cathepsin G [Source:MGI Symbol;Acc:MGI:88563]	down	1034.5	-1.20329	0.286292	-4.20317	2.63205e-05	0.000337797	1.75
ENSMUSG00000040325.16	Dcaf1	protein_coding	DDB1 and CUL4 associated factor 1 [Source:MGI Symbol;Acc:MGI:2445220]	down	219.384	-0.806269	0.248777	-3.24106	0.00119087	0.0101186	1.48899
ENSMUSG00000040365.14	Trim41	protein_coding	tripartite motif-containing 41 [Source:MGI Symbol;Acc:MGI:2384814]	down	384.337	-0.745445	0.209088	-3.56496	0.000363905	0.0040083	1.38098
ENSMUSG00000040435.12	Ppp1r15a	protein_coding	protein phosphatase 1, regulatory (inhibitor) subunit 15A [Source:MGI Symbol;Acc:MGI:1927072]	down	1481.43	-0.814716	0.258525	-3.15151	0.00162427	0.0113901	1.75
ENSMUSG00000040466.16	Blvrb	protein_coding	biliverdin reductase B (flavin reductase (NADPH)) [Source:MGI Symbol;Acc:MGI:2385271]	down	6599.6	-0.817393	0.173764	-4.70402	2.55088e-06	4.33477e-05	1.75
ENSMUSG00000040483.15	Xaf1	protein_coding	XIAP associated factor 1 [Source:MGI Symbol;Acc:MGI:3772572]	down	1795.79	-1.10925	0.23651	-4.68997	2.7325e-06	5.26916e-05	1.48899
ENSMUSG00000040488.17	Ltbp4	protein_coding	latent transforming growth factor beta binding protein 4 [Source:MGI Symbol;Acc:MGI:1321395]	down	10.9305	-1.57088	0.537364	-2.99206	0.00277098	0.029004	0.917504
ENSMUSG00000040592.11	Cd79b	protein_coding	CD79B antigen [Source:MGI Symbol;Acc:MGI:96431]	down	1500.28	-1.73791	0.227435	-7.64098	2.15583e-14	1.48901e-12	1.75
ENSMUSG00000040605.6	Bace2	protein_coding	beta-site APP-cleaving enzyme 2 [Source:MGI Symbol;Acc:MGI:1860440]	down	10.7605	-2.00965	0.562672	-3.60511	0.000312022	0.00416655	1.13222
ENSMUSG00000040624.17	Plekhg1	protein_coding	pleckstrin homology domain containing, family G (with RhoGef domain) member 1 [Source:MGI Symbol;Acc:MGI:2676551]	down	13.9935	-1.72158	0.567935	-3.12647	0.00176921	0.0176979	1.09419
ENSMUSG00000040699.13	Limd2	protein_coding	LIM domain containing 2 [Source:MGI Symbol;Acc:MGI:1915053]	down	1747.93	-1.17616	0.289874	-4.05767	4.95657e-05	0.000589596	1.75
ENSMUSG00000040710.10	St8sia4	protein_coding	ST8 alpha-N-acetyl-neuraminide alpha-2,8-sialyltransferase 4 [Source:MGI Symbol;Acc:MGI:106018]	down	137.32	-1.36327	0.278857	-4.88513	1.03359e-06	2.44928e-05	1.38098
ENSMUSG00000040712.16	Camta2	protein_coding	calmodulin binding transcription activator 2 [Source:MGI Symbol;Acc:MGI:2135957]	down	166.956	-0.908011	0.240388	-3.77743	0.000158456	0.00168015	1.66821
ENSMUSG00000040713.12	Creg1	protein_coding	cellular repressor of E1A-stimulated genes 1 [Source:MGI Symbol;Acc:MGI:1344382]	down	10568.7	-0.788804	0.185407	-4.25444	2.09577e-05	0.000277281	1.75
ENSMUSG00000040722.7	Scamp5	protein_coding	secretory carrier membrane protein 5 [Source:MGI Symbol;Acc:MGI:1928948]	down	542.322	-0.663435	0.225576	-2.94104	0.0032711	0.0225899	1.49677
ENSMUSG00000040746.15	Rnf167	protein_coding	ring finger protein 167 [Source:MGI Symbol;Acc:MGI:1917760]	down	466.026	-0.708783	0.254864	-2.78082	0.00542221	0.0334022	1.48899
ENSMUSG00000040829.14	Zmynd15	protein_coding	zinc finger, MYND-type containing 15 [Source:MGI Symbol;Acc:MGI:3603821]	down	47.5228	-3.22081	0.369792	-8.50959	1.74547e-17	2.04824e-15	1.49677
ENSMUSG00000040859.14	Bsdc1	protein_coding	BSD domain containing 1 [Source:MGI Symbol;Acc:MGI:1913466]	down	425.436	-0.638375	0.18926	-3.37297	0.000743629	0.00679413	1.52177
ENSMUSG00000040888.9	Gfer	protein_coding	growth factor, augmenter of liver regeneration [Source:MGI Symbol;Acc:MGI:107757]	down	279.217	-0.680786	0.197314	-3.45034	0.000559872	0.00577968	1.38098
ENSMUSG00000040913.10	Fbxw4	protein_coding	F-box and WD-40 domain protein 4 [Source:MGI Symbol;Acc:MGI:1354698]	down	100.648	-0.626943	0.221795	-2.82723	0.00469527	0.0275237	1.66821
ENSMUSG00000040945.13	Rcc2	protein_coding	regulator of chromosome condensation 2 [Source:MGI Symbol;Acc:MGI:1919784]	down	729.898	-0.804276	0.277798	-2.89534	0.00378747	0.0250468	1.52177
ENSMUSG00000040950.13	Mgl2	protein_coding	macrophage galactose N-acetyl-galactosamine specific lectin 2 [Source:MGI Symbol;Acc:MGI:2385729]	down	23.8026	-1.66845	0.523296	-3.18167	0.00146426	0.0127135	1.38098
ENSMUSG00000040964.16	Arhgef10l	protein_coding	Rho guanine nucleotide exchange factor (GEF) 10-like [Source:MGI Symbol;Acc:MGI:1920004]	down	11.1998	-1.63485	0.510112	-3.18564	0.00144434	0.0150547	1.09432
ENSMUSG00000040990.17	Sh3kbp1	protein_coding	SH3-domain kinase binding protein 1 [Source:MGI Symbol;Acc:MGI:1889583]	down	750.392	-0.495016	0.150247	-3.29469	0.000985309	0.00849771	1.52177
ENSMUSG00000041112.16	Elmo1	protein_coding	engulfment and cell motility 1 [Source:MGI Symbol;Acc:MGI:2153044]	down	640.841	-0.7844	0.235652	-3.32863	0.000872757	0.00844103	1.36495
ENSMUSG00000041132.11	N4bp2l1	protein_coding	NEDD4 binding protein 2-like 1 [Source:MGI Symbol;Acc:MGI:2140872]	down	1116.92	-1.54367	0.179941	-8.57762	9.686e-18	1.19875e-15	1.48899
ENSMUSG00000041180.13	Hectd2	protein_coding	HECT domain E3 ubiquitin protein ligase 2 [Source:MGI Symbol;Acc:MGI:2442663]	down	14.4679	-1.3662	0.474272	-2.85647	0.00428379	0.0351629	1.09419
ENSMUSG00000041237.12	Pklr	protein_coding	pyruvate kinase liver and red blood cell [Source:MGI Symbol;Acc:MGI:97604]	down	113.692	-1.04913	0.396196	-2.64797	0.0080977	0.0414371	1.66821
ENSMUSG00000041238.15	Rbbp8	protein_coding	retinoblastoma binding protein 8, endonuclease [Source:MGI Symbol;Acc:MGI:2442995]	down	531.383	-0.503697	0.187593	-2.68487	0.00725579	0.0443284	1.36495
ENSMUSG00000041354.15	Rgl2	protein_coding	ral guanine nucleotide dissociation stimulator-like 2 [Source:MGI Symbol;Acc:MGI:107483]	down	183.38	-0.794614	0.259855	-3.05722	0.002234	0.0166243	1.48899
ENSMUSG00000041378.1	Cldn5	protein_coding	claudin 5 [Source:MGI Symbol;Acc:MGI:1276112]	down	21.528	-1.83766	0.486455	-3.79512	0.000147572	0.00144685	1.83959
ENSMUSG00000041417.15	Pik3r1	protein_coding	phosphoinositide-3-kinase regulatory subunit 1 [Source:MGI Symbol;Acc:MGI:97583]	down	1381.64	-0.895954	0.222836	-4.02055	5.80613e-05	0.000678158	1.74984
ENSMUSG00000041445.9	Mmrn2	protein_coding	multimerin 2 [Source:MGI Symbol;Acc:MGI:2385618]	down	17.4598	-2.21138	0.479489	-4.58207	4.60391e-06	8.23443e-05	1.52177
ENSMUSG00000041481.16	Serpina3g	protein_coding	serine (or cysteine) peptidase inhibitor, clade A, member 3G [Source:MGI Symbol;Acc:MGI:105046]	down	263.356	-1.70786	0.279119	-6.11774	9.49099e-10	4.39265e-08	1.23327
ENSMUSG00000041538.15	H2-Ob	protein_coding	histocompatibility 2, O region beta locus [Source:MGI Symbol;Acc:MGI:95925]	down	34.3277	-2.20405	0.485961	-4.53642	5.72182e-06	9.44483e-05	1.61949
ENSMUSG00000041733.10	Coq5	protein_coding	coenzyme Q5 methyltransferase [Source:MGI Symbol;Acc:MGI:1098643]	down	449.178	-0.786715	0.21934	-3.58688	0.000334655	0.00375213	1.38098
ENSMUSG00000041773.8	Enc1	protein_coding	ectodermal-neural cortex 1 [Source:MGI Symbol;Acc:MGI:109610]	down	31.1457	-1.21432	0.418156	-2.89614	0.00377781	0.0249942	1.52177
ENSMUSG00000041797.7	Abca9	protein_coding	ATP-binding cassette, sub-family A (ABC1), member 9 [Source:MGI Symbol;Acc:MGI:2386796]	down	216.756	-1.65697	0.301852	-5.48578	4.1166e-08	1.32183e-06	1.38098
ENSMUSG00000041827.15	Oasl1	protein_coding	2'-5' oligoadenylate synthetase-like 1 [Source:MGI Symbol;Acc:MGI:2180849]	down	162.8	-1.1597	0.304046	-3.81296	0.000137311	0.00160616	1.52177
ENSMUSG00000041828.15	Abca8a	protein_coding	ATP-binding cassette, sub-family A (ABC1), member 8a [Source:MGI Symbol;Acc:MGI:2386846]	down	16.277	-1.57464	0.565618	-2.84391	0.00445639	0.0283224	1.52177
ENSMUSG00000041836.10	Ptpre	protein_coding	protein tyrosine phosphatase, receptor type, E [Source:MGI Symbol;Acc:MGI:97813]	down	416.711	-1.00122	0.200462	-4.99418	5.90863e-07	1.38101e-05	1.48899
ENSMUSG00000041842.15	Fhdc1	protein_coding	FH2 domain containing 1 [Source:MGI Symbol;Acc:MGI:2684972]	down	69.4032	-1.34406	0.269684	-4.9777	6.43433e-07	1.48686e-05	1.49677
ENSMUSG00000041859.10	Mcm3	protein_coding	minichromosome maintenance complex component 3 [Source:MGI Symbol;Acc:MGI:101845]	down	1992.16	-0.693344	0.244402	-2.83699	0.00455407	0.0258874	1.75
ENSMUSG00000041920.14	Slc16a6	protein_coding	solute carrier family 16 (monocarboxylic acid transporters), member 6 [Source:MGI Symbol;Acc:MGI:2144585]	down	474.31	-1.08595	0.224332	-4.84088	1.29265e-06	2.70499e-05	1.52177
ENSMUSG00000041992.9	Rapgef5	protein_coding	Rap guanine nucleotide exchange factor (GEF) 5 [Source:MGI Symbol;Acc:MGI:2444365]	down	279.026	-0.923216	0.279203	-3.3066	0.000944361	0.00975925	1.23327
ENSMUSG00000042029.7	Ncapg2	protein_coding	non-SMC condensin II complex, subunit G2 [Source:MGI Symbol;Acc:MGI:1923294]	down	416.695	-1.09617	0.210582	-5.2052	1.9379e-07	4.94469e-06	1.52177
ENSMUSG00000042082.7	Arsb	protein_coding	arylsulfatase B [Source:MGI Symbol;Acc:MGI:88075]	down	68.4097	-0.781194	0.290699	-2.68838	0.0071799	0.0415612	1.47284
ENSMUSG00000042099.15	Kank3	protein_coding	KN motif and ankyrin repeat domains 3 [Source:MGI Symbol;Acc:MGI:1098615]	down	84.5241	-1.31065	0.269605	-4.85909	1.17928e-06	2.556e-05	1.49677
ENSMUSG00000042106.5	Fam212a	protein_coding	family with sequence similarity 212, member A [Source:MGI Symbol;Acc:MGI:1915426]	down	330.675	-1.31826	0.210786	-6.25389	4.0036e-10	1.77595e-08	1.38098
ENSMUSG00000042129.8	Rassf4	protein_coding	Ras association (RalGDS/AF-6) domain family member 4 [Source:MGI Symbol;Acc:MGI:2386853]	down	2876.21	-0.819366	0.217989	-3.75871	0.000170794	0.00171822	1.75
ENSMUSG00000042155.3	Klhl23	protein_coding	kelch-like 23 [Source:MGI Symbol;Acc:MGI:2683536]	down	163.28	-1.30839	0.357287	-3.66168	0.000250568	0.0029137	1.38098
ENSMUSG00000042190.12	Cmklr1	protein_coding	chemokine-like receptor 1 [Source:MGI Symbol;Acc:MGI:109603]	down	269.749	-0.708999	0.250398	-2.8313	0.00463593	0.0313897	1.38098
ENSMUSG00000042249.11	Grk3	protein_coding	G protein-coupled receptor kinase 3 [Source:MGI Symbol;Acc:MGI:87941]	down	210.407	-1.69142	0.329653	-5.12799	2.92857e-07	7.35741e-06	1.48899
ENSMUSG00000042345.14	Ubash3a	protein_coding	ubiquitin associated and SH3 domain containing, A [Source:MGI Symbol;Acc:MGI:1926074]	down	57.3215	-2.0122	0.460208	-4.38711	1.14868e-05	0.000193531	1.47284
ENSMUSG00000042404.16	Dennd4b	protein_coding	DENN/MADD domain containing 4B [Source:MGI Symbol;Acc:MGI:2446201]	down	473.427	-0.742999	0.211415	-3.51403	0.000441357	0.00441366	1.49677
ENSMUSG00000042423.9	Fbrs	protein_coding	fibrosin [Source:MGI Symbol;Acc:MGI:104648]	down	320.848	-0.59052	0.217336	-2.71682	0.00659124	0.0381088	1.52177
ENSMUSG00000042476.12	Abcb4	protein_coding	ATP-binding cassette, sub-family B (MDR/TAP), member 4 [Source:MGI Symbol;Acc:MGI:97569]	down	354.802	-0.514865	0.190059	-2.70891	0.0067505	0.0453197	1.23753
ENSMUSG00000042489.15	Clspn	protein_coding	claspin [Source:MGI Symbol;Acc:MGI:2445153]	down	226.634	-1.17119	0.310192	-3.77725	0.000158568	0.00183777	1.49677
ENSMUSG00000042492.12	Tbc1d10b	protein_coding	TBC1 domain family, member 10b [Source:MGI Symbol;Acc:MGI:1915699]	down	338.575	-0.601746	0.17094	-3.52005	0.000431471	0.00432921	1.49677
ENSMUSG00000042500.11	Ago4	protein_coding	argonaute RISC catalytic subunit 4 [Source:MGI Symbol;Acc:MGI:1924100]	down	127.346	-1.00821	0.353981	-2.84654	0.0044197	0.0302826	1.38098
ENSMUSG00000042507.15	Elmsan1	protein_coding	ELM2 and Myb/SANT-like domain containing 1 [Source:MGI Symbol;Acc:MGI:2685106]	down	122.548	-0.878739	0.279914	-3.14031	0.0016877	0.0131298	1.52177
ENSMUSG00000042524.13	Sun2	protein_coding	Sad1 and UNC84 domain containing 2 [Source:MGI Symbol;Acc:MGI:2443011]	down	95.7092	-0.79073	0.24427	-3.23691	0.00120834	0.00957854	1.61949
ENSMUSG00000042594.16	Sh2b3	protein_coding	SH2B adaptor protein 3 [Source:MGI Symbol;Acc:MGI:893598]	down	1059	-0.638802	0.130362	-4.9001	9.57865e-07	1.86854e-05	1.71757
ENSMUSG00000042625.16	Safb2	protein_coding	scaffold attachment factor B2 [Source:MGI Symbol;Acc:MGI:2146808]	down	662.21	-0.421798	0.138712	-3.0408	0.00235954	0.0153017	1.75
ENSMUSG00000042675.15	Ypel3	protein_coding	yippee like 3 [Source:MGI Symbol;Acc:MGI:1913340]	down	291.347	-0.905942	0.197916	-4.57726	4.71106e-06	8.505e-05	1.49677
ENSMUSG00000042770.8	Hebp1	protein_coding	heme binding protein 1 [Source:MGI Symbol;Acc:MGI:1333880]	down	1435.38	-1.02129	0.182465	-5.59706	2.18012e-08	5.89635e-07	1.75
ENSMUSG00000043065.12	Spice1	protein_coding	spindle and centriole associated protein 1 [Source:MGI Symbol;Acc:MGI:1196252]	down	102.296	-0.981424	0.367448	-2.67228	0.00753382	0.0425415	1.49677
ENSMUSG00000043252.8	Tmem64	protein_coding	transmembrane protein 64 [Source:MGI Symbol;Acc:MGI:2140359]	down	185.276	-0.600658	0.227446	-2.64072	0.00827301	0.0457691	1.49677
ENSMUSG00000043263.13	Ifi209	protein_coding	interferon activated gene 209 [Source:MGI Symbol;Acc:MGI:2138243]	down	1158.5	-1.67576	0.250867	-6.67899	2.40597e-11	1.02348e-09	1.75
ENSMUSG00000043323.16	Fbrsl1	protein_coding	fibrosin-like 1 [Source:MGI Symbol;Acc:MGI:1920907]	down	126.348	-0.60909	0.204882	-2.97261	0.00295284	0.0206066	1.52177
ENSMUSG00000043483.4	Gm6863	processed_pseudogene	predicted gene 6863 [Source:MGI Symbol;Acc:MGI:3647386]	down	77.8029	-1.25564	0.474377	-2.6442	0.0081885	0.044772	1.52177
ENSMUSG00000043501.4	Lgals2	protein_coding	lectin, galactose-binding, soluble 2 [Source:MGI Symbol;Acc:MGI:895068]	down	10.3418	-1.69618	0.521473	-3.21377	0.00131003	0.0136205	1.13222
ENSMUSG00000043659.11	Npsr1	protein_coding	neuropeptide S receptor 1 [Source:MGI Symbol;Acc:MGI:2441738]	down	7.94421	-2.43179	0.571046	-4.6806	2.86032e-06	0.000142251	0.518414
ENSMUSG00000043664.7	Tmem221	protein_coding	transmembrane protein 221 [Source:MGI Symbol;Acc:MGI:3525074]	down	104.906	-1.37761	0.360525	-3.81948	0.000133735	0.00170758	1.38098
ENSMUSG00000043832.13	Clec4a3	protein_coding	C-type lectin domain family 4, member a3 [Source:MGI Symbol;Acc:MGI:1920399]	down	2108.07	-1.40704	0.280227	-5.02094	5.14204e-07	1.05357e-05	1.75
ENSMUSG00000043939.14	A530064D06Rik	protein_coding	RIKEN cDNA A530064D06 gene [Source:MGI Symbol;Acc:MGI:2443476]	down	105.796	-2.33378	0.361006	-6.45833	1.05865e-10	4.92414e-09	1.38098
ENSMUSG00000043953.12	Ccrl2	protein_coding	chemokine (C-C motif) receptor-like 2 [Source:MGI Symbol;Acc:MGI:1920904]	down	821.445	-1.75618	0.371129	-4.73323	2.20978e-06	4.39402e-05	1.48899
ENSMUSG00000044037.15	Als2cl	protein_coding	ALS2 C-terminal like [Source:MGI Symbol;Acc:MGI:2447532]	down	29.387	-1.35592	0.482353	-2.82335	0.00475244	0.0319836	1.38098
ENSMUSG00000044055.5	Otos	protein_coding	otospiralin [Source:MGI Symbol;Acc:MGI:2672814]	down	9.7608	-2.46082	0.571174	-4.63947	3.49302e-06	8.3736e-05	1.13222
ENSMUSG00000044103.4	Il1f9	protein_coding	interleukin 1 family, member 9 [Source:MGI Symbol;Acc:MGI:2449929]	down	29.3711	-1.25367	0.402294	-3.11081	0.00186574	0.0122986	1.83959
ENSMUSG00000044206.3	Vsig4	protein_coding	V-set and immunoglobulin domain containing 4 [Source:MGI Symbol;Acc:MGI:2679720]	down	6539.82	-3.10609	0.184409	-16.8415	1.21031e-63	1.59406e-60	1.89663
ENSMUSG00000044254.6	Pcsk9	protein_coding	proprotein convertase subtilisin/kexin type 9 [Source:MGI Symbol;Acc:MGI:2140260]	down	26.8549	-1.25746	0.445944	-2.8158	0.00486559	0.0325968	1.38098
ENSMUSG00000044340.7	Phlpp1	protein_coding	PH domain and leucine rich repeat protein phosphatase 1 [Source:MGI Symbol;Acc:MGI:2138327]	down	188.904	-0.596826	0.21897	-2.72556	0.00641933	0.0436486	1.23327
ENSMUSG00000044352.6	Sowaha	protein_coding	sosondowah ankyrin repeat domain family member A [Source:MGI Symbol;Acc:MGI:2687280]	down	54.7113	-0.874573	0.317485	-2.75419	0.00588379	0.0375928	1.38098
ENSMUSG00000044456.16	Rin3	protein_coding	Ras and Rab interactor 3 [Source:MGI Symbol;Acc:MGI:2385708]	down	535.855	-1.03507	0.195383	-5.29718	1.17606e-07	3.16573e-06	1.49677
ENSMUSG00000044465.19	Fam160a2	protein_coding	family with sequence similarity 160, member A2 [Source:MGI Symbol;Acc:MGI:1921599]	down	144.612	-0.673114	0.214636	-3.13612	0.00171201	0.0135058	1.49677
ENSMUSG00000044468.14	Fam46c	protein_coding	family with sequence similarity 46, member C [Source:MGI Symbol;Acc:MGI:1921895]	down	819.898	-0.75219	0.212811	-3.53464	0.000408336	0.00369121	1.71757
ENSMUSG00000044694.2	2010007H06Rik	antisense_RNA	RIKEN cDNA 2010007H06 gene [Source:MGI Symbol;Acc:MGI:1917099]	down	7.17672	-1.65443	0.553173	-3.74364	0.000181372	0.00510749	0.518414
ENSMUSG00000044701.5	Il27	protein_coding	interleukin 27 [Source:MGI Symbol;Acc:MGI:2384409]	down	13.6247	-1.21119	0.447034	-2.69473	0.00704455	0.042336	1.40795
ENSMUSG00000044702.13	Palb2	protein_coding	partner and localizer of BRCA2 [Source:MGI Symbol;Acc:MGI:3040695]	down	132.863	-0.931305	0.292687	-3.18104	0.00146749	0.0127279	1.38098
ENSMUSG00000044708.5	Kcnj10	protein_coding	potassium inwardly-rectifying channel, subfamily J, member 10 [Source:MGI Symbol;Acc:MGI:1194504]	down	162.52	-2.55852	0.345184	-7.39558	1.40794e-13	9.93831e-12	1.52177
ENSMUSG00000044734.16	Serpinb1a	protein_coding	serine (or cysteine) peptidase inhibitor, clade B, member 1a [Source:MGI Symbol;Acc:MGI:1913472]	down	600.003	-1.64725	0.460616	-3.58179	0.000341244	0.00384972	1.36495
ENSMUSG00000044783.16	Hjurp	protein_coding	Holliday junction recognition protein [Source:MGI Symbol;Acc:MGI:2685821]	down	718.241	-0.653135	0.217341	-3.00509	0.00265503	0.020618	1.36495
ENSMUSG00000044811.13	Cd300c2	protein_coding	CD300C molecule 2 [Source:MGI Symbol;Acc:MGI:2153249]	down	4645.95	-1.48649	0.191969	-7.74323	9.6922e-15	8.08514e-13	1.48899
ENSMUSG00000044816.10	D630023F18Rik	protein_coding	RIKEN cDNA D630023F18 gene [Source:MGI Symbol;Acc:MGI:2138198]	down	43.1568	-1.11867	0.346726	-3.21827	0.00128967	0.0106229	1.52177
ENSMUSG00000044827.10	Tlr1	protein_coding	toll-like receptor 1 [Source:MGI Symbol;Acc:MGI:1341295]	down	705.237	-1.0327	0.299551	-3.44726	0.000566307	0.00544565	1.49677
ENSMUSG00000045180.13	Shroom2	protein_coding	shroom family member 2 [Source:MGI Symbol;Acc:MGI:107194]	down	26.4989	-1.36764	0.489375	-2.80908	0.00496833	0.0266429	1.83959
ENSMUSG00000045282.7	Tmem86b	protein_coding	transmembrane protein 86B [Source:MGI Symbol;Acc:MGI:1915505]	down	38.3132	-1.28838	0.297228	-4.32446	1.52908e-05	0.000241346	1.52177
ENSMUSG00000045316.4	Fahd1	protein_coding	fumarylacetoacetate hydrolase domain containing 1 [Source:MGI Symbol;Acc:MGI:1915886]	down	133.699	-0.656089	0.232077	-2.82689	0.00470026	0.0282032	1.61949
ENSMUSG00000045322.10	Tlr9	protein_coding	toll-like receptor 9 [Source:MGI Symbol;Acc:MGI:1932389]	down	10.1241	-1.48049	0.507367	-2.88462	0.00391887	0.0321284	1.13222
ENSMUSG00000045382.6	Cxcr4	protein_coding	chemokine (C-X-C motif) receptor 4 [Source:MGI Symbol;Acc:MGI:109563]	down	14.9383	-2.28241	0.503265	-4.4443	8.81775e-06	0.000198634	1.09432
ENSMUSG00000045502.6	Hcar2	protein_coding	hydroxycarboxylic acid receptor 2 [Source:MGI Symbol;Acc:MGI:1933383]	down	388.886	-1.0422	0.301754	-3.45397	0.000552395	0.00534992	1.48899
ENSMUSG00000045625.4	Pigz	protein_coding	phosphatidylinositol glycan anchor biosynthesis, class Z [Source:MGI Symbol;Acc:MGI:2443822]	down	87.6521	-1.81465	0.379708	-4.76905	1.85093e-06	3.76205e-05	1.49677
ENSMUSG00000045629.7	Sh3tc2	protein_coding	SH3 domain and tetratricopeptide repeats 2 [Source:MGI Symbol;Acc:MGI:2444417]	down	14.1754	-1.9713	0.541769	-3.61297	0.000302715	0.00337786	1.40795
ENSMUSG00000045636.16	Mtus1	protein_coding	mitochondrial tumor suppressor 1 [Source:MGI Symbol;Acc:MGI:2142572]	down	689.788	-0.582713	0.176406	-3.30309	0.000956242	0.00744528	1.75
ENSMUSG00000045679.14	Pqlc3	protein_coding	PQ loop repeat containing [Source:MGI Symbol;Acc:MGI:2444067]	down	104.677	-0.910296	0.272368	-3.34175	0.000832514	0.00803383	1.38098
ENSMUSG00000045817.8	Zfp36l2	protein_coding	zinc finger protein 36, C3H type-like 2 [Source:MGI Symbol;Acc:MGI:107945]	down	1438.2	-0.957379	0.209597	-4.5676	4.93342e-06	8.91015e-05	1.48899
ENSMUSG00000045930.3	Clec14a	protein_coding	C-type lectin domain family 14, member a [Source:MGI Symbol;Acc:MGI:1914114]	down	39.3193	-1.78629	0.472552	-3.7736	0.000160906	0.00186342	1.49677
ENSMUSG00000045932.12	Ifit2	protein_coding	interferon-induced protein with tetratricopeptide repeats 2 [Source:MGI Symbol;Acc:MGI:99449]	down	1322.39	-1.90624	0.262393	-7.26427	3.75056e-13	2.15121e-11	1.74984
ENSMUSG00000045954.7	Cavin2	protein_coding	caveolae associated 2 [Source:MGI Symbol;Acc:MGI:99513]	down	140.401	-1.43403	0.305532	-4.69281	2.69477e-06	5.58143e-05	1.38098
ENSMUSG00000046006.6	Gapt	protein_coding	Grb2-binding adaptor, transmembrane [Source:MGI Symbol;Acc:MGI:3608341]	down	35.5296	-1.55272	0.488807	-3.17915	0.00147708	0.0101528	1.83959
ENSMUSG00000046031.7	Fam26f	protein_coding	family with sequence similarity 26, member F [Source:MGI Symbol;Acc:MGI:2443082]	down	764.601	-1.25219	0.205269	-6.09976	1.06225e-09	4.42943e-08	1.36495
ENSMUSG00000046245.13	Pilra	protein_coding	paired immunoglobin-like type 2 receptor alpha [Source:MGI Symbol;Acc:MGI:2450529]	down	3286.18	-1.39623	0.234848	-5.94515	2.76212e-09	9.97721e-08	1.48899
ENSMUSG00000046295.13	Ankle1	protein_coding	ankyrin repeat and LEM domain containing 1 [Source:MGI Symbol;Acc:MGI:1918775]	down	48.7206	-1.39444	0.392018	-3.5527	0.000381297	0.00395399	1.47284
ENSMUSG00000046402.10	Rbp1	protein_coding	retinol binding protein 1, cellular [Source:MGI Symbol;Acc:MGI:97876]	down	91.7062	-1.41591	0.245547	-5.76105	8.35947e-09	2.6078e-07	1.61949
ENSMUSG00000046410.10	Kcnk6	protein_coding	potassium inwardly-rectifying channel, subfamily K, member 6 [Source:MGI Symbol;Acc:MGI:1891291]	down	288.198	-0.886633	0.247234	-3.58588	0.000335939	0.00344895	1.52177
ENSMUSG00000046456.14	Tmem150b	protein_coding	transmembrane protein 150B [Source:MGI Symbol;Acc:MGI:2679718]	down	16.7044	-2.62525	0.521166	-4.91908	8.69524e-07	1.93489e-05	1.49677
ENSMUSG00000046546.3	Fam43a	protein_coding	family with sequence similarity 43, member A [Source:MGI Symbol;Acc:MGI:2676309]	down	119.532	-0.912637	0.283064	-3.22341	0.00126675	0.0106177	1.49677
ENSMUSG00000046598.14	Bdh1	protein_coding	3-hydroxybutyrate dehydrogenase, type 1 [Source:MGI Symbol;Acc:MGI:1919161]	down	159.098	-1.4187	0.391676	-3.62309	0.0002911	0.00332797	1.38098
ENSMUSG00000046688.14	Tifa	protein_coding	TRAF-interacting protein with forkhead-associated domain [Source:MGI Symbol;Acc:MGI:2182965]	down	776.634	-1.55602	0.182494	-8.52543	1.52243e-17	1.82939e-15	1.49677
ENSMUSG00000046711.15	Hmga1	protein_coding	high mobility group AT-hook 1 [Source:MGI Symbol;Acc:MGI:96160]	down	1135.36	-0.841444	0.297809	-2.82558	0.00471949	0.0266274	1.75
ENSMUSG00000046794.9	Ppp1r3b	protein_coding	protein phosphatase 1, regulatory (inhibitor) subunit 3B [Source:MGI Symbol;Acc:MGI:2177268]	down	239.311	-1.37981	0.225606	-6.11525	9.64041e-10	3.73201e-08	1.49677
ENSMUSG00000046865.7	Fbl	protein_coding	fibrillarin [Source:MGI Symbol;Acc:MGI:95486]	down	523.418	-0.629209	0.233064	-2.69986	0.00693689	0.0428731	1.36495
ENSMUSG00000046879.7	Irgm1	protein_coding	immunity-related GTPase family M member 1 [Source:MGI Symbol;Acc:MGI:107567]	down	1459.6	-0.641392	0.200149	-3.20447	0.00135314	0.00983788	1.75
ENSMUSG00000047139.9	Cd24a	protein_coding	CD24a antigen [Source:MGI Symbol;Acc:MGI:88323]	down	2812.77	-1.33422	0.434266	-3.07419	0.00211076	0.0140646	1.75
ENSMUSG00000047180.8	Neurl3	protein_coding	neuralized E3 ubiquitin protein ligase 3 [Source:MGI Symbol;Acc:MGI:2429944]	down	1483.28	-1.57489	0.246475	-6.38929	1.66658e-10	7.04857e-09	1.48899
ENSMUSG00000047248.20	C2cd3	protein_coding	C2 calcium-dependent domain containing 3 [Source:MGI Symbol;Acc:MGI:2142166]	down	243.904	-0.683611	0.196259	-3.4831	0.00049565	0.00489469	1.49677
ENSMUSG00000047250.13	Ptgs1	protein_coding	prostaglandin-endoperoxide synthase 1 [Source:MGI Symbol;Acc:MGI:97797]	down	4623.19	-0.747487	0.193206	-3.86884	0.000109356	0.00134568	1.48899
ENSMUSG00000047407.17	Tgif1	protein_coding	TGFB-induced factor homeobox 1 [Source:MGI Symbol;Acc:MGI:1194497]	down	1057.26	-0.969753	0.231397	-4.19083	2.77932e-05	0.000354222	1.75
ENSMUSG00000047462.9	A530099J19Rik	lincRNA	RIKEN cDNA A530099J19 gene [Source:MGI Symbol;Acc:MGI:2441809]	down	15.1642	-1.53163	0.557037	-2.76045	0.00577211	0.0440504	1.09432
ENSMUSG00000047592.17	Nxpe5	protein_coding	neurexophilin and PC-esterase domain family, member 5 [Source:MGI Symbol;Acc:MGI:3584036]	down	80.1415	-1.61248	0.465748	-3.45721	0.000545802	0.0052056	1.52177
ENSMUSG00000047712.8	Ust	protein_coding	uronyl-2-sulfotransferase [Source:MGI Symbol;Acc:MGI:2442406]	down	120.519	-2.73195	0.332382	-8.18597	2.70112e-16	2.87088e-14	1.52177
ENSMUSG00000047735.14	Samd9l	protein_coding	sterile alpha motif domain containing 9-like [Source:MGI Symbol;Acc:MGI:1343184]	down	453.319	-0.792671	0.260203	-3.04614	0.00231802	0.0183099	1.38098
ENSMUSG00000047747.10	Rnf150	protein_coding	ring finger protein 150 [Source:MGI Symbol;Acc:MGI:2443860]	down	247.245	-0.942715	0.234433	-4.02071	5.80221e-05	0.000778725	1.48899
ENSMUSG00000047810.8	Ccdc88b	protein_coding	coiled-coil domain containing 88B [Source:MGI Symbol;Acc:MGI:1925567]	down	261.628	-0.667016	0.227479	-2.93214	0.00336634	0.0245911	1.38098
ENSMUSG00000047963.7	Stbd1	protein_coding	starch binding domain 1 [Source:MGI Symbol;Acc:MGI:1261768]	down	56.1132	-0.89632	0.344094	-2.60276	0.00924756	0.0492502	1.52177
ENSMUSG00000048022.11	Tmem229a	protein_coding	transmembrane protein 229A [Source:MGI Symbol;Acc:MGI:2442812]	down	76.2576	-1.99978	0.418603	-4.77403	1.80575e-06	3.93534e-05	1.38098
ENSMUSG00000048118.17	Arid4a	protein_coding	AT rich interactive domain 4A (RBP1-like) [Source:MGI Symbol;Acc:MGI:2444354]	down	812.011	-0.617486	0.187257	-3.29737	0.000975961	0.00757654	1.74984
ENSMUSG00000048163.13	Selplg	protein_coding	selectin, platelet (p-selectin) ligand [Source:MGI Symbol;Acc:MGI:106689]	down	1403.79	-0.563165	0.175957	-3.2006	0.00137143	0.0101076	1.71757
ENSMUSG00000048376.6	F2r	protein_coding	coagulation factor II (thrombin) receptor [Source:MGI Symbol;Acc:MGI:101802]	down	104.657	-1.00634	0.360338	-2.79386	0.00520826	0.0343185	1.38098
ENSMUSG00000048442.15	Smim5	protein_coding	small integral membrane protein 5 [Source:MGI Symbol;Acc:MGI:1913778]	down	60.2849	-1.24314	0.386607	-3.21297	0.00131368	0.0102281	1.61949
ENSMUSG00000048621.3	Gm6377	protein_coding	predicted gene 6377 [Source:MGI Symbol;Acc:MGI:3647255]	down	516.953	-0.661221	0.245995	-2.68782	0.00719198	0.0365195	1.75
ENSMUSG00000048756.11	Foxo3	protein_coding	forkhead box O3 [Source:MGI Symbol;Acc:MGI:1890081]	down	576.887	-0.459648	0.161744	-2.8418	0.00448594	0.0288319	1.49677
ENSMUSG00000048865.16	Arhgap30	protein_coding	Rho GTPase activating protein 30 [Source:MGI Symbol;Acc:MGI:2684948]	down	1296.96	-0.77927	0.185816	-4.19372	2.74414e-05	0.000355988	1.71757
ENSMUSG00000048897.15	Zfp710	protein_coding	zinc finger protein 710 [Source:MGI Symbol;Acc:MGI:1921747]	down	823.581	-1.20118	0.253192	-4.74399	2.09549e-06	3.65767e-05	1.75
ENSMUSG00000048915.12	Efna5	protein_coding	ephrin A5 [Source:MGI Symbol;Acc:MGI:107444]	down	10.2506	-1.41116	0.467567	-2.99389	0.00275444	0.0206685	1.40795
ENSMUSG00000048922.18	Cdca2	protein_coding	cell division cycle associated 2 [Source:MGI Symbol;Acc:MGI:1919787]	down	292.541	-0.650799	0.21896	-2.97203	0.00295833	0.0206157	1.52177
ENSMUSG00000049037.8	Clec4a1	protein_coding	C-type lectin domain family 4, member a1 [Source:MGI Symbol;Acc:MGI:3036291]	down	3611.36	-0.777643	0.241817	-3.21582	0.00130073	0.00891241	1.89663
ENSMUSG00000049103.14	Ccr2	protein_coding	chemokine (C-C motif) receptor 2 [Source:MGI Symbol;Acc:MGI:106185]	down	68.4927	-1.90166	0.368756	-5.14245	2.71175e-07	6.93354e-06	1.47284
ENSMUSG00000049502.16	Dtx3l	protein_coding	deltex 3-like, E3 ubiquitin ligase [Source:MGI Symbol;Acc:MGI:2656973]	down	846.484	-0.90213	0.187434	-4.81274	1.48877e-06	2.70524e-05	1.75
ENSMUSG00000049511.5	Htr1b	protein_coding	5-hydroxytryptamine (serotonin) receptor 1B [Source:MGI Symbol;Acc:MGI:96274]	down	22.4143	-1.72783	0.412775	-4.17152	3.02577e-05	0.000438265	1.49677
ENSMUSG00000049580.12	Tsku	protein_coding	tsukushi, small leucine rich proteoglycan [Source:MGI Symbol;Acc:MGI:2443855]	down	133.21	-0.974253	0.355938	-2.73517	0.00623471	0.0368981	1.49677
ENSMUSG00000049608.8	Gpr55	protein_coding	G protein-coupled receptor 55 [Source:MGI Symbol;Acc:MGI:2685064]	down	11.1695	-2.39758	0.570586	-4.85051	1.23143e-06	2.77731e-05	1.40795
ENSMUSG00000049625.6	Tifab	protein_coding	TRAF-interacting protein with forkhead-associated domain, family member B [Source:MGI Symbol;Acc:MGI:2385852]	down	409.935	-1.19618	0.265046	-4.51274	6.39949e-06	0.000110448	1.52177
ENSMUSG00000049687.5	Fam109b	protein_coding	family with sequence similarity 109, member B [Source:MGI Symbol;Acc:MGI:2443609]	down	56.9067	-0.934945	0.329409	-2.83802	0.00453943	0.0274469	1.61949
ENSMUSG00000049734.9	Trex1	protein_coding	three prime repair exonuclease 1 [Source:MGI Symbol;Acc:MGI:1328317]	down	1831.95	-1.30347	0.281129	-4.63648	3.54397e-06	6.67204e-05	1.48899
ENSMUSG00000049804.9	Armcx4	protein_coding	armadillo repeat containing, X-linked 4 [Source:MGI Symbol;Acc:MGI:2147887]	down	16.1663	-1.50395	0.520996	-2.88148	0.0039581	0.0262365	1.49677
ENSMUSG00000050022.16	Amz1	protein_coding	archaelysin family metallopeptidase 1 [Source:MGI Symbol;Acc:MGI:2442258]	down	364.816	-1.8361	0.220954	-8.30634	9.86958e-17	1.3159e-14	1.23753
ENSMUSG00000050071.8	Bex1	protein_coding	brain expressed X-linked 1 [Source:MGI Symbol;Acc:MGI:1328321]	down	34.6859	-1.61032	0.428807	-3.75578	0.000172803	0.0019723	1.49677
ENSMUSG00000050075.8	Gpr171	protein_coding	G protein-coupled receptor 171 [Source:MGI Symbol;Acc:MGI:2442043]	down	44.1342	-1.62073	0.459095	-3.53272	0.000411314	0.00415751	1.49677
ENSMUSG00000050106.17	Tmc8	protein_coding	transmembrane channel-like gene family 8 [Source:MGI Symbol;Acc:MGI:2669037]	down	180.531	-0.888308	0.286258	-3.10491	0.00190339	0.0155555	1.38098
ENSMUSG00000050107.2	Haspin	protein_coding	histone H3 associated protein kinase [Source:MGI Symbol;Acc:MGI:1194498]	down	116.475	-0.617111	0.210311	-2.93399	0.00334637	0.0229587	1.49677
ENSMUSG00000050212.4	Eva1b	protein_coding	eva-1 homolog B (C. elegans) [Source:MGI Symbol;Acc:MGI:1922063]	down	886.78	-1.47645	0.18418	-8.01558	1.09616e-15	9.20486e-14	1.74984
ENSMUSG00000050232.6	Cxcr3	protein_coding	chemokine (C-X-C motif) receptor 3 [Source:MGI Symbol;Acc:MGI:1277207]	down	82.8603	-2.61394	0.409992	-6.3446	2.22997e-10	1.00563e-08	1.38098
ENSMUSG00000050473.5	Slc35d3	protein_coding	solute carrier family 35, member D3 [Source:MGI Symbol;Acc:MGI:1923407]	down	24.1237	-1.84222	0.514809	-3.56256	0.000367258	0.00379129	1.49677
ENSMUSG00000050549.8	Fam241a	protein_coding	family with sequence similarity 241, member A [Source:MGI Symbol;Acc:MGI:1917867]	down	87.5817	-0.769267	0.278471	-2.76179	0.00574863	0.0327599	1.61949
ENSMUSG00000050592.8	Fam78a	protein_coding	family with sequence similarity 78, member A [Source:MGI Symbol;Acc:MGI:2443569]	down	168.931	-1.28251	0.206719	-6.20054	5.62682e-10	2.25378e-08	1.49677
ENSMUSG00000050675.7	Gp1ba	protein_coding	glycoprotein 1b, alpha polypeptide [Source:MGI Symbol;Acc:MGI:1333744]	down	29.8919	-1.27933	0.47422	-2.69925	0.00694965	0.039616	1.52177
ENSMUSG00000050761.3	Gp1bb	protein_coding	glycoprotein Ib, beta polypeptide [Source:MGI Symbol;Acc:MGI:107852]	down	51.981	-1.50642	0.319032	-4.71312	2.43947e-06	4.4326e-05	1.61949
ENSMUSG00000050821.13	Fam131a	protein_coding	family with sequence similarity 131, member A [Source:MGI Symbol;Acc:MGI:1925658]	down	9.96062	-1.55496	0.518538	-2.98001	0.00288242	0.02984	0.917504
ENSMUSG00000050919.9	Zfp366	protein_coding	zinc finger protein 366 [Source:MGI Symbol;Acc:MGI:2178429]	down	178.985	-2.27506	0.311447	-7.29457	2.99625e-13	2.15832e-11	1.38098
ENSMUSG00000050931.7	Sgms2	protein_coding	sphingomyelin synthase 2 [Source:MGI Symbol;Acc:MGI:1921692]	down	54.155	-1.84167	0.462134	-3.9951	6.46657e-05	0.000858333	1.47284
ENSMUSG00000051185.9	Fam174a	protein_coding	family with sequence similarity 174, member A [Source:MGI Symbol;Acc:MGI:1914948]	down	593.755	-0.627596	0.1789	-3.50787	0.000451714	0.003945	1.75
ENSMUSG00000051314.11	Ffar2	protein_coding	free fatty acid receptor 2 [Source:MGI Symbol;Acc:MGI:2441731]	down	12.3141	-1.98303	0.545546	-3.62919	0.000284312	0.00320613	1.40795
ENSMUSG00000051316.8	Taf7	protein_coding	TATA-box binding protein associated factor 7 [Source:MGI Symbol;Acc:MGI:1346348]	down	247.949	-0.610556	0.218542	-2.79378	0.00520961	0.0373013	1.23327
ENSMUSG00000051335.6	Gfod1	protein_coding	glucose-fructose oxidoreductase domain containing 1 [Source:MGI Symbol;Acc:MGI:2145304]	down	25.13	-1.54755	0.556368	-2.87166	0.00408319	0.0252962	1.61949
ENSMUSG00000051343.11	Rab11fip5	protein_coding	RAB11 family interacting protein 5 (class I) [Source:MGI Symbol;Acc:MGI:1098586]	down	154.834	-1.85862	0.248681	-7.46511	8.32296e-14	5.66374e-12	1.61949
ENSMUSG00000051413.17	Plagl2	protein_coding	pleiomorphic adenoma gene-like 2 [Source:MGI Symbol;Acc:MGI:1933165]	down	542.482	-0.39286	0.139488	-2.81643	0.00485609	0.0306783	1.48899
ENSMUSG00000051439.6	Cd14	protein_coding	CD14 antigen [Source:MGI Symbol;Acc:MGI:88318]	down	7674.65	-1.1149	0.276307	-4.03503	5.45955e-05	0.00064053	1.75
ENSMUSG00000051457.7	Spn	protein_coding	sialophorin [Source:MGI Symbol;Acc:MGI:98384]	down	177.396	-1.1931	0.388164	-3.07444	0.00210899	0.0158819	1.48899
ENSMUSG00000051483.8	Cbr1	protein_coding	carbonyl reductase 1 [Source:MGI Symbol;Acc:MGI:88284]	down	792.589	-0.647648	0.200994	-3.22215	0.00127234	0.00937869	1.74984
ENSMUSG00000051497.15	Kcnj16	protein_coding	potassium inwardly-rectifying channel, subfamily J, member 16 [Source:MGI Symbol;Acc:MGI:1314842]	down	105.193	-3.2663	0.332146	-9.73887	2.05823e-22	4.01497e-20	1.49677
ENSMUSG00000051517.14	Arhgef39	protein_coding	Rho guanine nucleotide exchange factor (GEF) 39 [Source:MGI Symbol;Acc:MGI:3036286]	down	157.702	-1.09917	0.297095	-3.69817	0.000217162	0.00237474	1.52177
ENSMUSG00000051615.14	Rap2a	protein_coding	RAS related protein 2a [Source:MGI Symbol;Acc:MGI:97855]	down	296.932	-0.862939	0.188651	-4.57385	4.78833e-06	0.000102161	1.23753
ENSMUSG00000051682.15	Treml4	protein_coding	triggering receptor expressed on myeloid cells-like 4 [Source:MGI Symbol;Acc:MGI:1923239]	down	2148.57	-1.37806	0.259037	-5.31986	1.03845e-07	2.46595e-06	1.75
ENSMUSG00000051727.14	Kctd14	protein_coding	potassium channel tetramerisation domain containing 14 [Source:MGI Symbol;Acc:MGI:1289222]	down	57.7103	-0.991177	0.280075	-3.53889	0.00040182	0.004361	1.38098
ENSMUSG00000051839.7	Gypa	protein_coding	glycophorin A [Source:MGI Symbol;Acc:MGI:95880]	down	1285.09	-1.05209	0.278886	-3.77264	0.000161531	0.00163786	1.75
ENSMUSG00000051851.5	Rtl8c	protein_coding	retrotransposon Gag like 8C [Source:MGI Symbol;Acc:MGI:1920115]	down	35.85	-1.49884	0.367943	-4.0602	4.90298e-05	0.000558438	1.83959
ENSMUSG00000051855.15	Mest	protein_coding	mesoderm specific transcript [Source:MGI Symbol;Acc:MGI:96968]	down	199.313	-1.13299	0.296522	-3.8213	0.000132751	0.00156024	1.52177
ENSMUSG00000051906.15	Cd209f	protein_coding	CD209f antigen [Source:MGI Symbol;Acc:MGI:1916392]	down	2443.98	-0.660935	0.258603	-2.55578	0.0105951	0.0461559	1.89663
ENSMUSG00000051910.13	Sox6	protein_coding	SRY (sex determining region Y)-box 6 [Source:MGI Symbol;Acc:MGI:98368]	down	195.444	-1.61969	0.411187	-3.94453	7.99575e-05	0.00102212	1.49677
ENSMUSG00000051969.7	Tlr11	protein_coding	toll-like receptor 11 [Source:MGI Symbol;Acc:MGI:3045226]	down	13.5964	-1.57589	0.547156	-2.87966	0.003981	0.0333905	1.09432
ENSMUSG00000052031.7	Tagap1	protein_coding	T cell activation GTPase activating protein 1 [Source:MGI Symbol;Acc:MGI:1919786]	down	405.366	-0.757178	0.25549	-2.96318	0.00304481	0.0213909	1.49677
ENSMUSG00000052085.6	Dock8	protein_coding	dedicator of cytokinesis 8 [Source:MGI Symbol;Acc:MGI:1921396]	down	1245.83	-0.601451	0.191414	-3.14215	0.0016771	0.0117048	1.74984
ENSMUSG00000052160.7	Pld4	protein_coding	phospholipase D family, member 4 [Source:MGI Symbol;Acc:MGI:2144765]	down	5913.21	-1.70226	0.230563	-7.383	1.54761e-13	1.10745e-11	1.48899
ENSMUSG00000052187.4	Hbb-y	protein_coding	hemoglobin Y, beta-like embryonic chain [Source:MGI Symbol;Acc:MGI:96027]	down	120.892	-1.55344	0.363348	-4.27132	1.94321e-05	0.000271379	1.66821
ENSMUSG00000052248.15	Zeb2os	antisense_RNA	zinc finger E-box binding homeobox 2, opposite strand [Source:MGI Symbol;Acc:MGI:3652108]	down	76.7552	-0.792581	0.273885	-2.89287	0.00381734	0.0239461	1.61949
ENSMUSG00000052270.7	Fpr2	protein_coding	formyl peptide receptor 2 [Source:MGI Symbol;Acc:MGI:1278319]	down	674.893	-1.95522	0.226406	-8.63385	5.9323e-18	6.51379e-16	1.75
ENSMUSG00000052305.6	Hbb-bs	protein_coding	hemoglobin, beta adult s chain [Source:MGI Symbol;Acc:MGI:5474852]	down	85564.6	-0.823776	0.221425	-3.72035	0.000198949	0.00182529	1.89663
ENSMUSG00000052384.13	Nrros	protein_coding	negative regulator of reactive oxygen species [Source:MGI Symbol;Acc:MGI:2445095]	down	2619.6	-0.71992	0.244075	-2.94957	0.00318215	0.0183099	1.89663
ENSMUSG00000052406.14	Rexo4	protein_coding	REX4, 3'-5' exonuclease [Source:MGI Symbol;Acc:MGI:2684957]	down	600.637	-0.881782	0.18637	-4.73154	2.22824e-06	4.34863e-05	1.52177
ENSMUSG00000052423.14	B4galt3	protein_coding	UDP-Gal:betaGlcNAc beta 1,4-galactosyltransferase, polypeptide 3 [Source:MGI Symbol;Acc:MGI:1928767]	down	136.888	-1.19156	0.263361	-4.52465	6.04966e-06	0.000104778	1.52177
ENSMUSG00000052435.7	Cebpe	protein_coding	CCAAT/enhancer binding protein (C/EBP), epsilon [Source:MGI Symbol;Acc:MGI:103572]	down	47.2917	-1.26766	0.42012	-3.02236	0.00250815	0.0184954	1.47284
ENSMUSG00000052516.18	Robo2	protein_coding	roundabout guidance receptor 2 [Source:MGI Symbol;Acc:MGI:1890110]	down	16.6535	-1.93099	0.571121	-3.67847	0.000234637	0.00253581	1.52177
ENSMUSG00000052534.15	Pbx1	protein_coding	pre B cell leukemia homeobox 1 [Source:MGI Symbol;Acc:MGI:97495]	down	102.612	-1.24516	0.295255	-4.21581	2.48886e-05	0.000396456	1.38098
ENSMUSG00000052565.7	Hist1h1d	protein_coding	histone cluster 1, H1d [Source:MGI Symbol;Acc:MGI:107502]	down	66.6435	-0.950562	0.289044	-3.28644	0.00101462	0.0094549	1.38098
ENSMUSG00000052749.9	Trim30b	protein_coding	tripartite motif-containing 30B [Source:MGI Symbol;Acc:MGI:4821256]	down	198.843	-1.06907	0.285059	-3.7487	0.000177755	0.00217326	1.38098
ENSMUSG00000052776.10	Oas1a	protein_coding	2'-5' oligoadenylate synthetase 1A [Source:MGI Symbol;Acc:MGI:2180860]	down	2539.09	-1.25213	0.196583	-6.3693	1.89888e-10	8.00863e-09	1.48899
ENSMUSG00000052821.3	Cysltr1	protein_coding	cysteinyl leukotriene receptor 1 [Source:MGI Symbol;Acc:MGI:1926218]	down	189.323	-0.934363	0.297618	-3.13825	0.00169957	0.0155555	1.23327
ENSMUSG00000053063.11	Clec12a	protein_coding	C-type lectin domain family 12, member a [Source:MGI Symbol;Acc:MGI:3040968]	down	1504.71	-2.10037	0.211584	-9.92559	3.22176e-23	5.93956e-21	1.71757
ENSMUSG00000053158.10	Fes	protein_coding	feline sarcoma oncogene [Source:MGI Symbol;Acc:MGI:95514]	down	834.626	-0.535672	0.138595	-3.86497	0.000111104	0.00118846	1.75
ENSMUSG00000053310.11	Nrgn	protein_coding	neurogranin [Source:MGI Symbol;Acc:MGI:1927184]	down	20.8233	-1.61834	0.493491	-3.30315	0.000956038	0.00843712	1.49677
ENSMUSG00000053318.7	Slamf8	protein_coding	SLAM family member 8 [Source:MGI Symbol;Acc:MGI:1921998]	down	46.6216	-3.21421	0.392085	-8.01376	1.11253e-15	1.08166e-13	1.47284
ENSMUSG00000053332.13	Gas5	processed_transcript	growth arrest specific 5 [Source:MGI Symbol;Acc:MGI:95659]	down	1939.21	-0.842565	0.175262	-4.80748	1.52846e-06	2.60315e-05	1.89663
ENSMUSG00000053414.7	Hunk	protein_coding	hormonally upregulated Neu-associated kinase [Source:MGI Symbol;Acc:MGI:1347352]	down	75.0906	-0.782797	0.295842	-2.64511	0.00816649	0.0482395	1.38098
ENSMUSG00000053483.13	Usp21	protein_coding	ubiquitin specific peptidase 21 [Source:MGI Symbol;Acc:MGI:1353665]	down	624.621	-1.76609	0.231021	-7.64294	2.12312e-14	1.67733e-12	1.52177
ENSMUSG00000053541.3	Gm4759	unprocessed_pseudogene	predicted gene 4759 [Source:MGI Symbol;Acc:MGI:3647753]	down	6.10196	-1.9005	0.570865	-3.47506	0.000510734	0.0121958	0.508917
ENSMUSG00000053580.16	Tanc2	protein_coding	tetratricopeptide repeat, ankyrin repeat and coiled-coil containing 2 [Source:MGI Symbol;Acc:MGI:2444121]	down	426.814	-1.12095	0.259391	-4.32062	1.55595e-05	0.000249395	1.48899
ENSMUSG00000053774.8	Ubxn7	protein_coding	UBX domain protein 7 [Source:MGI Symbol;Acc:MGI:2146388]	down	68.4115	-0.763166	0.234923	-3.24736	0.0011648	0.0105937	1.38098
ENSMUSG00000053799.6	Exoc6	protein_coding	exocyst complex component 6 [Source:MGI Symbol;Acc:MGI:1351611]	down	548.221	-0.963616	0.170681	-5.64532	1.64878e-08	4.57486e-07	1.75
ENSMUSG00000053835.17	H2-T24	protein_coding	histocompatibility 2, T region locus 24 [Source:MGI Symbol;Acc:MGI:95958]	down	446.976	-1.18012	0.204455	-5.77141	7.86108e-09	2.65533e-07	1.48899
ENSMUSG00000053886.4	Sh2d4a	protein_coding	SH2 domain containing 4A [Source:MGI Symbol;Acc:MGI:1919531]	down	73.6946	-1.72002	0.38881	-4.41802	9.9609e-06	0.000167736	1.49677
ENSMUSG00000053897.15	Slc39a8	protein_coding	solute carrier family 39 (metal ion transporter), member 8 [Source:MGI Symbol;Acc:MGI:1914797]	down	283.309	-0.522274	0.198522	-2.63107	0.00851162	0.0469721	1.48899
ENSMUSG00000053931.11	Cnn3	protein_coding	calponin 3, acidic [Source:MGI Symbol;Acc:MGI:1919244]	down	394.516	-0.955181	0.358574	-2.66426	0.00771586	0.0435028	1.48899
ENSMUSG00000054072.11	Iigp1	protein_coding	interferon inducible GTPase 1 [Source:MGI Symbol;Acc:MGI:1926259]	down	402.384	-1.25643	0.231062	-5.43657	5.43162e-08	1.59245e-06	1.48899
ENSMUSG00000054115.11	Skp2	protein_coding	S-phase kinase-associated protein 2 (p45) [Source:MGI Symbol;Acc:MGI:1351663]	down	515.864	-0.590066	0.215779	-2.73447	0.00624803	0.0369624	1.49677
ENSMUSG00000054169.7	Ceacam10	protein_coding	carcinoembryonic antigen-related cell adhesion molecule 10 [Source:MGI Symbol;Acc:MGI:1347248]	down	37.3737	-1.52948	0.548257	-2.82846	0.00467722	0.0315949	1.38098
ENSMUSG00000054191.8	Klf1	protein_coding	Kruppel-like factor 1 (erythroid) [Source:MGI Symbol;Acc:MGI:1342771]	down	388.376	-1.31805	0.390309	-3.37809	0.00072992	0.00724566	1.38098
ENSMUSG00000054342.8	Kcnn4	protein_coding	potassium intermediate/small conductance calcium-activated channel, subfamily N, member 4 [Source:MGI Symbol;Acc:MGI:1277957]	down	202.598	-1.12697	0.373962	-3.01432	0.00257554	0.018732	1.48899
ENSMUSG00000054400.16	Cklf	protein_coding	chemokine-like factor [Source:MGI Symbol;Acc:MGI:1922708]	down	864.625	-0.804196	0.278708	-2.88538	0.00390939	0.0232714	1.71757
ENSMUSG00000054404.13	Slfn5	protein_coding	schlafen 5 [Source:MGI Symbol;Acc:MGI:1329004]	down	1289.58	-0.973093	0.205674	-4.73106	2.23345e-06	3.91884e-05	1.71757
ENSMUSG00000054405.14	Dnajc8	protein_coding	DnaJ heat shock protein family (Hsp40) member C8 [Source:MGI Symbol;Acc:MGI:1915848]	down	1976.92	-0.457733	0.140625	-3.25502	0.00113384	0.00849842	1.75
ENSMUSG00000054435.16	Gimap4	protein_coding	GTPase, IMAP family member 4 [Source:MGI Symbol;Acc:MGI:1349656]	down	75.3451	-1.60872	0.314362	-5.1126	3.17751e-07	7.84987e-06	1.49677
ENSMUSG00000054626.11	Xlr	protein_coding	X-linked lymphocyte-regulated [Source:MGI Symbol;Acc:MGI:98976]	down	401.197	-1.25532	0.22358	-5.61335	1.98451e-08	7.47973e-07	1.23753
ENSMUSG00000054675.5	Tmem119	protein_coding	transmembrane protein 119 [Source:MGI Symbol;Acc:MGI:2385228]	down	239.317	-1.10955	0.306486	-3.61972	0.000294923	0.00336694	1.38098
ENSMUSG00000054676.15	1600014C10Rik	protein_coding	RIKEN cDNA 1600014C10 gene [Source:MGI Symbol;Acc:MGI:1919494]	down	459.874	-0.985356	0.241476	-4.08048	4.49421e-05	0.000730935	1.23753
ENSMUSG00000054717.7	Hmgb2	protein_coding	high mobility group box 2 [Source:MGI Symbol;Acc:MGI:96157]	down	2837.73	-1.10798	0.27678	-4.00321	6.24888e-05	0.000720633	1.75
ENSMUSG00000054728.16	Phactr1	protein_coding	phosphatase and actin regulator 1 [Source:MGI Symbol;Acc:MGI:2659021]	down	81.6087	-1.58821	0.336467	-4.71906	2.36941e-06	4.68493e-05	1.47284
ENSMUSG00000054733.9	Msra	protein_coding	methionine sulfoxide reductase A [Source:MGI Symbol;Acc:MGI:106916]	down	322.404	-0.666036	0.231594	-2.8763	0.0040237	0.0266461	1.48899
ENSMUSG00000055322.15	Tns1	protein_coding	tensin 1 [Source:MGI Symbol;Acc:MGI:104552]	down	141.517	-1.0243	0.370856	-2.76272	0.00573212	0.0319745	1.66821
ENSMUSG00000055413.12	H2-Q5	polymorphic_pseudogene	histocompatibility 2, Q region locus 5 [Source:MGI Symbol;Acc:MGI:95934]	down	44.8662	-2.22049	0.469618	-4.73508	2.18966e-06	4.39402e-05	1.47284
ENSMUSG00000055609.8	Hba-x	protein_coding	hemoglobin X, alpha-like embryonic chain in Hba complex [Source:MGI Symbol;Acc:MGI:96019]	down	418.679	-1.68786	0.299143	-5.64003	1.70017e-08	5.35559e-07	1.52177
ENSMUSG00000055612.15	Cdca7	protein_coding	cell division cycle associated 7 [Source:MGI Symbol;Acc:MGI:1914203]	down	357.046	-1.12979	0.301501	-3.74687	0.000179052	0.00218673	1.38098
ENSMUSG00000055639.16	Dach1	protein_coding	dachshund family transcription factor 1 [Source:MGI Symbol;Acc:MGI:1277991]	down	16.8351	-1.72338	0.563634	-3.15261	0.0016182	0.0109565	1.83959
ENSMUSG00000055723.6	Rras2	protein_coding	related RAS viral (r-ras) oncogene 2 [Source:MGI Symbol;Acc:MGI:1914172]	down	143.668	-1.03411	0.245271	-4.21518	2.49578e-05	0.000363985	1.52177
ENSMUSG00000055805.15	Fmnl1	protein_coding	formin-like 1 [Source:MGI Symbol;Acc:MGI:1888994]	down	146.208	-1.45642	0.360196	-4.04337	5.26888e-05	0.000647287	1.66821
ENSMUSG00000055817.17	Mta3	protein_coding	metastasis associated 3 [Source:MGI Symbol;Acc:MGI:2151172]	down	814.847	-0.467426	0.147754	-3.16356	0.00155851	0.0110507	1.74984
ENSMUSG00000056025.12	Clca3a1	protein_coding	chloride channel accessory 3A1 [Source:MGI Symbol;Acc:MGI:1316732]	down	99.6487	-1.29111	0.423595	-3.04776	0.00230555	0.0155668	1.66821
ENSMUSG00000056054.9	S100a8	protein_coding	S100 calcium binding protein A8 (calgranulin A) [Source:MGI Symbol;Acc:MGI:88244]	down	14283.7	-1.47823	0.553046	-2.70641	0.00680147	0.039616	1.48899
ENSMUSG00000056071.12	S100a9	protein_coding	S100 calcium binding protein A9 (calgranulin B) [Source:MGI Symbol;Acc:MGI:1338947]	down	5868.43	-1.4725	0.55702	-2.68244	0.00730862	0.0369657	1.75
ENSMUSG00000056116.18	H2-T22	protein_coding	histocompatibility 2, T region locus 22 [Source:MGI Symbol;Acc:MGI:95956]	down	1452.06	-0.500885	0.188288	-2.66015	0.00781067	0.038968	1.75
ENSMUSG00000056130.9	Ticam2	protein_coding	toll-like receptor adaptor molecule 2 [Source:MGI Symbol;Acc:MGI:3040056]	down	125.759	-2.11963	0.260617	-8.11828	4.72847e-16	4.6554e-14	1.61949
ENSMUSG00000056144.14	Trim34a	protein_coding	tripartite motif-containing 34A [Source:MGI Symbol;Acc:MGI:2137359]	down	292.284	-1.09906	0.342737	-3.20587	0.00134656	0.0111467	1.48899
ENSMUSG00000056216.9	Cebpg	protein_coding	CCAAT/enhancer binding protein (C/EBP), gamma [Source:MGI Symbol;Acc:MGI:104982]	down	401.376	-0.71699	0.247308	-2.89888	0.00374493	0.0290429	1.23753
ENSMUSG00000056234.15	Ncoa4	protein_coding	nuclear receptor coactivator 4 [Source:MGI Symbol;Acc:MGI:1350932]	down	5368.66	-0.92363	0.177783	-5.19524	2.04458e-07	5.27705e-06	1.48899
ENSMUSG00000056268.15	Dennd1b	protein_coding	DENN/MADD domain containing 1B [Source:MGI Symbol;Acc:MGI:2447812]	down	474.506	-0.711849	0.221273	-3.21695	0.00129559	0.0116165	1.36495
ENSMUSG00000056305.4	Usp39	protein_coding	ubiquitin specific peptidase 39 [Source:MGI Symbol;Acc:MGI:107622]	down	617.609	-0.53077	0.201006	-2.6407	0.00827357	0.040637	1.75
ENSMUSG00000056413.16	Adap1	protein_coding	ArfGAP with dual PH domains 1 [Source:MGI Symbol;Acc:MGI:2442201]	down	135.838	-1.04052	0.329489	-3.15791	0.00158903	0.0127226	1.49677
ENSMUSG00000056529.7	Ptafr	protein_coding	platelet-activating factor receptor [Source:MGI Symbol;Acc:MGI:106066]	down	326.308	-1.16375	0.231878	-5.01802	5.22068e-07	1.46363e-05	1.23753
ENSMUSG00000056592.14	Zfp658	protein_coding	zinc finger protein 658 [Source:MGI Symbol;Acc:MGI:2652821]	down	76.1716	-1.56786	0.416936	-3.75503	0.000173322	0.00212472	1.38098
ENSMUSG00000056608.14	Chd9	protein_coding	chromodomain helicase DNA binding protein 9 [Source:MGI Symbol;Acc:MGI:1924001]	down	1691.05	-0.526594	0.203966	-2.58173	0.00983071	0.0463463	1.75
ENSMUSG00000056708.5	Ier5	protein_coding	immediate early response 5 [Source:MGI Symbol;Acc:MGI:1337072]	down	329.514	-0.842376	0.184101	-4.57532	4.75502e-06	0.000101742	1.23753
ENSMUSG00000056758.14	Hmga2	protein_coding	high mobility group AT-hook 2 [Source:MGI Symbol;Acc:MGI:101761]	down	39.9332	-1.60461	0.473389	-3.38628	0.000708472	0.00617781	1.61949
ENSMUSG00000056899.10	Immp2l	protein_coding	IMP2 inner mitochondrial membrane peptidase-like (S. cerevisiae) [Source:MGI Symbol;Acc:MGI:2135611]	down	124.707	-0.75077	0.201887	-3.71822	0.000200628	0.00222189	1.52177
ENSMUSG00000056917.12	Sipa1	protein_coding	signal-induced proliferation associated gene 1 [Source:MGI Symbol;Acc:MGI:107576]	down	758.557	-0.484724	0.154706	-3.13323	0.00172895	0.0145344	1.36495
ENSMUSG00000057133.14	Chd6	protein_coding	chromodomain helicase DNA binding protein 6 [Source:MGI Symbol;Acc:MGI:1918639]	down	237.715	-0.935554	0.32359	-2.89167	0.00383204	0.0255361	1.49677
ENSMUSG00000057135.12	Scimp	protein_coding	SLP adaptor and CSK interacting membrane protein [Source:MGI Symbol;Acc:MGI:3610314]	down	414.121	-1.82574	0.18447	-9.89259	4.48293e-23	1.10055e-20	1.23753
ENSMUSG00000057191.13	AB124611	protein_coding	cDNA sequence AB124611 [Source:MGI Symbol;Acc:MGI:3043001]	down	2163.78	-1.59023	0.190353	-8.35373	6.61384e-17	5.98459e-15	1.89663
ENSMUSG00000057219.11	Armc7	protein_coding	armadillo repeat containing 7 [Source:MGI Symbol;Acc:MGI:2679719]	down	200.757	-0.944279	0.25712	-3.67126	0.000241354	0.0026561	1.48899
ENSMUSG00000057337.13	Chst3	protein_coding	carbohydrate (chondroitin 6/keratan) sulfotransferase 3 [Source:MGI Symbol;Acc:MGI:1858224]	down	46.7569	-1.37596	0.488351	-2.8227	0.00476214	0.0283849	1.61949
ENSMUSG00000057596.13	Trim30d	protein_coding	tripartite motif-containing 30D [Source:MGI Symbol;Acc:MGI:3035181]	down	585.051	-1.17722	0.259077	-4.54377	5.52576e-06	8.51182e-05	1.75
ENSMUSG00000057614.6	Gnai1	protein_coding	guanine nucleotide binding protein (G protein), alpha inhibiting 1 [Source:MGI Symbol;Acc:MGI:95771]	down	12.7706	-1.64526	0.548878	-3.00568	0.00264991	0.0237983	1.13222
ENSMUSG00000057672.16	Pkn1	protein_coding	protein kinase N1 [Source:MGI Symbol;Acc:MGI:108022]	down	1042.05	-0.502697	0.158337	-3.1748	0.00149937	0.0107048	1.74984
ENSMUSG00000057722.17	Lepr	protein_coding	leptin receptor [Source:MGI Symbol;Acc:MGI:104993]	down	58.7445	-1.44091	0.367201	-3.92067	8.83046e-05	0.00113652	1.47284
ENSMUSG00000057729.12	Prtn3	protein_coding	proteinase 3 [Source:MGI Symbol;Acc:MGI:893580]	down	1004.87	-1.2891	0.30136	-4.2779	1.88662e-05	0.000255396	1.75
ENSMUSG00000057963.9	Itpk1	protein_coding	inositol 1,3,4-triphosphate 5/6 kinase [Source:MGI Symbol;Acc:MGI:2446159]	down	300.022	-0.877501	0.231065	-3.79774	0.000146024	0.00200817	1.23753
ENSMUSG00000058099.15	Nfam1	protein_coding	Nfat activating molecule with ITAM motif 1 [Source:MGI Symbol;Acc:MGI:1921289]	down	731.434	-1.6913	0.242612	-6.97014	3.1663e-12	1.78541e-10	1.52177
ENSMUSG00000058163.14	Gm5431	protein_coding	predicted gene 5431 [Source:MGI Symbol;Acc:MGI:3645205]	down	346.78	-1.00358	0.257753	-3.89286	9.90701e-05	0.00131767	1.38098
ENSMUSG00000058254.12	Tspan7	protein_coding	tetraspanin 7 [Source:MGI Symbol;Acc:MGI:1298407]	down	94.8757	-1.82844	0.342206	-5.34414	9.08478e-08	2.35731e-06	1.61949
ENSMUSG00000058396.7	Gpr182	protein_coding	G protein-coupled receptor 182 [Source:MGI Symbol;Acc:MGI:109545]	down	64.818	-1.39212	0.447484	-3.11851	0.00181769	0.0141316	1.49677
ENSMUSG00000058427.10	Cxcl2	protein_coding	chemokine (C-X-C motif) ligand 2 [Source:MGI Symbol;Acc:MGI:1340094]	down	587.337	-1.71141	0.554942	-3.14243	0.0016755	0.0133078	1.48899
ENSMUSG00000058594.15	Fbxo18	protein_coding	F-box protein 18 [Source:MGI Symbol;Acc:MGI:1354699]	down	935.684	-0.724345	0.173751	-4.1689	3.0607e-05	0.000385887	1.75
ENSMUSG00000058728.14	Cd300c	protein_coding	CD300C molecule [Source:MGI Symbol;Acc:MGI:3032626]	down	17.5892	-1.46797	0.438334	-3.32798	0.000874786	0.00838214	1.38098
ENSMUSG00000058773.2	Hist1h1b	protein_coding	histone cluster 1, H1b [Source:MGI Symbol;Acc:MGI:1861461]	down	49.6856	-1.43146	0.30518	-4.68089	2.85626e-06	5.07695e-05	1.61949
ENSMUSG00000058794.12	Nfe2	protein_coding	nuclear factor, erythroid derived 2 [Source:MGI Symbol;Acc:MGI:97308]	down	330.626	-0.9122	0.25013	-3.64727	0.000265043	0.00336888	1.23753
ENSMUSG00000058818.13	Pirb	protein_coding	paired Ig-like receptor B [Source:MGI Symbol;Acc:MGI:894311]	down	1398.47	-3.13847	0.253059	-12.3956	2.75926e-35	1.26247e-32	1.48899
ENSMUSG00000059089.4	Fcgr4	protein_coding	Fc receptor, IgG, low affinity IV [Source:MGI Symbol;Acc:MGI:2179523]	down	5218.48	-1.15711	0.186469	-6.2053	5.4594e-10	1.89046e-08	1.75
ENSMUSG00000059108.4	Ifitm6	protein_coding	interferon induced transmembrane protein 6 [Source:MGI Symbol;Acc:MGI:2686976]	down	590.192	-1.6886	0.47941	-3.53109	0.000413845	0.00411994	1.52177
ENSMUSG00000059326.6	Csf2ra	protein_coding	colony stimulating factor 2 receptor, alpha, low-affinity (granulocyte-macrophage) [Source:MGI Symbol;Acc:MGI:1339754]	down	672.243	-0.967101	0.174	-5.55792	2.73003e-08	8.31598e-07	1.52177
ENSMUSG00000059336.14	Slc14a1	protein_coding	solute carrier family 14 (urea transporter), member 1 [Source:MGI Symbol;Acc:MGI:1351654]	down	180.456	-1.47773	0.307059	-4.81156	1.49755e-06	3.1231e-05	1.48899
ENSMUSG00000059412.7	Fxyd2	protein_coding	FXYD domain-containing ion transport regulator 2 [Source:MGI Symbol;Acc:MGI:1195260]	down	8.75696	-1.96612	0.538639	-3.59228	0.0003278	0.00447524	1.09419
ENSMUSG00000059498.13	Fcgr3	protein_coding	Fc receptor, IgG, low affinity III [Source:MGI Symbol;Acc:MGI:95500]	down	20903.3	-0.948327	0.175577	-5.4012	6.61968e-08	1.90342e-06	1.48899
ENSMUSG00000059552.13	Trp53	protein_coding	transformation related protein 53 [Source:MGI Symbol;Acc:MGI:98834]	down	1077.83	-0.669516	0.232444	-2.88037	0.00397212	0.0264204	1.48899
ENSMUSG00000059791.14	Nrm	protein_coding	nurim (nuclear envelope membrane protein) [Source:MGI Symbol;Acc:MGI:2146855]	down	351.203	-0.551589	0.207401	-2.65979	0.00781903	0.0432156	1.52177
ENSMUSG00000059851.15	Kmt5c	protein_coding	lysine methyltransferase 5C [Source:MGI Symbol;Acc:MGI:2385262]	down	143.139	-0.838887	0.274849	-3.05149	0.0022771	0.0180304	1.38098
ENSMUSG00000059895.12	Ptp4a3	protein_coding	protein tyrosine phosphatase 4a3 [Source:MGI Symbol;Acc:MGI:1277098]	down	528.846	-1.17317	0.217136	-5.40302	6.55279e-08	1.63145e-06	1.75
ENSMUSG00000059994.10	Fcrl1	protein_coding	Fc receptor-like 1 [Source:MGI Symbol;Acc:MGI:2442862]	down	366.559	-2.40756	0.273901	-8.78332	1.58716e-18	2.11244e-16	1.52177
ENSMUSG00000060063.9	Alox5ap	protein_coding	arachidonate 5-lipoxygenase activating protein [Source:MGI Symbol;Acc:MGI:107505]	down	1726.62	-1.14942	0.170184	-6.75391	1.43913e-11	6.48714e-10	1.75
ENSMUSG00000060131.11	Atp8b4	protein_coding	ATPase, class I, type 8B, member 4 [Source:MGI Symbol;Acc:MGI:1859664]	down	141.469	-1.07331	0.37178	-2.88704	0.00388885	0.0255258	1.52177
ENSMUSG00000060216.15	Arrb2	protein_coding	arrestin, beta 2 [Source:MGI Symbol;Acc:MGI:99474]	down	1215.47	-0.515812	0.167426	-3.08082	0.00206433	0.0138061	1.75
ENSMUSG00000060470.7	Adgrg3	protein_coding	adhesion G protein-coupled receptor G3 [Source:MGI Symbol;Acc:MGI:1859670]	down	73.5369	-1.57173	0.407757	-3.85321	0.00011658	0.00142934	1.47284
ENSMUSG00000060512.7	0610040J01Rik	protein_coding	RIKEN cDNA 0610040J01 gene [Source:MGI Symbol;Acc:MGI:1923511]	down	327.486	-1.45444	0.216299	-6.72274	1.78338e-11	9.12777e-10	1.48899
ENSMUSG00000060519.11	Tor3a	protein_coding	torsin family 3, member A [Source:MGI Symbol;Acc:MGI:1353652]	down	2222.31	-1.61173	0.222805	-7.23345	4.7088e-13	2.64163e-11	1.75
ENSMUSG00000060538.14	Tmem219	protein_coding	transmembrane protein 219 [Source:MGI Symbol;Acc:MGI:1915992]	down	889.04	-0.73287	0.18702	-3.91866	8.90419e-05	0.000995308	1.71757
ENSMUSG00000060550.15	H2-Q7	protein_coding	histocompatibility 2, Q region locus 7 [Source:MGI Symbol;Acc:MGI:95936]	down	188.116	-2.02165	0.291618	-6.9254	4.34741e-12	2.42749e-10	1.49677
ENSMUSG00000060579.13	Fhit	protein_coding	fragile histidine triad gene [Source:MGI Symbol;Acc:MGI:1277947]	down	33.1979	-1.69288	0.477535	-3.5437	0.000394551	0.00376958	1.61949
ENSMUSG00000060586.10	H2-Eb1	protein_coding	histocompatibility 2, class II antigen E beta [Source:MGI Symbol;Acc:MGI:95901]	down	253.672	-1.54657	0.36111	-4.28205	1.85183e-05	0.000337582	1.23327
ENSMUSG00000060591.9	Ifitm2	protein_coding	interferon induced transmembrane protein 2 [Source:MGI Symbol;Acc:MGI:1933382]	down	11085.7	-0.584183	0.160706	-3.63509	0.000277888	0.00260773	1.75
ENSMUSG00000060791.15	Gmfg	protein_coding	glia maturation factor, gamma [Source:MGI Symbol;Acc:MGI:1927135]	down	1665.85	-1.65217	0.222747	-7.41687	1.19923e-13	7.44268e-12	1.75
ENSMUSG00000060802.8	B2m	protein_coding	beta-2 microglobulin [Source:MGI Symbol;Acc:MGI:88127]	down	65642.5	-0.641376	0.198479	-3.23145	0.00123165	0.00910928	1.75
ENSMUSG00000061119.7	Prcp	protein_coding	prolylcarboxypeptidase (angiotensinase C) [Source:MGI Symbol;Acc:MGI:1919711]	down	1029.83	-0.576511	0.140222	-4.11138	3.93306e-05	0.000480756	1.75
ENSMUSG00000061132.13	Blnk	protein_coding	B cell linker [Source:MGI Symbol;Acc:MGI:96878]	down	192.062	-2.54078	0.421672	-6.03523	1.58735e-09	5.79034e-08	1.52177
ENSMUSG00000061232.15	H2-K1	protein_coding	histocompatibility 2, K1, K region [Source:MGI Symbol;Acc:MGI:95904]	down	16049.9	-1.0154	0.228498	-4.44379	8.83869e-06	0.00015148	1.48899
ENSMUSG00000061288.13	Taok3	protein_coding	TAO kinase 3 [Source:MGI Symbol;Acc:MGI:3041177]	down	1204.93	-0.455944	0.136822	-3.33235	0.000861174	0.00683769	1.75
ENSMUSG00000061578.8	Ksr2	protein_coding	kinase suppressor of ras 2 [Source:MGI Symbol;Acc:MGI:3610315]	down	120.517	-1.49651	0.342576	-4.36637	1.26331e-05	0.000188125	1.66821
ENSMUSG00000061808.3	Ttr	protein_coding	transthyretin [Source:MGI Symbol;Acc:MGI:98865]	down	1408.53	-0.727251	0.249191	-2.91856	0.00351648	0.0239814	1.48899
ENSMUSG00000062017.15	Abca14	protein_coding	ATP-binding cassette, sub-family A (ABC1), member 14 [Source:MGI Symbol;Acc:MGI:2388708]	down	9.46861	-1.66228	0.537999	-3.06186	0.00219968	0.0206126	1.13222
ENSMUSG00000062157.6	Ifnlr1	protein_coding	interferon lambda receptor 1 [Source:MGI Symbol;Acc:MGI:2429859]	down	4.32602	-2.20443	0.57078	-3.85812	0.000114261	0.0431736	0.0222762
ENSMUSG00000062170.12	Fmr1nb	protein_coding	fragile X mental retardation 1 neighbor [Source:MGI Symbol;Acc:MGI:2672032]	down	21.913	-1.29059	0.504642	-2.55275	0.0106875	0.0475653	1.83959
ENSMUSG00000062488.9	Ifit3b	protein_coding	interferon-induced protein with tetratricopeptide repeats 3B [Source:MGI Symbol;Acc:MGI:3698419]	down	1044.08	-0.782456	0.291841	-2.68107	0.00733866	0.0419082	1.48899
ENSMUSG00000062515.3	Fabp4	protein_coding	fatty acid binding protein 4, adipocyte [Source:MGI Symbol;Acc:MGI:88038]	down	205.313	-1.27871	0.296252	-4.31692	1.58224e-05	0.000293126	1.23327
ENSMUSG00000062545.4	Tlr12	protein_coding	toll-like receptor 12 [Source:MGI Symbol;Acc:MGI:3045221]	down	279.305	-2.35637	0.335678	-7.01474	2.30371e-12	1.35166e-10	1.49677
ENSMUSG00000062729.11	Ppox	protein_coding	protoporphyrinogen oxidase [Source:MGI Symbol;Acc:MGI:104968]	down	366.625	-0.608052	0.229174	-2.65345	0.00796742	0.0438503	1.52177
ENSMUSG00000062867.13	Impdh2	protein_coding	inosine monophosphate dehydrogenase 2 [Source:MGI Symbol;Acc:MGI:109367]	down	1554.71	-0.764707	0.244962	-3.1218	0.00179751	0.0124086	1.75
ENSMUSG00000062939.11	Stat4	protein_coding	signal transducer and activator of transcription 4 [Source:MGI Symbol;Acc:MGI:103062]	down	27.3619	-1.57669	0.46377	-3.37626	0.000734792	0.00728105	1.38098
ENSMUSG00000062960.10	Kdr	protein_coding	kinase insert domain protein receptor [Source:MGI Symbol;Acc:MGI:96683]	down	66.4797	-1.13128	0.375928	-3.01269	0.00258943	0.0175521	1.61949
ENSMUSG00000063445.14	Nmral1	protein_coding	NmrA-like family domain containing 1 [Source:MGI Symbol;Acc:MGI:1915074]	down	548.721	-0.73151	0.227917	-3.20956	0.00132936	0.0110589	1.48899
ENSMUSG00000063605.5	Ccdc102a	protein_coding	coiled-coil domain containing 102A [Source:MGI Symbol;Acc:MGI:2686927]	down	53.6592	-2.42706	0.424037	-5.69346	1.24488e-08	4.13095e-07	1.47284
ENSMUSG00000063785.12	Utp14a	protein_coding	UTP14A small subunit processome component [Source:MGI Symbol;Acc:MGI:1919804]	down	582.517	-0.721455	0.141396	-5.10222	3.35696e-07	8.27958e-06	1.49677
ENSMUSG00000064090.14	Vrk2	protein_coding	vaccinia related kinase 2 [Source:MGI Symbol;Acc:MGI:1917172]	down	916.905	-0.79021	0.184643	-4.27951	1.87301e-05	0.000253822	1.75
ENSMUSG00000064147.6	Rab44	protein_coding	RAB44, member RAS oncogene family [Source:MGI Symbol;Acc:MGI:3045302]	down	55.6023	-1.0866	0.412583	-2.63721	0.00835905	0.0433799	1.61949
ENSMUSG00000064225.6	Paqr9	protein_coding	progestin and adipoQ receptor family member IX [Source:MGI Symbol;Acc:MGI:1922802]	down	745.838	-0.652696	0.205406	-3.17745	0.00148579	0.0106338	1.75
ENSMUSG00000064246.10	Chil1	protein_coding	chitinase-like 1 [Source:MGI Symbol;Acc:MGI:1340899]	down	194.772	-1.54834	0.556835	-2.8288	0.00467229	0.0315747	1.38098
ENSMUSG00000064254.6	Ethe1	protein_coding	ethylmalonic encephalopathy 1 [Source:MGI Symbol;Acc:MGI:1913321]	down	1187.24	-0.60167	0.208849	-2.88088	0.0039657	0.0235307	1.71757
ENSMUSG00000064267.13	Hvcn1	protein_coding	hydrogen voltage-gated channel 1 [Source:MGI Symbol;Acc:MGI:1921346]	down	64.3204	-1.72205	0.454542	-3.80235	0.000143332	0.00169253	1.49677
ENSMUSG00000064343.1	mt-Tq	Mt_tRNA	mitochondrially encoded tRNA glutamine [Source:MGI Symbol;Acc:MGI:102477]	down	176.174	-0.741906	0.255801	-2.90065	0.00372392	0.029004	1.23327
ENSMUSG00000064346.1	mt-Tw	Mt_tRNA	mitochondrially encoded tRNA tryptophan [Source:MGI Symbol;Acc:MGI:102471]	down	30.1521	-1.18155	0.432794	-2.73514	0.00623538	0.0364396	1.52177
ENSMUSG00000064347.1	mt-Ta	Mt_tRNA	mitochondrially encoded tRNA alanine [Source:MGI Symbol;Acc:MGI:102491]	down	66.9194	-1.13211	0.38672	-2.93208	0.00336699	0.0245911	1.38098
ENSMUSG00000065954.11	Tacc1	protein_coding	transforming, acidic coiled-coil containing protein 1 [Source:MGI Symbol;Acc:MGI:2443510]	down	628.597	-0.558907	0.198415	-2.81695	0.00484822	0.0306543	1.48899
ENSMUSG00000065968.7	Ifitm7	protein_coding	interferon induced transmembrane protein 7 [Source:MGI Symbol;Acc:MGI:1921732]	down	5.86221	-1.8159	0.570955	-3.18763	0.00143445	0.0271649	0.518414
ENSMUSG00000066175.2	2510046G10Rik	antisense_RNA	RIKEN cDNA 2510046G10 gene [Source:MGI Symbol;Acc:MGI:3698051]	down	23.4681	-1.50348	0.384325	-3.90649	9.36451e-05	0.000979006	1.83959
ENSMUSG00000066363.12	Serpina3f	protein_coding	serine (or cysteine) peptidase inhibitor, clade A, member 3F [Source:MGI Symbol;Acc:MGI:2182838]	down	92.5843	-3.55236	0.342512	-10.2209	1.59821e-24	3.68927e-22	1.52177
ENSMUSG00000066366.14	Serpina1a	protein_coding	serine (or cysteine) peptidase inhibitor, clade A, member 1A [Source:MGI Symbol;Acc:MGI:891971]	down	1133.06	-0.748457	0.236834	-3.16033	0.0015759	0.0111265	1.75
ENSMUSG00000066406.15	Akap13	protein_coding	A kinase (PRKA) anchor protein 13 [Source:MGI Symbol;Acc:MGI:2676556]	down	1277.62	-0.743087	0.237174	-3.13306	0.00172997	0.0122335	1.71757
ENSMUSG00000066677.12	Ifi208	protein_coding	interferon activated gene 208 [Source:MGI Symbol;Acc:MGI:2442822]	down	284.974	-3.39821	0.260252	-13.0102	1.07111e-38	6.46901e-36	1.48899
ENSMUSG00000066682.11	Pilrb2	protein_coding	paired immunoglobin-like type 2 receptor beta 2 [Source:MGI Symbol;Acc:MGI:2450535]	down	1757.79	-2.2169	0.214554	-10.3311	5.09771e-25	1.26179e-22	1.48899
ENSMUSG00000066684.10	Pilrb1	protein_coding	paired immunoglobin-like type 2 receptor beta 1 [Source:MGI Symbol;Acc:MGI:2450532]	down	1497.5	-1.52701	0.198301	-7.69987	1.362e-14	9.61398e-13	1.75
ENSMUSG00000066755.2	Tnfsf18	protein_coding	tumor necrosis factor (ligand) superfamily, member 18 [Source:MGI Symbol;Acc:MGI:2673064]	down	10.9246	-2.41843	0.560549	-4.20666	2.5917e-05	0.000404536	1.40795
ENSMUSG00000066861.14	Oas1g	protein_coding	2'-5' oligoadenylate synthetase 1G [Source:MGI Symbol;Acc:MGI:97429]	down	895.589	-1.69039	0.249923	-6.76279	1.3536e-11	6.14526e-10	1.74984
ENSMUSG00000067203.7	H2-K2	unprocessed_pseudogene	histocompatibility 2, K region locus 2 [Source:MGI Symbol;Acc:MGI:95906]	down	40.4116	-1.74505	0.404654	-4.29904	1.71538e-05	0.000268297	1.49677
ENSMUSG00000067276.5	Capn6	protein_coding	calpain 6 [Source:MGI Symbol;Acc:MGI:1100850]	down	31.9643	-0.854438	0.315612	-2.70364	0.00685842	0.0396977	1.49677
ENSMUSG00000067370.3	B3galt4	protein_coding	UDP-Gal:betaGlcNAc beta 1,3-galactosyltransferase, polypeptide 4 [Source:MGI Symbol;Acc:MGI:1859517]	down	75.1429	-0.770257	0.284788	-2.705	0.00683045	0.0419931	1.38098
ENSMUSG00000067818.6	Myl9	protein_coding	myosin, light polypeptide 9, regulatory [Source:MGI Symbol;Acc:MGI:2138915]	down	226.175	-0.923446	0.283557	-3.25691	0.00112631	0.0112385	1.23327
ENSMUSG00000068008.8	Bpifb3	protein_coding	BPI fold containing family B, member 3 [Source:MGI Symbol;Acc:MGI:2675077]	down	5.5858	-1.20137	0.537899	-2.9595	0.00308142	0.0478431	0.526543
ENSMUSG00000068015.7	Lrch1	protein_coding	leucine-rich repeats and calponin homology (CH) domain containing 1 [Source:MGI Symbol;Acc:MGI:2443390]	down	226.638	-0.542618	0.185916	-2.91825	0.00352007	0.0254805	1.38098
ENSMUSG00000068129.5	Cst7	protein_coding	cystatin F (leukocystatin) [Source:MGI Symbol;Acc:MGI:1298217]	down	108.011	-1.06379	0.357541	-2.97653	0.00291532	0.0206334	1.49677
ENSMUSG00000068227.8	Il2rb	protein_coding	interleukin 2 receptor, beta chain [Source:MGI Symbol;Acc:MGI:96550]	down	13.771	-1.83654	0.531323	-3.43693	0.000588341	0.00845535	0.917504
ENSMUSG00000068417.8	Pnp2	protein_coding	purine-nucleoside phosphorylase 2 [Source:MGI Symbol;Acc:MGI:3712328]	down	74.7307	-0.936401	0.317812	-2.94664	0.00321248	0.0219999	1.52177
ENSMUSG00000068566.12	Myadm	protein_coding	myeloid-associated differentiation marker [Source:MGI Symbol;Acc:MGI:1355332]	down	893.116	-0.514801	0.182474	-2.82122	0.00478412	0.0303806	1.48899
ENSMUSG00000068735.14	Trp53i11	protein_coding	transformation related protein 53 inducible protein 11 [Source:MGI Symbol;Acc:MGI:2670995]	down	36.7834	-2.05666	0.478515	-4.30117	1.69901e-05	0.000269307	1.47284
ENSMUSG00000069255.13	Dusp22	protein_coding	dual specificity phosphatase 22 [Source:MGI Symbol;Acc:MGI:1915926]	down	649.647	-0.449053	0.154663	-2.90331	0.00369235	0.0266621	1.36495
ENSMUSG00000069515.6	Lyz1	protein_coding	lysozyme 1 [Source:MGI Symbol;Acc:MGI:96902]	down	18.3211	-1.78213	0.485685	-3.63988	0.00027277	0.00288667	1.52177
ENSMUSG00000069516.8	Lyz2	protein_coding	lysozyme 2 [Source:MGI Symbol;Acc:MGI:96897]	down	23039.6	-1.46945	0.188566	-7.79275	6.55651e-15	4.81317e-13	1.75
ENSMUSG00000069631.14	Strada	protein_coding	STE20-related kinase adaptor alpha [Source:MGI Symbol;Acc:MGI:1919399]	down	219.989	-0.539496	0.176747	-3.05248	0.00226958	0.0179796	1.38098
ENSMUSG00000069793.12	Slfn9	protein_coding	schlafen 9 [Source:MGI Symbol;Acc:MGI:2445121]	down	331.594	-0.631331	0.21515	-2.93409	0.00334528	0.0229587	1.49677
ENSMUSG00000069873.4	4930438A08Rik	protein_coding	RIKEN cDNA 4930438A08 gene [Source:MGI Symbol;Acc:MGI:1921238]	down	44.2793	-1.46975	0.517839	-2.85827	0.00425962	0.0294109	1.38098
ENSMUSG00000069892.9	9930111J21Rik2	protein_coding	RIKEN cDNA 9930111J21 gene 2 [Source:MGI Symbol;Acc:MGI:3711310]	down	879.101	-1.02485	0.313982	-3.2637	0.00109969	0.00832501	1.75
ENSMUSG00000069917.7	Hba-a2	protein_coding	hemoglobin alpha, adult chain 2 [Source:MGI Symbol;Acc:MGI:96016]	down	200517	-0.810646	0.230593	-3.51549	0.000438943	0.00385971	1.75
ENSMUSG00000069919.7	Hba-a1	protein_coding	hemoglobin alpha, adult chain 1 [Source:MGI Symbol;Acc:MGI:96015]	down	73219.1	-0.82253	0.232828	-3.5328	0.000411191	0.00340371	1.89663
ENSMUSG00000070034.13	Sp110	protein_coding	Sp110 nuclear body protein [Source:MGI Symbol;Acc:MGI:1923364]	down	1186.39	-0.713624	0.198716	-3.59113	0.000329244	0.0030105	1.75
ENSMUSG00000070315.12	4930581F22Rik	processed_transcript	RIKEN cDNA 4930581F22 gene [Source:MGI Symbol;Acc:MGI:1926184]	down	119.693	-1.06924	0.333064	-3.20957	0.00132934	0.0110255	1.49677
ENSMUSG00000070327.14	Rnf213	protein_coding	ring finger protein 213 [Source:MGI Symbol;Acc:MGI:1289196]	down	2783.65	-1.2646	0.232114	-5.44811	5.0908e-08	1.29251e-06	1.75
ENSMUSG00000070348.5	Ccnd1	protein_coding	cyclin D1 [Source:MGI Symbol;Acc:MGI:88313]	down	1399.51	-1.05179	0.177813	-5.91509	3.3169e-09	1.03372e-07	1.71757
ENSMUSG00000070390.12	Nlrp1b	protein_coding	NLR family, pyrin domain containing 1B [Source:MGI Symbol;Acc:MGI:3582959]	down	15.6021	-1.51258	0.530206	-2.83605	0.00456757	0.0359904	1.13222
ENSMUSG00000070427.4	Il18bp	protein_coding	interleukin 18 binding protein [Source:MGI Symbol;Acc:MGI:1333800]	down	13721.2	-1.44255	0.217361	-6.63662	3.20955e-11	1.23925e-09	1.89663
ENSMUSG00000070501.14	Ifi214	protein_coding	interferon activated gene 214 [Source:MGI Symbol;Acc:MGI:3584522]	down	26.0813	-1.35917	0.473949	-2.85351	0.00432396	0.0277259	1.52177
ENSMUSG00000070644.13	Etnk2	protein_coding	ethanolamine kinase 2 [Source:MGI Symbol;Acc:MGI:2443760]	down	12.6158	-1.55479	0.519209	-2.97489	0.00293096	0.0302424	0.917504
ENSMUSG00000070873.5	Lilra5	protein_coding	leukocyte immunoglobulin-like receptor, subfamily A (with TM domain), member 5 [Source:MGI Symbol;Acc:MGI:3647196]	down	872.191	-3.06174	0.301009	-10.1658	2.81929e-24	5.57265e-22	1.74984
ENSMUSG00000070960.4	Gm19680	processed_pseudogene	predicted gene, 19680 [Source:MGI Symbol;Acc:MGI:5011865]	down	528.919	-1.10346	0.251565	-4.38642	1.15232e-05	0.000166859	1.75
ENSMUSG00000071076.6	Jund	protein_coding	jun D proto-oncogene [Source:MGI Symbol;Acc:MGI:96648]	down	345.75	-0.712806	0.227256	-3.13687	0.00170762	0.0155576	1.23753
ENSMUSG00000071324.11	Armc2	protein_coding	armadillo repeat containing 2 [Source:MGI Symbol;Acc:MGI:1916449]	down	41.9042	-1.72467	0.407137	-4.22858	2.35167e-05	0.000351121	1.49677
ENSMUSG00000071454.13	Dtnb	protein_coding	dystrobrevin, beta [Source:MGI Symbol;Acc:MGI:1203728]	down	255.035	-2.15878	0.237457	-9.0858	1.02937e-19	1.61898e-17	1.48899
ENSMUSG00000071561.2	BC100530	protein_coding	cDNA sequence BC100530 [Source:MGI Symbol;Acc:MGI:3696883]	down	2372.67	-1.48656	0.556073	-2.71201	0.00668764	0.0345735	1.75
ENSMUSG00000071562.5	Stfa1	protein_coding	stefin A1 [Source:MGI Symbol;Acc:MGI:106198]	down	2915.82	-1.42437	0.558237	-2.58865	0.00963536	0.0428731	1.89663
ENSMUSG00000071714.5	Csf2rb2	protein_coding	colony stimulating factor 2 receptor, beta 2, low-affinity (granulocyte-macrophage) [Source:MGI Symbol;Acc:MGI:1339760]	down	944.615	-0.863969	0.187368	-4.61086	4.01004e-06	6.4482e-05	1.74984
ENSMUSG00000071715.11	Ncf4	protein_coding	neutrophil cytosolic factor 4 [Source:MGI Symbol;Acc:MGI:109186]	down	971.172	-1.63915	0.157355	-10.4157	2.10247e-25	4.5017e-23	1.75
ENSMUSG00000071855.4	Ccdc112	protein_coding	coiled-coil domain containing 112 [Source:MGI Symbol;Acc:MGI:1918800]	down	33.0523	-1.94255	0.466779	-4.13155	3.60324e-05	0.000427534	1.83959
ENSMUSG00000072066.7	6720489N17Rik	protein_coding	RIKEN cDNA 6720489N17 gene [Source:MGI Symbol;Acc:MGI:2443901]	down	114.26	-1.29498	0.380615	-3.40041	0.00067284	0.00623606	1.52177
ENSMUSG00000072235.5	Tuba1a	protein_coding	tubulin, alpha 1A [Source:MGI Symbol;Acc:MGI:98869]	down	180.627	-0.835259	0.305981	-2.72984	0.00633647	0.0432156	1.23327
ENSMUSG00000072294.5	Klf12	protein_coding	Kruppel-like factor 12 [Source:MGI Symbol;Acc:MGI:1333796]	down	50.2452	-1.383	0.347155	-3.97952	6.90536e-05	0.000839413	1.61949
ENSMUSG00000072596.4	Ear2	protein_coding	eosinophil-associated, ribonuclease A family, member 2 [Source:MGI Symbol;Acc:MGI:108020]	down	2990.02	-0.889991	0.196194	-4.5362	5.72761e-06	0.000101742	1.48899
ENSMUSG00000072674.10	Plac9b	protein_coding	placenta specific 9b [Source:MGI Symbol;Acc:MGI:3711222]	down	14.7949	-1.71195	0.491261	-3.47479	0.000511259	0.00757412	0.917504
ENSMUSG00000072889.9	Nfxl1	protein_coding	nuclear transcription factor, X-box binding-like 1 [Source:MGI Symbol;Acc:MGI:1923646]	down	733.477	-1.04819	0.281927	-3.71761	0.000201115	0.00196479	1.75
ENSMUSG00000072941.5	Sod3	protein_coding	superoxide dismutase 3, extracellular [Source:MGI Symbol;Acc:MGI:103181]	down	55.7114	-1.27339	0.44365	-2.87041	0.00409936	0.0272892	1.47284
ENSMUSG00000073063.3	Hbq1b	protein_coding	hemoglobin, theta 1B [Source:MGI Symbol;Acc:MGI:3613460]	down	83.147	-0.966197	0.301274	-3.20859	0.00133388	0.0110509	1.49677
ENSMUSG00000073386.4	9830107B12Rik	protein_coding	RIKEN cDNA 9830107B12 gene [Source:MGI Symbol;Acc:MGI:3608415]	down	18.1544	-2.08774	0.566951	-3.90811	9.30212e-05	0.00116921	1.49677
ENSMUSG00000073409.12	H2-Q6	protein_coding	histocompatibility 2, Q region locus 6 [Source:MGI Symbol;Acc:MGI:95935]	down	85.2106	-2.70251	0.303851	-8.83478	1.00295e-18	1.37196e-16	1.52177
ENSMUSG00000073411.11	H2-D1	protein_coding	histocompatibility 2, D region locus 1 [Source:MGI Symbol;Acc:MGI:95896]	down	26846.2	-0.867996	0.209691	-4.13941	3.482e-05	0.000497862	1.48899
ENSMUSG00000073412.6	Lst1	protein_coding	leukocyte specific transcript 1 [Source:MGI Symbol;Acc:MGI:1096324]	down	3024.93	-1.97774	0.242458	-8.15674	3.44202e-16	3.15851e-14	1.75
ENSMUSG00000073418.4	C4b	protein_coding	complement component 4B (Chido blood group) [Source:MGI Symbol;Acc:MGI:88228]	down	117.842	-1.54231	0.250526	-6.15133	7.68355e-10	2.71071e-08	1.66821
ENSMUSG00000073421.5	H2-Ab1	protein_coding	histocompatibility 2, class II antigen A, beta 1 [Source:MGI Symbol;Acc:MGI:103070]	down	999.812	-1.85337	0.281289	-6.588	4.45804e-11	1.84079e-09	1.71757
ENSMUSG00000073433.10	Arhgdig	protein_coding	Rho GDP dissociation inhibitor (GDI) gamma [Source:MGI Symbol;Acc:MGI:108430]	down	59.5424	-1.06095	0.359488	-2.95195	0.00315772	0.0217183	1.52177
ENSMUSG00000073478.6	D730003I15Rik	lincRNA	RIKEN cDNA D730003I15 gene [Source:MGI Symbol;Acc:MGI:1925971]	down	36.847	-1.63024	0.41145	-3.94737	7.90128e-05	0.000995995	1.52177
ENSMUSG00000073491.11	Ifi213	protein_coding	interferon activated gene 213 [Source:MGI Symbol;Acc:MGI:3695276]	down	368.987	-3.40868	0.365837	-9.29362	1.49127e-20	2.46146e-18	1.49677
ENSMUSG00000073555.1	Gm4951	protein_coding	predicted gene 4951 [Source:MGI Symbol;Acc:MGI:3644953]	down	585.194	-1.85223	0.318655	-5.81142	6.19439e-09	1.82939e-07	1.75
ENSMUSG00000073758.10	Sh3d21	protein_coding	SH3 domain containing 21 [Source:MGI Symbol;Acc:MGI:1914188]	down	36.8764	-1.00693	0.339518	-2.9643	0.00303376	0.0213333	1.49677
ENSMUSG00000073902.5	Gm1966	unprocessed_pseudogene	predicted gene 1966 [Source:MGI Symbol;Acc:MGI:3584360]	down	144.05	-0.774521	0.277792	-2.78751	0.00531144	0.0327599	1.49677
ENSMUSG00000073940.3	Hbb-bt	protein_coding	hemoglobin, beta adult t chain [Source:MGI Symbol;Acc:MGI:5474850]	down	21424	-0.941228	0.227407	-4.13897	3.48862e-05	0.000433023	1.75
ENSMUSG00000074093.4	Svip	protein_coding	small VCP/p97-interacting protein [Source:MGI Symbol;Acc:MGI:1922994]	down	71.4449	-1.30075	0.438449	-2.97238	0.00295502	0.020612	1.52177
ENSMUSG00000074141.13	Il4i1	protein_coding	interleukin 4 induced 1 [Source:MGI Symbol;Acc:MGI:109552]	down	17.671	-1.1683	0.420321	-2.76448	0.00570144	0.0366257	1.38098
ENSMUSG00000074151.13	Nlrc5	protein_coding	NLR family, CARD domain containing 5 [Source:MGI Symbol;Acc:MGI:3612191]	down	213.806	-1.00655	0.242134	-4.15546	3.24635e-05	0.000499524	1.38098
ENSMUSG00000074207.10	Adh1	protein_coding	alcohol dehydrogenase 1 (class I) [Source:MGI Symbol;Acc:MGI:87921]	down	506.455	-0.985644	0.266904	-3.693	0.000221625	0.00214074	1.75
ENSMUSG00000074227.12	Spint2	protein_coding	serine protease inhibitor, Kunitz type 2 [Source:MGI Symbol;Acc:MGI:1338031]	down	149.635	-1.34169	0.393645	-3.40913	0.000651694	0.00659377	1.38098
ENSMUSG00000074269.10	Rec114	protein_coding	REC114 meiotic recombination protein [Source:MGI Symbol;Acc:MGI:1920923]	down	50.8405	-0.862951	0.276749	-3.11686	0.00182786	0.0143427	1.47284
ENSMUSG00000074419.11	Gm15448	protein_coding	predicted gene 15448 [Source:MGI Symbol;Acc:MGI:3705216]	down	36.092	-1.55293	0.446868	-3.45824	0.000543711	0.00494941	1.61949
ENSMUSG00000074457.10	S100a16	protein_coding	S100 calcium binding protein A16 [Source:MGI Symbol;Acc:MGI:1915110]	down	40.0685	-1.17685	0.398422	-2.95187	0.00315857	0.0206342	1.61949
ENSMUSG00000074480.4	Mex3a	protein_coding	mex3 RNA binding family member A [Source:MGI Symbol;Acc:MGI:1919890]	down	20.7656	-1.59383	0.463933	-3.41715	0.000632805	0.00559852	1.61949
ENSMUSG00000074491.9	Clec4g	protein_coding	C-type lectin domain family 4, member g [Source:MGI Symbol;Acc:MGI:1923113]	down	67.042	-1.0329	0.251728	-4.10107	4.11238e-05	0.000565687	1.52177
ENSMUSG00000074578.13	Zfas1	processed_transcript	zinc finger, NFX1-type containing 1, antisense RNA 1 [Source:MGI Symbol;Acc:MGI:1916199]	down	503.829	-0.911313	0.191091	-4.76916	1.84999e-06	3.76205e-05	1.49677
ENSMUSG00000074622.4	Mafb	protein_coding	v-maf musculoaponeurotic fibrosarcoma oncogene family, protein B (avian) [Source:MGI Symbol;Acc:MGI:104555]	down	2613.05	-1.20723	0.279076	-4.32568	1.52064e-05	0.000211652	1.75
ENSMUSG00000074748.3	Atxn7l3b	protein_coding	ataxin 7-like 3B [Source:MGI Symbol;Acc:MGI:1914971]	down	1423.23	-0.39877	0.126228	-3.15914	0.00158234	0.011318	1.71757
ENSMUSG00000074874.10	Ctla2b	protein_coding	cytotoxic T lymphocyte-associated protein 2 beta [Source:MGI Symbol;Acc:MGI:88555]	down	561.449	-1.25251	0.268763	-4.65948	3.17012e-06	6.52683e-05	1.36495
ENSMUSG00000074896.3	Ifit3	protein_coding	interferon-induced protein with tetratricopeptide repeats 3 [Source:MGI Symbol;Acc:MGI:1101055]	down	5516.31	-0.841367	0.286994	-2.93166	0.00337151	0.0191402	1.89663
ENSMUSG00000075033.3	Nxpe3	protein_coding	neurexophilin and PC-esterase domain family, member 3 [Source:MGI Symbol;Acc:MGI:2686598]	down	12.9606	-1.64071	0.526444	-3.08481	0.00203684	0.0228469	0.917504
ENSMUSG00000075122.4	Cd80	protein_coding	CD80 antigen [Source:MGI Symbol;Acc:MGI:101775]	down	96.3214	-1.24426	0.307274	-4.04602	5.20955e-05	0.00069613	1.52177
ENSMUSG00000075184.3	F930017D23Rik	lincRNA	RIKEN cDNA F930017D23 gene [Source:MGI Symbol;Acc:MGI:3822538]	down	43.7119	-1.12296	0.412056	-2.72813	0.00636935	0.0370175	1.52177
ENSMUSG00000075254.11	Heg1	protein_coding	heart development protein with EGF-like domains 1 [Source:MGI Symbol;Acc:MGI:1924696]	down	542.032	-0.865485	0.238613	-3.62682	0.000286933	0.00307477	1.48899
ENSMUSG00000075610.9	Tmem92	protein_coding	transmembrane protein 92 [Source:MGI Symbol;Acc:MGI:3034723]	down	13.2838	-1.86973	0.523355	-3.58256	0.00034024	0.00462662	1.09419
ENSMUSG00000075611.5	Gm11545	unprocessed_pseudogene	predicted gene 11545 [Source:MGI Symbol;Acc:MGI:2144683]	down	8.27304	-2.74567	0.54876	-4.55117	5.33486e-06	0.000100574	1.40795
ENSMUSG00000075704.16	Txnrd2	protein_coding	thioredoxin reductase 2 [Source:MGI Symbol;Acc:MGI:1347023]	down	515.375	-0.571843	0.197753	-2.89179	0.00383053	0.0255361	1.49677
ENSMUSG00000076431.4	Sox4	protein_coding	SRY (sex determining region Y)-box 4 [Source:MGI Symbol;Acc:MGI:98366]	down	63.0801	-1.21069	0.443319	-2.73494	0.00623921	0.0393421	1.38098
ENSMUSG00000078153.3	Psme2b	protein_coding	protease (prosome, macropain) activator subunit 2B [Source:MGI Symbol;Acc:MGI:1341073]	down	334.543	-0.79331	0.280468	-2.82784	0.00468635	0.0316435	1.38098
ENSMUSG00000078439.9	Smim24	protein_coding	small integral membrane protein 24 [Source:MGI Symbol;Acc:MGI:1919523]	down	124.463	-1.03667	0.257203	-4.03138	5.54503e-05	0.000732739	1.52177
ENSMUSG00000078616.2	Trim30c	protein_coding	tripartite motif-containing 30C [Source:MGI Symbol;Acc:MGI:4821257]	down	137.807	-2.28025	0.377692	-6.02414	1.70016e-09	5.68552e-08	1.66821
ENSMUSG00000078763.2	Slfn1	protein_coding	schlafen 1 [Source:MGI Symbol;Acc:MGI:1313259]	down	125.064	-2.9217	0.384283	-7.58313	3.37308e-14	2.38001e-12	1.66821
ENSMUSG00000078771.10	Evi2a	protein_coding	ecotropic viral integration site 2a [Source:MGI Symbol;Acc:MGI:95458]	down	1593.2	-0.926141	0.215721	-4.29303	1.76252e-05	0.000241395	1.75
ENSMUSG00000078783.1	Gm9733	protein_coding	predicted gene 9733 [Source:MGI Symbol;Acc:MGI:3780136]	down	8.67557	-1.53074	0.566563	-2.71415	0.0066447	0.0479434	1.13222
ENSMUSG00000078851.4	Hist3h2a	protein_coding	histone cluster 3, H2a [Source:MGI Symbol;Acc:MGI:2448458]	down	1191.39	-0.632243	0.218073	-2.89926	0.0037405	0.0222162	1.75
ENSMUSG00000078921.3	Tgtp2	protein_coding	T cell specific GTPase 2 [Source:MGI Symbol;Acc:MGI:3710083]	down	545.909	-1.22279	0.281936	-4.3366	1.44703e-05	0.000229622	1.52177
ENSMUSG00000079003.2	Samd1	protein_coding	sterile alpha motif domain containing 1 [Source:MGI Symbol;Acc:MGI:2142433]	down	125.941	-0.818671	0.197499	-4.14459	3.40416e-05	0.000454078	1.61949
ENSMUSG00000079017.3	Ifi27l2a	protein_coding	interferon, alpha-inducible protein 27 like 2A [Source:MGI Symbol;Acc:MGI:1924183]	down	3008.98	-2.09451	0.240979	-8.69125	3.58459e-18	4.03954e-16	1.75
ENSMUSG00000079057.4	Cyp4v3	protein_coding	cytochrome P450, family 4, subfamily v, polypeptide 3 [Source:MGI Symbol;Acc:MGI:2142763]	down	539.418	-0.627456	0.221361	-2.83433	0.00459225	0.0292896	1.49677
ENSMUSG00000079110.11	Capn3	protein_coding	calpain 3 [Source:MGI Symbol;Acc:MGI:107437]	down	33.1527	-1.37583	0.489249	-2.83083	0.00464269	0.0252962	1.83959
ENSMUSG00000079293.11	Clec7a	polymorphic_pseudogene	C-type lectin domain family 7, member a [Source:MGI Symbol;Acc:MGI:1861431]	down	1628.42	-0.863178	0.170243	-5.07017	3.97463e-07	8.37074e-06	1.75
ENSMUSG00000079298.9	Klrb1b	protein_coding	killer cell lectin-like receptor subfamily B member 1B [Source:MGI Symbol;Acc:MGI:107539]	down	19.0529	-1.37256	0.51543	-2.68007	0.00736059	0.0444302	1.38098
ENSMUSG00000079419.4	Ms4a6c	protein_coding	membrane-spanning 4-domains, subfamily A, member 6C [Source:MGI Symbol;Acc:MGI:2385644]	down	4370.98	-1.2364	0.187423	-6.59674	4.20307e-11	1.98634e-09	1.48899
ENSMUSG00000079481.11	Nhsl2	protein_coding	NHS-like 2 [Source:MGI Symbol;Acc:MGI:3645090]	down	62.6185	-1.0953	0.377536	-2.91236	0.00358713	0.0228217	1.61949
ENSMUSG00000079523.8	Tmsb10	protein_coding	thymosin, beta 10 [Source:MGI Symbol;Acc:MGI:109146]	down	2494.1	-1.08518	0.232028	-4.67696	2.91156e-06	5.58592e-05	1.48899
ENSMUSG00000079597.1	Gm5483	protein_coding	predicted gene 5483 [Source:MGI Symbol;Acc:MGI:3645124]	down	954.422	-1.42721	0.563096	-2.58255	0.0098074	0.046945	1.71757
ENSMUSG00000079659.5	Tmem243	protein_coding	transmembrane protein 243, mitochondrial [Source:MGI Symbol;Acc:MGI:3606159]	down	126.742	-0.945036	0.255199	-3.70269	0.000213322	0.00237474	1.49677
ENSMUSG00000081344.5	Gm14303	processed_pseudogene	predicted gene 14303 [Source:MGI Symbol;Acc:MGI:3651379]	down	1047.59	-0.536051	0.185598	-2.8883	0.00387332	0.0228173	1.74984
ENSMUSG00000081665.2	Gm15922	polymorphic_pseudogene	predicted gene 15922 [Source:MGI Symbol;Acc:MGI:3802148]	down	194.654	-1.79334	0.550824	-3.30493	0.000950005	0.00839375	1.49677
ENSMUSG00000081809.2	Gm15539	processed_pseudogene	predicted gene 15539 [Source:MGI Symbol;Acc:MGI:3782987]	down	11.3992	-2.13243	0.496175	-4.21503	2.49748e-05	0.000487434	1.09419
ENSMUSG00000082101.3	Slfn14	protein_coding	schlafen 14 [Source:MGI Symbol;Acc:MGI:2684866]	down	116.661	-1.06021	0.270666	-3.91537	9.02654e-05	0.00106554	1.61949
ENSMUSG00000082762.1	Gm12366	processed_pseudogene	predicted gene 12366 [Source:MGI Symbol;Acc:MGI:3649557]	down	47.3478	-1.3616	0.46314	-2.93733	0.00331046	0.0228093	1.49677
ENSMUSG00000083282.2	Ctsf	protein_coding	cathepsin F [Source:MGI Symbol;Acc:MGI:1861434]	down	913.496	-1.46629	0.205733	-7.12663	1.02859e-12	5.50587e-11	1.75
ENSMUSG00000084964.2	Gm15503	processed_transcript	predicted gene 15503 [Source:MGI Symbol;Acc:MGI:3782950]	down	21.5783	-2.20245	0.499785	-4.37326	1.22404e-05	0.000198502	1.52177
ENSMUSG00000085042.8	Abhd11os	transcribed_unitary_pseudogene	abhydrolase domain containing 11, opposite strand [Source:MGI Symbol;Acc:MGI:1917062]	down	62.8826	-1.30571	0.323781	-4.0277	5.63248e-05	0.000766962	1.47284
ENSMUSG00000085048.1	Gm15537	antisense_RNA	predicted gene 15537 [Source:MGI Symbol;Acc:MGI:3782985]	down	9.45075	-1.48757	0.509506	-2.8743	0.00404928	0.0338168	1.09432
ENSMUSG00000085129.1	5031425F14Rik	lincRNA	RIKEN cDNA 5031425F14 gene [Source:MGI Symbol;Acc:MGI:2442533]	down	43.0679	-0.868598	0.307812	-2.81862	0.00482312	0.0323789	1.38098
ENSMUSG00000085498.1	Gm14023	processed_transcript	predicted gene 14023 [Source:MGI Symbol;Acc:MGI:3650639]	down	55.0956	-1.77507	0.407121	-4.35745	1.31585e-05	0.00019986	1.61949
ENSMUSG00000085501.1	Gm11772	antisense_RNA	predicted gene 11772 [Source:MGI Symbol;Acc:MGI:3649468]	down	28.4162	-2.23444	0.41696	-5.30251	1.14218e-07	2.87766e-06	1.61949
ENSMUSG00000085550.1	Gm15658	antisense_RNA		down	34.8734	-1.30243	0.368912	-3.5214	0.00042928	0.00402929	1.61949
ENSMUSG00000085795.8	Zfp703	protein_coding	zinc finger protein 703 [Source:MGI Symbol;Acc:MGI:2662729]	down	415.114	-0.598495	0.221893	-2.69727	0.00699108	0.0427385	1.38098
ENSMUSG00000085881.2	Gm15912	processed_transcript	predicted gene 15912 [Source:MGI Symbol;Acc:MGI:3801895]	down	28.2934	-1.50559	0.394172	-3.81499	0.000136187	0.00161833	1.49677
ENSMUSG00000085913.2	Gm15601	antisense_RNA	predicted gene 15601 [Source:MGI Symbol;Acc:MGI:3783048]	down	47.0865	-1.37621	0.504877	-2.73685	0.00620298	0.0391861	1.38098
ENSMUSG00000085995.2	Gm2788	processed_transcript	predicted gene 2788 [Source:MGI Symbol;Acc:MGI:3780956]	down	21.7141	-1.55242	0.478506	-3.24362	0.00118022	0.00939444	1.61949
ENSMUSG00000086124.2	A530076I17Rik	lincRNA	RIKEN cDNA A530076I17 gene [Source:MGI Symbol;Acc:MGI:2443897]	down	48.7563	-2.21034	0.404507	-5.42459	5.80882e-08	1.65991e-06	1.52177
ENSMUSG00000086481.1	Gm11707	lincRNA	predicted gene 11707 [Source:MGI Symbol;Acc:MGI:3651836]	down	103.646	-0.69103	0.264133	-2.61466	0.00893161	0.0457433	1.61949
ENSMUSG00000086763.1	Plxna4os1	antisense_RNA	plexin A4, opposite strand 1 [Source:MGI Symbol;Acc:MGI:2442851]	down	117.721	-2.1551	0.302616	-7.10787	1.17851e-12	6.56302e-11	1.66821
ENSMUSG00000086782.2	E130102H24Rik	lincRNA	RIKEN cDNA E130102H24 gene [Source:MGI Symbol;Acc:MGI:1925116]	down	35.2591	-1.18974	0.387484	-3.06738	0.00215942	0.0137667	1.83959
ENSMUSG00000086825.1	Gm15675	lincRNA	predicted gene 15675 [Source:MGI Symbol;Acc:MGI:3783117]	down	101.276	-2.81383	0.401156	-6.96966	3.1771e-12	1.96663e-10	1.38098
ENSMUSG00000086841.1	2410006H16Rik	processed_transcript	RIKEN cDNA 2410006H16 gene [Source:MGI Symbol;Acc:MGI:1916471]	down	486.323	-0.536001	0.198186	-2.70456	0.00683948	0.0391947	1.52177
ENSMUSG00000087362.7	Gm13710	lincRNA	predicted gene 13710 [Source:MGI Symbol;Acc:MGI:3650894]	down	212.209	-3.07399	0.246379	-12.4345	1.69885e-35	8.01581e-33	1.48899
ENSMUSG00000087450.1	Gm13994	lincRNA	predicted gene 13994 [Source:MGI Symbol;Acc:MGI:3651835]	down	114.131	-0.778986	0.285414	-2.72847	0.00636296	0.0345393	1.66821
ENSMUSG00000089809.9	Rasgef1b	protein_coding	RasGEF domain family, member 1B [Source:MGI Symbol;Acc:MGI:2443755]	down	3866.67	-0.763258	0.205031	-3.72264	0.000197151	0.00193489	1.75
ENSMUSG00000089872.10	Rps6kc1	protein_coding	ribosomal protein S6 kinase polypeptide 1 [Source:MGI Symbol;Acc:MGI:2443419]	down	312.912	-1.02837	0.253422	-4.05721	4.9662e-05	0.000724446	1.38098
ENSMUSG00000089929.1	Bcl2a1b	protein_coding	B cell leukemia/lymphoma 2 related protein A1b [Source:MGI Symbol;Acc:MGI:1278326]	down	1023.95	-1.86841	0.154042	-12.1272	7.58224e-34	2.70602e-31	1.74984
ENSMUSG00000089942.9	Pira2	protein_coding	paired-Ig-like receptor A2 [Source:MGI Symbol;Acc:MGI:1195970]	down	1598.14	-1.75696	0.24907	-7.05351	1.74464e-12	9.00125e-11	1.75
ENSMUSG00000090019.5	Gimap1	protein_coding	GTPase, IMAP family member 1 [Source:MGI Symbol;Acc:MGI:109368]	down	70.9767	-1.37266	0.322322	-4.26016	2.0428e-05	0.000314335	1.47284
ENSMUSG00000090164.8	BC035044	protein_coding	cDNA sequence BC035044 [Source:MGI Symbol;Acc:MGI:2448540]	down	361.814	-0.998312	0.216655	-4.60701	4.08502e-06	8.08054e-05	1.38098
ENSMUSG00000090185.1	Gm15523	antisense_RNA	predicted gene 15523 [Source:MGI Symbol;Acc:MGI:3782970]	down	41.9722	-1.0658	0.332123	-3.20371	0.00135671	0.0111661	1.49677
ENSMUSG00000090231.10	Cfb	protein_coding	complement factor B [Source:MGI Symbol;Acc:MGI:105975]	down	649.844	-1.78153	0.212972	-8.36259	6.13548e-17	6.92909e-15	1.49677
ENSMUSG00000090272.8	Mndal	protein_coding	myeloid nuclear differentiation antigen like [Source:MGI Symbol;Acc:MGI:3780953]	down	1621.03	-0.627791	0.198594	-3.16113	0.00157158	0.0111061	1.75
ENSMUSG00000090394.8	4930523C07Rik	protein_coding	RIKEN cDNA 4930523C07 gene [Source:MGI Symbol;Acc:MGI:1914897]	down	184.724	-1.69244	0.436534	-3.88151	0.000103808	0.00137062	1.38098
ENSMUSG00000090877.3	Hspa1b	protein_coding	heat shock protein 1B [Source:MGI Symbol;Acc:MGI:99517]	down	81.1602	-1.82656	0.56992	-3.38646	0.000708003	0.00669594	1.47284
ENSMUSG00000090942.1	F830016B08Rik	protein_coding	RIKEN cDNA F830016B08 gene [Source:MGI Symbol;Acc:MGI:3588218]	down	46.3339	-1.41608	0.361769	-3.90155	9.55805e-05	0.00117869	1.52177
ENSMUSG00000090958.2	Lrrc32	protein_coding	leucine rich repeat containing 32 [Source:MGI Symbol;Acc:MGI:93882]	down	14.8363	-1.98033	0.490894	-3.99592	6.4443e-05	0.000888618	1.40795
ENSMUSG00000091492.1	Gm17025	antisense_RNA	predicted gene 17025 [Source:MGI Symbol;Acc:MGI:4937852]	down	8.55034	-1.59767	0.552967	-2.85503	0.00430333	0.0404474	0.917504
ENSMUSG00000091971.3	Hspa1a	protein_coding	heat shock protein 1A [Source:MGI Symbol;Acc:MGI:96244]	down	540.08	-1.56924	0.562391	-2.85165	0.00434925	0.0282032	1.49677
ENSMUSG00000091996.8	BC049352	protein_coding	cDNA sequence BC049352 [Source:MGI Symbol;Acc:MGI:3040681]	down	59.1674	-1.23355	0.319248	-3.86082	0.000113009	0.00135719	1.52177
ENSMUSG00000092349.1	Platr17	protein_coding	pluripotency associated transcript 17 [Source:MGI Symbol;Acc:MGI:3054967]	down	110.195	-1.59911	0.221917	-7.19659	6.17364e-13	3.88115e-11	1.52177
ENSMUSG00000092564.1	BC051226	antisense_RNA	cDNA sequence BC051226 [Source:MGI Symbol;Acc:MGI:3039585]	down	24.8724	-1.01542	0.336316	-3.01453	0.00257379	0.0184087	1.52177
ENSMUSG00000092593.1	Gm20492	processed_transcript	predicted gene 20492 [Source:MGI Symbol;Acc:MGI:5141957]	down	32.2959	-1.24582	0.331196	-3.75584	0.00017276	0.00194534	1.52177
ENSMUSG00000092609.1	Gm20481	protein_coding	predicted gene 20481 [Source:MGI Symbol;Acc:MGI:5141946]	down	53.7708	-1.8352	0.525929	-3.51208	0.000444609	0.00450644	1.47284
ENSMUSG00000093392.1	Gm6061	transcribed_processed_pseudogene	predicted gene 6061 [Source:MGI Symbol;Acc:MGI:3648621]	down	25.766	-1.9115	0.416827	-4.5462	5.46218e-06	9.04852e-05	1.61949
ENSMUSG00000093445.7	Lrch4	protein_coding	leucine-rich repeats and calponin homology (CH) domain containing 4 [Source:MGI Symbol;Acc:MGI:1917193]	down	559.463	-1.05012	0.253079	-4.14967	3.32955e-05	0.000479241	1.48899
ENSMUSG00000093553.1	Gm20633	antisense_RNA	predicted gene 20633 [Source:MGI Symbol;Acc:MGI:5313080]	down	5.19306	-1.75824	0.570889	-3.05922	0.00221913	0.03827	0.508917
ENSMUSG00000093938.2	Evi2b	protein_coding	ecotropic viral integration site 2b [Source:MGI Symbol;Acc:MGI:1890682]	down	1676.32	-1.01329	0.235049	-4.31076	1.62693e-05	0.000225226	1.75
ENSMUSG00000094796.2	BC147527	protein_coding	cDNA sequence BC147527 [Source:MGI Symbol;Acc:MGI:4840510]	down	88.436	-1.02911	0.365638	-2.81495	0.00487854	0.0306727	1.49677
ENSMUSG00000095028.6	Sirpb1b	protein_coding	signal-regulatory protein beta 1B [Source:MGI Symbol;Acc:MGI:3779828]	down	148.002	-1.75911	0.236494	-7.43003	1.08576e-13	7.31682e-12	1.61949
ENSMUSG00000095105.2	Edaradd	protein_coding	EDAR (ectodysplasin-A receptor)-associated death domain [Source:MGI Symbol;Acc:MGI:1931001]	down	19.2635	-1.60816	0.512131	-3.14538	0.00165872	0.0123799	1.61949
ENSMUSG00000095609.2	Gm21188	protein_coding	predicted gene, 21188 [Source:MGI Symbol;Acc:MGI:5434543]	down	103.028	-2.48023	0.298085	-8.29267	1.10738e-16	1.3159e-14	1.38098
ENSMUSG00000095788.6	Sirpb1a	protein_coding	signal-regulatory protein beta 1A [Source:MGI Symbol;Acc:MGI:2444824]	down	42.3896	-1.20215	0.420656	-2.86587	0.00415871	0.0289575	1.38098
ENSMUSG00000096054.3	Syne1	protein_coding	spectrin repeat containing, nuclear envelope 1 [Source:MGI Symbol;Acc:MGI:1927152]	down	114.982	-1.39261	0.397479	-3.50434	0.000457736	0.00489606	1.38098
ENSMUSG00000096188.1	Cmtm4	protein_coding	CKLF-like MARVEL transmembrane domain containing 4 [Source:MGI Symbol;Acc:MGI:2142888]	down	182.828	-0.741957	0.276169	-2.6864	0.00722269	0.0406962	1.52177
ENSMUSG00000096490.1	Igkv10-94	IG_V_gene	immunoglobulin kappa variable 10-94 [Source:MGI Symbol;Acc:MGI:3646140]	down	4.95222	-1.38712	0.548013	-3.04507	0.00232623	0.039616	0.508917
ENSMUSG00000096546.2	Smlr1	protein_coding	small leucine-rich protein 1 [Source:MGI Symbol;Acc:MGI:1922856]	down	13.0791	-1.52678	0.478162	-3.20906	0.00133171	0.0141464	1.09432
ENSMUSG00000096719.1	Mrgpra2b	protein_coding	MAS-related GPR, member A2B [Source:MGI Symbol;Acc:MGI:3033098]	down	57.9839	-2.69923	0.498074	-5.41438	6.14999e-08	1.90342e-06	1.38098
ENSMUSG00000096727.2	Psmb9	protein_coding	proteasome (prosome, macropain) subunit, beta type 9 (large multifunctional peptidase 2) [Source:MGI Symbol;Acc:MGI:1346526]	down	1687.39	-0.750946	0.234872	-3.19725	0.00138746	0.0094249	1.89663
ENSMUSG00000096954.1	Gdap10	lincRNA	ganglioside-induced differentiation-associated-protein 10 [Source:MGI Symbol;Acc:MGI:1338008]	down	94.2268	-1.62773	0.40175	-4.04706	5.18651e-05	0.000638915	1.66821
ENSMUSG00000096979.1	Gm26880	lincRNA	predicted gene, 26880 [Source:MGI Symbol;Acc:MGI:5477374]	down	722.947	-0.75207	0.242493	-3.10134	0.0019265	0.0147955	1.48899
ENSMUSG00000096982.1	Redrum	lincRNA	Redrum, erythroid developmental long intergenic non-protein coding transcript [Source:MGI Symbol;Acc:MGI:1924683]	down	57.2331	-1.40804	0.389877	-3.611	0.000305015	0.00318909	1.52177
ENSMUSG00000097195.9	Snhg5	processed_transcript	small nucleolar RNA host gene 5 [Source:MGI Symbol;Acc:MGI:1919905]	down	225.055	-0.792606	0.284172	-2.78917	0.00528428	0.0327599	1.48899
ENSMUSG00000097354.7	2310001H17Rik	lincRNA	RIKEN cDNA 2310001H17 gene [Source:MGI Symbol;Acc:MGI:1923682]	down	56.7511	-1.56442	0.409609	-3.82335	0.000131652	0.00146443	1.61949
ENSMUSG00000097585.2	E230029C05Rik	processed_transcript	RIKEN cDNA E230029C05 gene [Source:MGI Symbol;Acc:MGI:2442580]	down	399.075	-1.64426	0.185071	-8.88115	6.6174e-19	1.14493e-16	1.23753
ENSMUSG00000097705.1	Gm26740	antisense_RNA	predicted gene, 26740 [Source:MGI Symbol;Acc:MGI:5477234]	down	43.0072	-1.1625	0.348655	-3.3271	0.000877553	0.00775335	1.52177
ENSMUSG00000097860.1	Gm26857	lincRNA	predicted gene, 26857 [Source:MGI Symbol;Acc:MGI:5477351]	down	61.0421	-0.857185	0.28441	-3.01246	0.00259142	0.0187405	1.49677
ENSMUSG00000097872.1	Gm26702	lincRNA	predicted gene, 26702 [Source:MGI Symbol;Acc:MGI:5477196]	down	7.95744	-2.52922	0.562772	-4.19948	2.67526e-05	0.000991604	0.518414
ENSMUSG00000097893.8	1700034P13Rik	antisense_RNA	RIKEN cDNA 1700034P13 gene [Source:MGI Symbol;Acc:MGI:1920581]	down	85.3804	-0.822498	0.292786	-2.80994	0.00495502	0.0330599	1.38098
ENSMUSG00000098318.7	Lockd	lincRNA	lncRNA downstream of Cdkn1b [Source:MGI Symbol;Acc:MGI:1915081]	down	277.116	-0.930604	0.347215	-2.68169	0.00732512	0.0442653	1.38098
ENSMUSG00000099398.1	Ms4a14	protein_coding	membrane-spanning 4-domains, subfamily A, member 14 [Source:MGI Symbol;Acc:MGI:2686122]	down	17.9117	-1.44105	0.524189	-2.73579	0.00622314	0.0392677	1.38098
ENSMUSG00000099474.1	1700097N02Rik	antisense_RNA	RIKEN cDNA 1700097N02 gene [Source:MGI Symbol;Acc:MGI:1914772]	down	42.4872	-1.32552	0.494725	-2.68714	0.00720669	0.040637	1.52177
ENSMUSG00000099881.1	2810013P06Rik	bidirectional_promoter_lncRNA	RIKEN cDNA 2810013P06 gene [Source:MGI Symbol;Acc:MGI:1914456]	down	115.251	-0.586746	0.21312	-2.75256	0.00591306	0.0334225	1.61949
ENSMUSG00000099974.1	Bcl2a1d	protein_coding	B cell leukemia/lymphoma 2 related protein A1d [Source:MGI Symbol;Acc:MGI:1278325]	down	50.6155	-0.968082	0.300913	-3.21269	0.00131499	0.0109488	1.49677
ENSMUSG00000100029.1	D7Ertd128e	lincRNA	DNA segment, Chr 7, ERATO Doi 128, expressed [Source:MGI Symbol;Acc:MGI:1098716]	down	37.1394	-2.57915	0.476306	-5.3555	8.53224e-08	2.3855e-06	1.49677
ENSMUSG00000100280.2	Gm28417	processed_transcript	predicted gene 28417 [Source:MGI Symbol;Acc:MGI:5579123]	down	121.818	-0.774799	0.275612	-2.81089	0.00494041	0.0306028	1.52177
ENSMUSG00000100367.1	Gm29336	lincRNA	predicted gene 29336 [Source:MGI Symbol;Acc:MGI:5580042]	down	9.06501	-2.48826	0.538134	-4.37838	1.19563e-05	0.00029713	0.917504
ENSMUSG00000101389.1	Ms4a4a	protein_coding	membrane-spanning 4-domains, subfamily A, member 4A [Source:MGI Symbol;Acc:MGI:3643932]	down	462.9	-2.12409	0.234381	-9.05838	1.32401e-19	2.17723e-17	1.38098
ENSMUSG00000101585.6	1600010M07Rik	antisense_RNA	RIKEN cDNA 1600010M07 gene [Source:MGI Symbol;Acc:MGI:1917031]	down	234.84	-1.99478	0.331211	-6.01559	1.79228e-09	6.63267e-08	1.48899
ENSMUSG00000101655.1	2310040G24Rik	lincRNA	RIKEN cDNA 2310040G24 gene [Source:MGI Symbol;Acc:MGI:1916897]	down	81.2485	-0.881381	0.304668	-2.89133	0.0038362	0.0272598	1.38098
ENSMUSG00000102037.1	Bcl2a1a	protein_coding	B cell leukemia/lymphoma 2 related protein A1a [Source:MGI Symbol;Acc:MGI:102687]	down	153.499	-1.49724	0.21412	-6.98735	2.80126e-12	1.62455e-10	1.49677
ENSMUSG00000102275.1	Gm37144	TEC	predicted gene, 37144 [Source:MGI Symbol;Acc:MGI:5610372]	down	221.837	-0.699784	0.252676	-2.77001	0.00560551	0.0341153	1.49677
ENSMUSG00000102418.1	Sh2d1b1	protein_coding	SH2 domain containing 1B1 [Source:MGI Symbol;Acc:MGI:1349420]	down	59.0671	-1.53054	0.3583	-4.26011	2.04329e-05	0.000310008	1.49677
ENSMUSG00000102712.1	Gm37758	TEC	predicted gene, 37758 [Source:MGI Symbol;Acc:MGI:5610986]	down	125.917	-0.842501	0.269222	-3.12937	0.00175182	0.0135715	1.52177
ENSMUSG00000103094.1	Gm37558	TEC	predicted gene, 37558 [Source:MGI Symbol;Acc:MGI:5610786]	down	49.8571	-1.55762	0.387492	-4.00976	6.07813e-05	0.00080684	1.49677
ENSMUSG00000103696.1	Gm37531	TEC	predicted gene, 37531 [Source:MGI Symbol;Acc:MGI:5610759]	down	77.3938	-1.33886	0.455604	-2.93517	0.00333364	0.0232144	1.47284
ENSMUSG00000104030.1	5330406M23Rik	TEC	RIKEN cDNA 5330406M23 gene [Source:MGI Symbol;Acc:MGI:1923921]	down	133.851	-1.66061	0.433264	-3.82982	0.000128235	0.00139596	1.66821
ENSMUSG00000104563.1	Gm43041	TEC	predicted gene 43041 [Source:MGI Symbol;Acc:MGI:5663178]	down	40.4459	-1.21731	0.46598	-2.61013	0.00905068	0.0484461	1.52177
ENSMUSG00000105796.1	Gm42845	processed_pseudogene	predicted gene 42845 [Source:MGI Symbol;Acc:MGI:5662982]	down	6.97492	-1.99445	0.565519	-4.13184	3.5987e-05	0.00126257	0.526543
ENSMUSG00000105842.1	Gm43329	sense_intronic	predicted gene 43329 [Source:MGI Symbol;Acc:MGI:5663466]	down	19.4043	-1.39045	0.464924	-2.98228	0.00286114	0.0171355	1.83959
ENSMUSG00000105889.1	Gm42776	processed_pseudogene	predicted gene 42776 [Source:MGI Symbol;Acc:MGI:5662913]	down	11.2039	-3.88904	0.538563	-6.56538	5.19016e-11	3.19285e-09	1.09419
ENSMUSG00000106044.2	Gm42860	TEC	predicted gene 42860 [Source:MGI Symbol;Acc:MGI:5662997]	down	104.749	-1.10698	0.256207	-4.31781	1.57585e-05	0.000250739	1.49677
ENSMUSG00000106281.1	Gm44346	miRNA	predicted gene, 44346 [Source:MGI Symbol;Acc:MGI:5690738]	down	233.512	-0.818232	0.297601	-2.7499	0.00596127	0.0351629	1.52177
ENSMUSG00000106734.3	Gm20559	processed_transcript	predicted gene, 20559 [Source:MGI Symbol;Acc:MGI:5295666]	down	239.754	-1.66852	0.320369	-5.20599	1.9296e-07	5.95193e-06	1.23327
ENSMUSG00000106856.1	Gm43761	TEC	predicted gene 43761 [Source:MGI Symbol;Acc:MGI:5663898]	down	18.5261	-1.79449	0.493851	-3.59435	0.000325207	0.00340635	1.49677
ENSMUSG00000107068.1	Gm42742	protein_coding	predicted gene 42742 [Source:MGI Symbol;Acc:MGI:5662879]	down	294.722	-0.656319	0.247896	-2.6461	0.00814258	0.0454001	1.48899
ENSMUSG00000107428.1	Gm44154	TEC	predicted gene, 44154 [Source:MGI Symbol;Acc:MGI:5690546]	down	43.7968	-0.925476	0.355466	-2.60424	0.00920777	0.0491091	1.52177
ENSMUSG00000107761.1	2010008C14Rik	TEC	RIKEN cDNA 2010008C14 gene [Source:MGI Symbol;Acc:MGI:1917109]	down	27.6301	-1.32364	0.456266	-2.8987	0.00374712	0.0251487	1.49677
ENSMUSG00000108040.1	Gm43900	TEC	predicted gene, 43900 [Source:MGI Symbol;Acc:MGI:5690292]	down	17.107	-1.30659	0.425156	-3.05508	0.00225004	0.0142036	1.83959
ENSMUSG00000108118.1	Gm34312	lincRNA	predicted gene, 34312 [Source:MGI Symbol;Acc:MGI:5593471]	down	54.493	-0.95317	0.3495	-2.72667	0.00639778	0.0353874	1.61949
ENSMUSG00000108847.1	B830042I05Rik	lincRNA	RIKEN cDNA B830042I05 gene [Source:MGI Symbol;Acc:MGI:1925942]	down	17.074	-1.31323	0.429572	-3.04532	0.00232436	0.0171224	1.49677
ENSMUSG00000108897.1	Gm44861	TEC	predicted gene 44861 [Source:MGI Symbol;Acc:MGI:5753437]	down	19.045	-1.72537	0.444596	-3.85728	0.000114657	0.00139222	1.49677
ENSMUSG00000109036.1	2210406H18Rik	TEC	RIKEN cDNA 2210406H18 gene [Source:MGI Symbol;Acc:MGI:1917383]	down	149.199	-1.1047	0.277529	-3.9792	6.91485e-05	0.000963798	1.38098
ENSMUSG00000109408.1	A930037H05Rik	processed_transcript	RIKEN cDNA A930037H05 gene [Source:MGI Symbol;Acc:MGI:1925689]	down	49.4104	-1.81829	0.422474	-4.30161	1.69561e-05	0.000261779	1.52177
ENSMUSG00000109498.1	Gm45222	TEC	predicted gene 45222 [Source:MGI Symbol;Acc:MGI:5753798]	down	79.3831	-0.959112	0.349646	-2.74393	0.00607082	0.0361704	1.49677
ENSMUSG00000109556.1	Gm38843	lincRNA	predicted gene, 38843 [Source:MGI Symbol;Acc:MGI:5621728]	down	64.4907	-1.40657	0.279559	-5.02183	5.11809e-07	1.30354e-05	1.38098
ENSMUSG00000110222.1	Gm39149	lincRNA	predicted gene, 39149 [Source:MGI Symbol;Acc:MGI:5622034]	down	6.81035	-2.00452	0.558838	-3.49463	0.000474728	0.011131	0.526543
ENSMUSG00000110386.1	Gm42031	lincRNA	predicted gene, 42031 [Source:MGI Symbol;Acc:MGI:5624916]	down	469.636	-0.841913	0.277736	-3.03128	0.00243517	0.0190321	1.38098
ENSMUSG00000110397.1	Gm45540	TEC	predicted gene 45540 [Source:MGI Symbol;Acc:MGI:5791376]	down	16.0911	-1.96615	0.544214	-3.58207	0.000340877	0.00375127	1.40795
ENSMUSG00000111118.1	Gm6545	processed_pseudogene	predicted gene 6545 [Source:MGI Symbol;Acc:MGI:3643874]	down	22.948	-2.92967	0.488215	-5.80662	6.37477e-09	2.36006e-07	1.38098
ENSMUSG00000111535.1	Gm35154	lincRNA	predicted gene, 35154 [Source:MGI Symbol;Acc:MGI:5594313]	down	55.703	-1.92696	0.378393	-5.07291	3.91781e-07	9.52212e-06	1.49677
ENSMUSG00000112071.1	5430401H09Rik	lincRNA	RIKEN cDNA 5430401H09 gene [Source:MGI Symbol;Acc:MGI:1918646]	down	38.9194	-1.42739	0.37894	-3.76292	0.00016794	0.00206364	1.38098
ENSMUSG00000112808.1	Gm4739	processed_pseudogene	predicted gene 4739 [Source:MGI Symbol;Acc:MGI:3642984]	down	1797.53	-0.837489	0.259924	-3.22214	0.00127239	0.010685	1.48899
ENSMUSG00000113010.1	Gm34084	lincRNA	predicted gene, 34084 [Source:MGI Symbol;Acc:MGI:5593243]	down	17.7756	-1.85083	0.437639	-4.19249	2.75906e-05	0.000376613	1.61949
ENSMUSG00000113424.1	AL607131.1	sense_intronic	predicted gene, 48161 [Source:MGI Symbol;Acc:MGI:6097531]	down	1025.64	-0.622334	0.164662	-3.77948	0.000157153	0.00160247	1.74984
ENSMUSG00000113451.1	AC153662.1	processed_pseudogene	predicted gene, 47421 [Source:MGI Symbol;Acc:MGI:6096362]	down	11.132	-2.76135	0.567826	-4.94596	7.57686e-07	2.64472e-05	0.917504
ENSMUSG00000113545.1	AC173481.1	processed_pseudogene	predicted gene, 48238 [Source:MGI Symbol;Acc:MGI:6097648]	down	11.132	-2.76135	0.567826	-4.94596	7.57686e-07	2.64472e-05	0.917504
ENSMUSG00000113587.1	Gm36287	lincRNA	predicted gene, 36287 [Source:MGI Symbol;Acc:MGI:5595446]	down	17.4334	-2.59057	0.529604	-4.76397	1.89818e-06	3.59001e-05	1.61949
ENSMUSG00000114608.1	AC238811.2	lincRNA	predicted gene, 36161 [Source:MGI Symbol;Acc:MGI:5595320]	down	32.7361	-1.92882	0.524621	-3.67047	0.000242101	0.00246398	1.61949
ENSMUSG00000114761.1	AC151730.2	lincRNA	predicted gene, 47242 [Source:MGI Symbol;Acc:MGI:6096064]	down	17.2663	-3.29636	0.521846	-5.75909	8.45694e-09	3.04594e-07	1.38098
ENSMUSG00000114996.1	AC131586.1	TEC	predicted gene, 48958 [Source:MGI Symbol;Acc:MGI:6118289]	down	8.10873	-1.69081	0.560413	-2.97387	0.00294069	0.0466892	0.518414
ENSMUSG00000115488.1	AC167013.3	lincRNA	predicted gene, 49099 [Source:MGI Symbol;Acc:MGI:6118494]	down	8.50091	-1.78048	0.568499	-3.13209	0.00173566	0.0174392	1.09432
ENSMUSG00000115794.1	AC167013.6	lincRNA	predicted gene, 49101 [Source:MGI Symbol;Acc:MGI:6118497]	down	30.6929	-1.8839	0.466423	-4.0077	6.13119e-05	0.000866123	1.38098
ENSMUSG00000000001.4	Gnai3	protein_coding	guanine nucleotide binding protein (G protein), alpha inhibiting 3 [Source:MGI Symbol;Acc:MGI:95773]	up	1884.25	0.549345	0.180261	3.04745	0.00230794	0.0150506	1.75
ENSMUSG00000000266.11	Mid2	protein_coding	midline 2 [Source:MGI Symbol;Acc:MGI:1344333]	up	37.8479	3.26917	0.432461	7.27504	3.46323e-13	2.15121e-11	1.61949
ENSMUSG00000000441.17	Raf1	protein_coding	v-raf-leukemia viral oncogene 1 [Source:MGI Symbol;Acc:MGI:97847]	up	1132.82	0.735824	0.218442	3.36835	0.000756208	0.00611769	1.75
ENSMUSG00000000555.7	Itga5	protein_coding	integrin alpha 5 (fibronectin receptor alpha) [Source:MGI Symbol;Acc:MGI:96604]	up	216.317	1.05826	0.251249	4.20948	2.55964e-05	0.000449097	1.23327
ENSMUSG00000000791.9	Il12rb1	protein_coding	interleukin 12 receptor, beta 1 [Source:MGI Symbol;Acc:MGI:104579]	up	158.006	2.40101	0.522823	4.68013	2.86697e-06	5.48571e-05	1.49677
ENSMUSG00000000826.16	Dnajc5	protein_coding	DnaJ heat shock protein family (Hsp40) member C5 [Source:MGI Symbol;Acc:MGI:892995]	up	1908.8	0.511111	0.145915	3.50277	0.000460455	0.00400501	1.75
ENSMUSG00000000982.5	Ccl3	protein_coding	chemokine (C-C motif) ligand 3 [Source:MGI Symbol;Acc:MGI:98260]	up	641.901	1.50299	0.322015	4.66652	3.0635e-06	5.71452e-05	1.52177
ENSMUSG00000001211.15	Agpat3	protein_coding	1-acylglycerol-3-phosphate O-acyltransferase 3 [Source:MGI Symbol;Acc:MGI:1336186]	up	1478.43	0.556902	0.183583	3.03342	0.00241799	0.0155668	1.75
ENSMUSG00000001229.8	Dpp9	protein_coding	dipeptidylpeptidase 9 [Source:MGI Symbol;Acc:MGI:2443967]	up	411.754	0.594022	0.201046	2.95454	0.00313131	0.0232301	1.38098
ENSMUSG00000001281.9	Itgb7	protein_coding	integrin beta 7 [Source:MGI Symbol;Acc:MGI:96616]	up	185.271	2.01641	0.330078	6.10461	1.03052e-09	4.27975e-08	1.38098
ENSMUSG00000001288.14	Rarg	protein_coding	retinoic acid receptor, gamma [Source:MGI Symbol;Acc:MGI:97858]	up	18.2147	1.65741	0.518294	3.26724	0.001086	0.00875492	1.61949
ENSMUSG00000001313.12	Rnd2	protein_coding	Rho family GTPase 2 [Source:MGI Symbol;Acc:MGI:1338755]	up	41.9352	1.33196	0.468805	2.83875	0.00452909	0.028668	1.52177
ENSMUSG00000001323.17	Srr	protein_coding	serine racemase [Source:MGI Symbol;Acc:MGI:1351636]	up	332.146	0.851968	0.172164	4.94759	7.51365e-07	1.83114e-05	1.38098
ENSMUSG00000001419.17	Mef2d	protein_coding	myocyte enhancer factor 2D [Source:MGI Symbol;Acc:MGI:99533]	up	529.619	0.671186	0.228126	2.94215	0.00325945	0.0199209	1.75
ENSMUSG00000001473.6	Tubb6	protein_coding	tubulin, beta 6 class V [Source:MGI Symbol;Acc:MGI:1915201]	up	1746.19	2.0071	0.229455	8.74613	2.2079e-18	2.53255e-16	1.75
ENSMUSG00000001542.7	Ell2	protein_coding	elongation factor RNA polymerase II 2 [Source:MGI Symbol;Acc:MGI:2183438]	up	577.221	1.58553	0.264181	6.00009	1.97211e-09	7.10615e-08	1.52177
ENSMUSG00000001576.14	Ergic1	protein_coding	endoplasmic reticulum-golgi intermediate compartment (ERGIC) 1 [Source:MGI Symbol;Acc:MGI:1914708]	up	1150.4	0.718729	0.184724	3.89071	9.99499e-05	0.00108725	1.75
ENSMUSG00000001670.13	Tat	protein_coding	tyrosine aminotransferase [Source:MGI Symbol;Acc:MGI:98487]	up	83.6324	1.36326	0.368262	3.69822	0.000217116	0.00237474	1.52177
ENSMUSG00000001794.13	Capns1	protein_coding	calpain, small subunit 1 [Source:MGI Symbol;Acc:MGI:88266]	up	3825.98	0.429392	0.142004	3.02379	0.00249628	0.0159629	1.75
ENSMUSG00000001847.14	Rac1	protein_coding	Rac family small GTPase 1 [Source:MGI Symbol;Acc:MGI:97845]	up	7414.75	0.623557	0.158855	3.9253	8.66235e-05	0.000887472	1.89663
ENSMUSG00000001891.16	Ugp2	protein_coding	UDP-glucose pyrophosphorylase 2 [Source:MGI Symbol;Acc:MGI:2183447]	up	1368	0.788454	0.193626	4.072	4.66117e-05	0.000558438	1.74984
ENSMUSG00000002015.5	Bcap31	protein_coding	B cell receptor associated protein 31 [Source:MGI Symbol;Acc:MGI:1350933]	up	5109.48	0.47064	0.146577	3.21085	0.00132342	0.00967201	1.75
ENSMUSG00000002058.13	Unc119	protein_coding	unc-119 lipid binding chaperone [Source:MGI Symbol;Acc:MGI:1328357]	up	586.907	0.675655	0.161028	4.19598	2.717e-05	0.000393529	1.52177
ENSMUSG00000002059.18	Rab34	protein_coding	RAB34, member RAS oncogene family [Source:MGI Symbol;Acc:MGI:104606]	up	68.0889	0.818106	0.274072	2.98207	0.00286311	0.019072	1.61949
ENSMUSG00000002100.15	Mybpc3	protein_coding	myosin binding protein C, cardiac [Source:MGI Symbol;Acc:MGI:102844]	up	1443.37	7.61935	0.336334	21.519	1.03267e-102	3.31664e-99	1.75
ENSMUSG00000002105.15	Slc39a13	protein_coding	solute carrier family 39 (metal ion transporter), member 13 [Source:MGI Symbol;Acc:MGI:1915677]	up	218.385	1.25798	0.264094	4.75972	1.93862e-06	3.90854e-05	1.49677
ENSMUSG00000002111.8	Spi1	protein_coding	spleen focus forming virus (SFFV) proviral integration oncogene [Source:MGI Symbol;Acc:MGI:98282]	up	1639.58	0.866596	0.250475	3.45974	0.000540694	0.00460014	1.75
ENSMUSG00000002233.13	Rhoc	protein_coding	ras homolog family member C [Source:MGI Symbol;Acc:MGI:106028]	up	678.298	1.43521	0.242647	5.9141	3.33698e-09	1.18273e-07	1.48899
ENSMUSG00000002274.12	Metrn	protein_coding	meteorin, glial cell differentiation regulator [Source:MGI Symbol;Acc:MGI:1917333]	up	164.048	0.930077	0.288094	3.22804	0.00124643	0.0103219	1.52177
ENSMUSG00000002289.15	Angptl4	protein_coding	angiopoietin-like 4 [Source:MGI Symbol;Acc:MGI:1888999]	up	147.199	1.30472	0.376496	3.46475	0.00053073	0.00509805	1.52177
ENSMUSG00000002475.15	Abhd3	protein_coding	abhydrolase domain containing 3 [Source:MGI Symbol;Acc:MGI:2147183]	up	77.0303	3.15964	0.373125	8.37089	5.71852e-17	6.40024e-15	1.52177
ENSMUSG00000002728.14	Naa20	protein_coding	N(alpha)-acetyltransferase 20, NatB catalytic subunit [Source:MGI Symbol;Acc:MGI:1915127]	up	1760.08	0.778664	0.160293	4.85758	1.1883e-06	2.2384e-05	1.75
ENSMUSG00000002881.14	Nab1	protein_coding	Ngfi-A binding protein 1 [Source:MGI Symbol;Acc:MGI:107564]	up	608.28	0.823048	0.175579	4.68728	2.76859e-06	4.61918e-05	1.75
ENSMUSG00000002897.5	Il17ra	protein_coding	interleukin 17 receptor A [Source:MGI Symbol;Acc:MGI:107399]	up	819.15	0.925381	0.188746	4.90243	9.46564e-07	2.10797e-05	1.48899
ENSMUSG00000002908.17	Kcnn1	protein_coding	potassium intermediate/small conductance calcium-activated channel, subfamily N, member 1 [Source:MGI Symbol;Acc:MGI:1933993]	up	6.54961	1.66455	0.553686	2.97367	0.00294257	0.0461573	0.526543
ENSMUSG00000002910.11	Arrdc2	protein_coding	arrestin domain containing 2 [Source:MGI Symbol;Acc:MGI:1918057]	up	355.586	2.45281	0.36001	6.80163	1.0344e-11	5.50961e-10	1.49677
ENSMUSG00000002944.15	Cd36	protein_coding	CD36 molecule [Source:MGI Symbol;Acc:MGI:107899]	up	6816.06	3.26682	0.240714	13.5703	6.00607e-42	3.85795e-39	1.75
ENSMUSG00000002957.11	Ap2a2	protein_coding	adaptor-related protein complex 2, alpha 2 subunit [Source:MGI Symbol;Acc:MGI:101920]	up	5836.6	0.696731	0.165569	4.20807	2.57565e-05	0.000331886	1.75
ENSMUSG00000002985.16	Apoe	protein_coding	apolipoprotein E [Source:MGI Symbol;Acc:MGI:88057]	up	274063	0.548467	0.194038	2.8266	0.00470458	0.0265549	1.75
ENSMUSG00000002992.17	Apoc2	protein_coding	apolipoprotein C-II [Source:MGI Symbol;Acc:MGI:88054]	up	822.882	1.94776	0.257889	7.55111	4.31579e-14	2.91191e-12	1.71757
ENSMUSG00000003420.8	Fcgrt	protein_coding	Fc receptor, IgG, alpha chain transporter [Source:MGI Symbol;Acc:MGI:103017]	up	14832.8	0.709046	0.24348	2.91213	0.00358973	0.0243723	1.48899
ENSMUSG00000003437.14	Paf1	protein_coding	Paf1, RNA polymerase II complex component [Source:MGI Symbol;Acc:MGI:1923988]	up	982.316	0.938097	0.16629	5.64087	1.69196e-08	4.68456e-07	1.75
ENSMUSG00000003444.8	Med29	protein_coding	mediator complex subunit 29 [Source:MGI Symbol;Acc:MGI:1914474]	up	848.6	0.692665	0.221987	3.12017	0.00180744	0.0124515	1.74984
ENSMUSG00000003573.15	Homer3	protein_coding	homer scaffolding protein 3 [Source:MGI Symbol;Acc:MGI:1347359]	up	77.8218	0.711399	0.264778	2.68599	0.00723151	0.0413002	1.49677
ENSMUSG00000003617.16	Cp	protein_coding	ceruloplasmin [Source:MGI Symbol;Acc:MGI:88476]	up	307.743	0.979389	0.274384	3.56905	0.000358282	0.00373337	1.48899
ENSMUSG00000003623.4	Crot	protein_coding	carnitine O-octanoyltransferase [Source:MGI Symbol;Acc:MGI:1921364]	up	654.283	0.765069	0.188516	4.05812	4.94703e-05	0.000678423	1.48899
ENSMUSG00000003721.14	Insig2	protein_coding	insulin induced gene 2 [Source:MGI Symbol;Acc:MGI:1920249]	up	412.035	0.495435	0.181874	2.72399	0.00644991	0.0403236	1.38098
ENSMUSG00000003752.9	Itpkc	protein_coding	inositol 1,4,5-trisphosphate 3-kinase C [Source:MGI Symbol;Acc:MGI:2442554]	up	120.801	1.10779	0.386886	2.86307	0.00419555	0.0290772	1.38098
ENSMUSG00000003948.17	Mmd	protein_coding	monocyte to macrophage differentiation-associated [Source:MGI Symbol;Acc:MGI:1914718]	up	845.052	1.82769	0.196715	9.2884	1.56625e-20	2.27792e-18	1.71757
ENSMUSG00000004056.15	Akt2	protein_coding	thymoma viral proto-oncogene 2 [Source:MGI Symbol;Acc:MGI:104874]	up	825.594	0.69593	0.202669	3.43384	0.000595085	0.00507778	1.71757
ENSMUSG00000004151.17	Etv1	protein_coding	ets variant 1 [Source:MGI Symbol;Acc:MGI:99254]	up	303.961	1.15566	0.292419	3.95298	7.71842e-05	0.00106757	1.38098
ENSMUSG00000004263.15	Atn1	protein_coding	atrophin 1 [Source:MGI Symbol;Acc:MGI:104725]	up	108.394	0.782494	0.247325	3.16249	0.00156428	0.0133891	1.38098
ENSMUSG00000004317.14	Clcn5	protein_coding	chloride channel, voltage-sensitive 5 [Source:MGI Symbol;Acc:MGI:99486]	up	803.438	0.985247	0.216864	4.54245	5.56032e-06	8.55559e-05	1.74984
ENSMUSG00000004460.16	Dnajb11	protein_coding	DnaJ heat shock protein family (Hsp40) member B11 [Source:MGI Symbol;Acc:MGI:1915088]	up	1804.8	0.493475	0.174393	2.8296	0.0046606	0.0263995	1.75
ENSMUSG00000004530.12	Coro1c	protein_coding	coronin, actin binding protein 1C [Source:MGI Symbol;Acc:MGI:1345964]	up	1628.35	0.861554	0.204862	4.20538	2.60648e-05	0.000335186	1.75
ENSMUSG00000004567.16	Mcoln1	protein_coding	mucolipin 1 [Source:MGI Symbol;Acc:MGI:1890498]	up	617.192	0.74649	0.18594	4.01444	5.95866e-05	0.000694017	1.75
ENSMUSG00000004789.10	Dlst	protein_coding	dihydrolipoamide S-succinyltransferase (E2 component of 2-oxo-glutarate complex) [Source:MGI Symbol;Acc:MGI:1926170]	up	1960.08	0.412698	0.125184	3.29672	0.000978196	0.00757722	1.75
ENSMUSG00000004814.10	Ccl24	protein_coding	chemokine (C-C motif) ligand 24 [Source:MGI Symbol;Acc:MGI:1928953]	up	8431.42	2.26231	0.196939	11.487	1.53323e-30	4.58075e-28	1.75
ENSMUSG00000005034.15	Prkacb	protein_coding	protein kinase, cAMP dependent, catalytic, beta [Source:MGI Symbol;Acc:MGI:97594]	up	1074.64	0.723724	0.164784	4.39177	1.12433e-05	0.000163395	1.75
ENSMUSG00000005054.7	Cstb	protein_coding	cystatin B [Source:MGI Symbol;Acc:MGI:109514]	up	4504.84	0.648509	0.168719	3.84367	0.000121208	0.00127739	1.75
ENSMUSG00000005057.13	Sh2b2	protein_coding	SH2B adaptor protein 2 [Source:MGI Symbol;Acc:MGI:1345171]	up	166.598	0.838294	0.227993	3.6755	0.000237384	0.00242486	1.61949
ENSMUSG00000005069.12	Pex5	protein_coding	peroxisomal biogenesis factor 5 [Source:MGI Symbol;Acc:MGI:1098808]	up	812.992	0.775583	0.202787	3.82438	0.0001311	0.00157349	1.48899
ENSMUSG00000005078.16	Jkamp	protein_coding	JNK1/MAPK8-associated membrane protein [Source:MGI Symbol;Acc:MGI:1915057]	up	749.125	0.719884	0.190179	3.78511	0.000153644	0.00180193	1.48899
ENSMUSG00000005150.16	Wdr83	protein_coding	WD repeat domain containing 83 [Source:MGI Symbol;Acc:MGI:1915086]	up	454.941	0.472379	0.164971	2.86324	0.00419328	0.0290739	1.38098
ENSMUSG00000005360.14	Slc1a3	protein_coding	solute carrier family 1 (glial high affinity glutamate transporter), member 3 [Source:MGI Symbol;Acc:MGI:99917]	up	83.148	1.11643	0.34169	3.26102	0.00111011	0.00891241	1.61949
ENSMUSG00000005362.14	Crbn	protein_coding	cereblon [Source:MGI Symbol;Acc:MGI:1913277]	up	669.528	0.483143	0.184113	2.62398	0.0086908	0.046945	1.52177
ENSMUSG00000005371.14	Fbxo11	protein_coding	F-box protein 11 [Source:MGI Symbol;Acc:MGI:2147134]	up	718.861	0.658235	0.237949	2.76603	0.00567431	0.0343946	1.49677
ENSMUSG00000005417.17	Mprip	protein_coding	myosin phosphatase Rho interacting protein [Source:MGI Symbol;Acc:MGI:1349438]	up	734.124	0.582838	0.174041	3.3488	0.000811623	0.0065005	1.75
ENSMUSG00000005514.14	Por	protein_coding	P450 (cytochrome) oxidoreductase [Source:MGI Symbol;Acc:MGI:97744]	up	1779.95	1.18058	0.23922	4.93483	8.02202e-07	1.571e-05	1.75
ENSMUSG00000005610.17	Eif4g2	protein_coding	eukaryotic translation initiation factor 4, gamma 2 [Source:MGI Symbol;Acc:MGI:109207]	up	7452.6	0.463626	0.144229	3.21452	0.00130663	0.0109421	1.48899
ENSMUSG00000005973.6	Rcn1	protein_coding	reticulocalbin 1 [Source:MGI Symbol;Acc:MGI:104559]	up	226.061	0.650999	0.22766	2.85952	0.00424277	0.0276957	1.49677
ENSMUSG00000006010.14	BC003331	protein_coding	cDNA sequence BC003331 [Source:MGI Symbol;Acc:MGI:2385108]	up	785.231	0.667472	0.228853	2.91632	0.00354192	0.0240076	1.49677
ENSMUSG00000006050.11	Sra1	protein_coding	steroid receptor RNA activator 1 [Source:MGI Symbol;Acc:MGI:1344414]	up	1663.04	0.512566	0.17025	3.01063	0.00260707	0.0165233	1.75
ENSMUSG00000006095.12	Tbcb	protein_coding	tubulin folding cofactor B [Source:MGI Symbol;Acc:MGI:1913661]	up	2288.45	0.74107	0.174302	4.25154	2.12304e-05	0.000262692	1.89663
ENSMUSG00000006205.13	Htra1	protein_coding	HtrA serine peptidase 1 [Source:MGI Symbol;Acc:MGI:1929076]	up	35.8561	3.77487	0.488497	7.28334	3.25664e-13	2.15121e-11	1.52177
ENSMUSG00000006273.14	Atp6v1b2	protein_coding	ATPase, H+ transporting, lysosomal V1 subunit B2 [Source:MGI Symbol;Acc:MGI:109618]	up	6685.79	0.531224	0.203084	2.61577	0.00890274	0.0486152	1.48899
ENSMUSG00000006301.17	Tmbim1	protein_coding	transmembrane BAX inhibitor motif containing 1 [Source:MGI Symbol;Acc:MGI:1916910]	up	753.057	1.35498	0.203441	6.65913	2.75458e-11	1.45885e-09	1.36495
ENSMUSG00000006373.10	Pgrmc1	protein_coding	progesterone receptor membrane component 1 [Source:MGI Symbol;Acc:MGI:1858305]	up	1662.87	0.766573	0.16092	4.76352	1.90245e-06	3.86606e-05	1.48899
ENSMUSG00000006445.3	Epha2	protein_coding	Eph receptor A2 [Source:MGI Symbol;Acc:MGI:95278]	up	69.3325	1.56098	0.320431	4.8654	1.14224e-06	2.4865e-05	1.49677
ENSMUSG00000006476.19	Nsmf	protein_coding	NMDA receptor synaptonuclear signaling and neuronal migration factor [Source:MGI Symbol;Acc:MGI:1861755]	up	117.341	0.889506	0.265203	3.35188	0.000802649	0.0066979	1.66821
ENSMUSG00000006517.5	Mvd	protein_coding	mevalonate (diphospho) decarboxylase [Source:MGI Symbol;Acc:MGI:2179327]	up	240.112	0.799434	0.224905	3.55378	0.000379738	0.00384781	1.52177
ENSMUSG00000006527.16	Sfmbt1	protein_coding	Scm-like with four mbt domains 1 [Source:MGI Symbol;Acc:MGI:1859609]	up	675.621	0.67314	0.150663	4.46742	7.91701e-06	0.000136685	1.49677
ENSMUSG00000006589.8	Aprt	protein_coding	adenine phosphoribosyl transferase [Source:MGI Symbol;Acc:MGI:88061]	up	1557.03	0.894617	0.185489	4.82297	1.41433e-06	2.60709e-05	1.74984
ENSMUSG00000007476.18	Lrrc8a	protein_coding	leucine rich repeat containing 8A [Source:MGI Symbol;Acc:MGI:2652847]	up	2262.41	1.51638	0.135399	11.1987	4.13951e-29	1.27555e-26	1.48899
ENSMUSG00000007659.18	Bcl2l1	protein_coding	BCL2-like 1 [Source:MGI Symbol;Acc:MGI:88139]	up	597.815	0.650852	0.220681	2.9494	0.00318396	0.0195245	1.75
ENSMUSG00000007812.16	Zfp655	protein_coding	zinc finger protein 655 [Source:MGI Symbol;Acc:MGI:1919861]	up	493.861	0.547657	0.151641	3.61147	0.00030447	0.00324428	1.48899
ENSMUSG00000007867.9	Ift43	protein_coding	intraflagellar transport 43 [Source:MGI Symbol;Acc:MGI:1923661]	up	207.378	0.753199	0.21712	3.46848	0.000523418	0.00512517	1.48899
ENSMUSG00000007891.16	Ctsd	protein_coding	cathepsin D [Source:MGI Symbol;Acc:MGI:88562]	up	37090.1	0.72977	0.216035	3.37802	0.000730104	0.00593266	1.75
ENSMUSG00000008035.12	Mid1ip1	protein_coding	Mid1 interacting protein 1 (gastrulation specific G12-like (zebrafish)) [Source:MGI Symbol;Acc:MGI:1915291]	up	307.955	0.906454	0.257741	3.51653	0.00043722	0.00514436	1.23753
ENSMUSG00000008036.11	Ap2s1	protein_coding	adaptor-related protein complex 2, sigma 1 subunit [Source:MGI Symbol;Acc:MGI:2141861]	up	4160.92	0.868638	0.177486	4.89409	9.87638e-07	1.8881e-05	1.75
ENSMUSG00000008153.11	Clstn3	protein_coding	calsyntenin 3 [Source:MGI Symbol;Acc:MGI:2178323]	up	43.7223	2.02757	0.367131	5.51004	3.58747e-08	1.16573e-06	1.38098
ENSMUSG00000008206.16	Cers4	protein_coding	ceramide synthase 4 [Source:MGI Symbol;Acc:MGI:1914510]	up	385.359	2.52269	0.26769	9.41456	4.75071e-21	8.15116e-19	1.48899
ENSMUSG00000008305.18	Tle1	protein_coding	transducin-like enhancer of split 1 [Source:MGI Symbol;Acc:MGI:104636]	up	171.427	0.539476	0.2022	2.66783	0.00763429	0.0431719	1.48899
ENSMUSG00000008384.8	Sertad1	protein_coding	SERTA domain containing 1 [Source:MGI Symbol;Acc:MGI:1913438]	up	324.298	1.16521	0.224183	5.19677	2.02778e-07	5.24266e-06	1.48899
ENSMUSG00000008393.8	Carhsp1	protein_coding	calcium regulated heat stable protein 1 [Source:MGI Symbol;Acc:MGI:1196368]	up	1274.32	0.773677	0.167184	4.62766	3.69816e-06	6.0889e-05	1.71757
ENSMUSG00000008859.8	Rala	protein_coding	v-ral simian leukemia viral oncogene A (ras related) [Source:MGI Symbol;Acc:MGI:1927243]	up	924.135	0.807222	0.159112	5.073	3.91587e-07	9.53629e-06	1.48899
ENSMUSG00000009248.6	Ascl2	protein_coding	achaete-scute family bHLH transcription factor 2 [Source:MGI Symbol;Acc:MGI:96920]	up	16.1602	1.12362	0.427139	2.62262	0.00872562	0.0477108	1.49677
ENSMUSG00000009378.3	Slc16a12	protein_coding	solute carrier family 16 (monocarboxylic acid transporters), member 12 [Source:MGI Symbol;Acc:MGI:2147716]	up	389.589	5.42685	0.307978	17.1995	2.67796e-66	5.74626e-63	1.49677
ENSMUSG00000009630.10	Ppp2cb	protein_coding	protein phosphatase 2 (formerly 2A), catalytic subunit, beta isoform [Source:MGI Symbol;Acc:MGI:1321161]	up	1105.41	0.854345	0.171764	4.97383	6.56429e-07	1.52247e-05	1.48899
ENSMUSG00000010095.13	Slc3a2	protein_coding	solute carrier family 3 (activators of dibasic and neutral amino acid transport), member 2 [Source:MGI Symbol;Acc:MGI:96955]	up	11489	0.726011	0.156539	4.6379	3.51969e-06	6.63461e-05	1.48899
ENSMUSG00000010392.8	Gosr1	protein_coding	golgi SNAP receptor complex member 1 [Source:MGI Symbol;Acc:MGI:1858260]	up	765.04	0.649425	0.218823	2.9679	0.00299841	0.0211045	1.49677
ENSMUSG00000010609.15	Psen2	protein_coding	presenilin 2 [Source:MGI Symbol;Acc:MGI:109284]	up	839.51	0.998468	0.192659	5.18213	2.19371e-07	4.87626e-06	1.74984
ENSMUSG00000010721.15	Lmbr1	protein_coding	limb region 1 [Source:MGI Symbol;Acc:MGI:1861746]	up	51.0868	0.772651	0.279	2.76607	0.00567369	0.0343946	1.49677
ENSMUSG00000010751.15	Tnfrsf22	protein_coding	tumor necrosis factor receptor superfamily, member 22 [Source:MGI Symbol;Acc:MGI:1930270]	up	51.3133	1.11174	0.386256	2.87742	0.00400947	0.0261636	1.52177
ENSMUSG00000011008.13	Mcoln2	protein_coding	mucolipin 2 [Source:MGI Symbol;Acc:MGI:1915529]	up	707.31	1.19627	0.295581	4.04719	5.18366e-05	0.00070511	1.48899
ENSMUSG00000011114.18	Tbrg1	protein_coding	transforming growth factor beta regulated gene 1 [Source:MGI Symbol;Acc:MGI:1100877]	up	979.504	0.483893	0.165729	2.91974	0.00350324	0.0210997	1.75
ENSMUSG00000011148.14	Adssl1	protein_coding	adenylosuccinate synthetase like 1 [Source:MGI Symbol;Acc:MGI:87947]	up	2185.94	1.64245	0.160784	10.2144	1.70895e-24	3.48486e-22	1.75
ENSMUSG00000012422.14	Tmem167	protein_coding	transmembrane protein 167 [Source:MGI Symbol;Acc:MGI:1913324]	up	1977.69	0.443844	0.166498	2.66575	0.00768178	0.0433754	1.48899
ENSMUSG00000012535.14	Tnpo3	protein_coding	transportin 3 [Source:MGI Symbol;Acc:MGI:1196412]	up	1182.76	0.562319	0.136519	4.1189	3.80689e-05	0.000468454	1.75
ENSMUSG00000012889.8	Podnl1	protein_coding	podocan-like 1 [Source:MGI Symbol;Acc:MGI:2685352]	up	7.89097	2.35892	0.570933	4.57493	4.76383e-06	0.000226532	0.508917
ENSMUSG00000013089.15	Etv5	protein_coding	ets variant 5 [Source:MGI Symbol;Acc:MGI:1096867]	up	1501.22	0.523465	0.199188	2.62794	0.00859033	0.0473199	1.48899
ENSMUSG00000013415.9	Igf2bp1	protein_coding	insulin-like growth factor 2 mRNA binding protein 1 [Source:MGI Symbol;Acc:MGI:1890357]	up	389.08	0.952772	0.29038	3.28111	0.00103398	0.0104998	1.23753
ENSMUSG00000013593.12	Ndufs2	protein_coding	NADH dehydrogenase (ubiquinone) Fe-S protein 2 [Source:MGI Symbol;Acc:MGI:2385112]	up	3498.88	0.396114	0.146941	2.69573	0.00702354	0.0406	1.48899
ENSMUSG00000013622.15	Atraid	protein_coding	all-trans retinoic acid induced differentiation factor [Source:MGI Symbol;Acc:MGI:1918918]	up	2288.16	0.456881	0.161989	2.8204	0.00479636	0.0269664	1.75
ENSMUSG00000014550.14	Rbsn	protein_coding	rabenosyn, RAB effector [Source:MGI Symbol;Acc:MGI:1925537]	up	402.992	0.629337	0.20055	3.13774	0.00170253	0.0155541	1.23753
ENSMUSG00000015013.9	Trappc2l	protein_coding	trafficking protein particle complex 2-like [Source:MGI Symbol;Acc:MGI:1916295]	up	1856.77	0.632443	0.178327	3.54642	0.000390499	0.00347897	1.75
ENSMUSG00000015027.11	Galns	protein_coding	galactosamine (N-acetyl)-6-sulfate sulfatase [Source:MGI Symbol;Acc:MGI:1355303]	up	492.822	1.29196	0.209025	6.17941	6.43403e-10	2.76695e-08	1.36495
ENSMUSG00000015243.4	Abca1	protein_coding	ATP-binding cassette, sub-family A (ABC1), member 1 [Source:MGI Symbol;Acc:MGI:99607]	up	7074.09	1.16958	0.255886	4.57069	4.86125e-06	7.6347e-05	1.75
ENSMUSG00000015247.10	Nipsnap3b	protein_coding	nipsnap homolog 3B [Source:MGI Symbol;Acc:MGI:1913786]	up	1475.82	0.468175	0.15106	3.09917	0.00194065	0.0131298	1.75
ENSMUSG00000015354.8	Pcolce2	protein_coding	procollagen C-endopeptidase enhancer 2 [Source:MGI Symbol;Acc:MGI:1923727]	up	259.362	0.864023	0.249684	3.46013	0.000539917	0.00559852	1.38098
ENSMUSG00000015357.10	Clpx	protein_coding	caseinolytic mitochondrial matrix peptidase chaperone subunit [Source:MGI Symbol;Acc:MGI:1346017]	up	1275.86	0.688993	0.153971	4.47472	7.65119e-06	0.000114561	1.75
ENSMUSG00000015536.14	Mocs2	protein_coding	molybdenum cofactor synthesis 2 [Source:MGI Symbol;Acc:MGI:1336894]	up	1001.04	0.618344	0.160643	3.84906	0.000118572	0.00125478	1.75
ENSMUSG00000015568.16	Lpl	protein_coding	lipoprotein lipase [Source:MGI Symbol;Acc:MGI:96820]	up	7537.77	1.64213	0.209319	7.84503	4.32843e-15	3.23295e-13	1.75
ENSMUSG00000015668.13	Pdzd11	protein_coding	PDZ domain containing 11 [Source:MGI Symbol;Acc:MGI:1919871]	up	784.059	0.506358	0.149289	3.39165	0.000694739	0.00702884	1.36495
ENSMUSG00000015711.8	Prune1	protein_coding	prune exopolyphosphatase [Source:MGI Symbol;Acc:MGI:1925152]	up	312.248	1.62826	0.180522	9.01481	1.97216e-19	3.51254e-17	1.23753
ENSMUSG00000015714.11	Cers2	protein_coding	ceramide synthase 2 [Source:MGI Symbol;Acc:MGI:1924143]	up	2606.5	0.768336	0.195568	3.92868	8.54129e-05	0.00109106	1.48899
ENSMUSG00000015759.11	Cnih1	protein_coding	cornichon family AMPA receptor auxiliary protein 1 [Source:MGI Symbol;Acc:MGI:1277202]	up	1137.73	0.402553	0.129791	3.10151	0.0019254	0.0147945	1.48899
ENSMUSG00000015837.15	Sqstm1	protein_coding	sequestosome 1 [Source:MGI Symbol;Acc:MGI:107931]	up	5639.07	0.408928	0.151659	2.69635	0.00701032	0.0405391	1.48899
ENSMUSG00000015944.9	Gatsl2	protein_coding	GATS protein-like 2 [Source:MGI Symbol;Acc:MGI:1933384]	up	175.084	1.64071	0.379073	4.33297	1.47113e-05	0.000253166	1.38098
ENSMUSG00000015980.14	Lrrc27	protein_coding	leucine rich repeat containing 27 [Source:MGI Symbol;Acc:MGI:1923862]	up	121.551	2.47821	0.366719	6.7432	1.54938e-11	7.2002e-10	1.66821
ENSMUSG00000015994.10	Fnta	protein_coding	farnesyltransferase, CAAX box, alpha [Source:MGI Symbol;Acc:MGI:104683]	up	561.647	0.641567	0.198811	3.22679	0.00125189	0.00924301	1.75
ENSMUSG00000016024.9	Lbp	protein_coding	lipopolysaccharide binding protein [Source:MGI Symbol;Acc:MGI:1098776]	up	1483.84	2.43733	0.171461	14.2106	7.8709e-46	6.31977e-43	1.75
ENSMUSG00000016382.15	Pls3	protein_coding	plastin 3 (T-isoform) [Source:MGI Symbol;Acc:MGI:104807]	up	101.027	0.97812	0.293039	3.3362	0.000849321	0.00719802	1.61949
ENSMUSG00000016481.15	Cr1l	protein_coding	complement component (3b/4b) receptor 1-like [Source:MGI Symbol;Acc:MGI:88513]	up	1624.69	0.403035	0.158651	2.54032	0.0110752	0.0477691	1.89663
ENSMUSG00000016487.15	Ppfibp1	protein_coding	PTPRF interacting protein, binding protein 1 (liprin beta 1) [Source:MGI Symbol;Acc:MGI:1914783]	up	176.18	0.729249	0.218326	3.33994	0.000837969	0.00757722	1.49677
ENSMUSG00000016520.7	Lnx2	protein_coding	ligand of numb-protein X 2 [Source:MGI Symbol;Acc:MGI:2155959]	up	161.977	0.762659	0.294974	2.58731	0.00967286	0.0475068	1.66821
ENSMUSG00000016529.5	Il10	protein_coding	interleukin 10 [Source:MGI Symbol;Acc:MGI:96537]	up	969.37	1.94897	0.370698	5.25798	1.45649e-07	3.87855e-06	1.48899
ENSMUSG00000017009.3	Sdc4	protein_coding	syndecan 4 [Source:MGI Symbol;Acc:MGI:1349164]	up	3782.85	1.87996	0.207455	9.06164	1.28508e-19	1.97992e-17	1.48899
ENSMUSG00000017119.19	Nbr1	protein_coding	neighbor of Brca1 gene 1 [Source:MGI Symbol;Acc:MGI:108498]	up	1230.34	0.762606	0.277752	2.74554	0.00604119	0.0320733	1.74984
ENSMUSG00000017132.17	Cyth1	protein_coding	cytohesin 1 [Source:MGI Symbol;Acc:MGI:1334257]	up	599.949	1.07548	0.20212	5.32032	1.03587e-07	2.78754e-06	1.52177
ENSMUSG00000017493.12	Igfbp4	protein_coding	insulin-like growth factor binding protein 4 [Source:MGI Symbol;Acc:MGI:96439]	up	1226.03	1.34797	0.290616	4.63868	3.50642e-06	5.69488e-05	1.75
ENSMUSG00000017747.13	Ghdc	protein_coding	GH3 domain containing [Source:MGI Symbol;Acc:MGI:1931556]	up	219.062	0.779732	0.265887	2.93163	0.0033719	0.0269126	1.23327
ENSMUSG00000017765.17	Slc12a4	protein_coding	solute carrier family 12, member 4 [Source:MGI Symbol;Acc:MGI:1309465]	up	171.573	1.19263	0.27039	4.40806	1.043e-05	0.000207118	1.23327
ENSMUSG00000017781.17	Pitpna	protein_coding	phosphatidylinositol transfer protein, alpha [Source:MGI Symbol;Acc:MGI:99887]	up	3589.63	0.965628	0.160866	6.00259	1.94196e-09	6.14485e-08	1.75
ENSMUSG00000017929.13	B4galt5	protein_coding	UDP-Gal:betaGlcNAc beta 1,4-galactosyltransferase, polypeptide 5 [Source:MGI Symbol;Acc:MGI:1927169]	up	866.957	1.48201	0.262933	5.63567	1.7438e-08	4.81814e-07	1.74984
ENSMUSG00000018102.5	Hist1h2bc	protein_coding	histone cluster 1, H2bc [Source:MGI Symbol;Acc:MGI:1915274]	up	2412.87	0.662755	0.195081	3.39728	0.000680602	0.00558339	1.75
ENSMUSG00000018171.9	Vmp1	protein_coding	vacuole membrane protein 1 [Source:MGI Symbol;Acc:MGI:1923159]	up	3088.22	0.778597	0.233031	3.34109	0.0008345	0.00620959	1.89663
ENSMUSG00000018286.6	Psmb6	protein_coding	proteasome (prosome, macropain) subunit, beta type 6 [Source:MGI Symbol;Acc:MGI:104880]	up	6372.76	0.416048	0.158451	2.62572	0.0086466	0.0475605	1.48899
ENSMUSG00000018339.11	Gpx3	protein_coding	glutathione peroxidase 3 [Source:MGI Symbol;Acc:MGI:105102]	up	15614.2	2.80633	0.217999	12.8728	6.40034e-38	2.70955e-35	1.89663
ENSMUSG00000018340.13	Anxa6	protein_coding	annexin A6 [Source:MGI Symbol;Acc:MGI:88255]	up	4789.67	0.49479	0.168669	2.93347	0.00335193	0.0203545	1.75
ENSMUSG00000018341.12	Il12rb2	protein_coding	interleukin 12 receptor, beta 2 [Source:MGI Symbol;Acc:MGI:1270861]	up	76.3073	1.89131	0.558075	3.4488	0.000563086	0.00533943	1.52177
ENSMUSG00000018363.16	Smurf2	protein_coding	SMAD specific E3 ubiquitin protein ligase 2 [Source:MGI Symbol;Acc:MGI:1913563]	up	720.854	1.7737	0.277917	6.37985	1.77261e-10	6.43289e-09	1.75
ENSMUSG00000018395.19	Kif3a	protein_coding	kinesin family member 3A [Source:MGI Symbol;Acc:MGI:107689]	up	472.86	1.31041	0.161647	8.10485	5.28104e-16	5.58611e-14	1.49677
ENSMUSG00000018398.18	Sept8	protein_coding	septin 8 [Source:MGI Symbol;Acc:MGI:894310]	up	756.319	0.889408	0.153446	5.79566	6.80531e-09	2.52454e-07	1.36495
ENSMUSG00000018427.7	Ypel2	protein_coding	yippee like 2 [Source:MGI Symbol;Acc:MGI:1925114]	up	97.1134	1.08356	0.413841	2.61387	0.0089522	0.0486152	1.49677
ENSMUSG00000018474.17	Chd3	protein_coding	chromodomain helicase DNA binding protein 3 [Source:MGI Symbol;Acc:MGI:1344395]	up	210.516	0.497343	0.17413	2.85571	0.0042941	0.0275823	1.52177
ENSMUSG00000018481.9	Appbp2	protein_coding	amyloid beta precursor protein (cytoplasmic tail) binding protein 2 [Source:MGI Symbol;Acc:MGI:1914134]	up	834.291	0.610376	0.170486	3.58	0.000343592	0.00358771	1.48899
ENSMUSG00000018566.14	Slc2a4	protein_coding	solute carrier family 2 (facilitated glucose transporter), member 4 [Source:MGI Symbol;Acc:MGI:95758]	up	23.4341	1.47939	0.503606	2.93792	0.00330417	0.0193211	1.83959
ENSMUSG00000018672.15	Copz2	protein_coding	coatomer protein complex, subunit zeta 2 [Source:MGI Symbol;Acc:MGI:1929008]	up	128.993	1.00682	0.268959	3.74171	0.000182774	0.00189263	1.66821
ENSMUSG00000018707.13	Dync1h1	protein_coding	dynein cytoplasmic 1 heavy chain 1 [Source:MGI Symbol;Acc:MGI:103147]	up	1360.39	0.619408	0.226029	2.74037	0.00613692	0.0324657	1.74984
ENSMUSG00000018820.13	Zfyve27	protein_coding	zinc finger, FYVE domain containing 27 [Source:MGI Symbol;Acc:MGI:1919602]	up	244.706	0.507583	0.184393	2.75254	0.00591348	0.0353874	1.49677
ENSMUSG00000018906.14	P4ha2	protein_coding	procollagen-proline, 2-oxoglutarate 4-dioxygenase (proline 4-hydroxylase), alpha II polypeptide [Source:MGI Symbol;Acc:MGI:894286]	up	454.539	1.385	0.199482	6.94132	3.88459e-12	2.3597e-10	1.38098
ENSMUSG00000018927.3	Ccl6	protein_coding	chemokine (C-C motif) ligand 6 [Source:MGI Symbol;Acc:MGI:98263]	up	9094.95	1.10604	0.162249	6.81684	9.30652e-12	5.03647e-10	1.48899
ENSMUSG00000018932.9	Map2k3	protein_coding	mitogen-activated protein kinase kinase 3 [Source:MGI Symbol;Acc:MGI:1346868]	up	1316.81	0.674979	0.139562	4.83633	1.32258e-06	2.8126e-05	1.48899
ENSMUSG00000019055.15	Plod1	protein_coding	procollagen-lysine, 2-oxoglutarate 5-dioxygenase 1 [Source:MGI Symbol;Acc:MGI:99907]	up	4963.09	1.05571	0.221093	4.77492	1.79776e-06	2.9846e-05	1.89663
ENSMUSG00000019066.13	Rab3d	protein_coding	RAB3D, member RAS oncogene family [Source:MGI Symbol;Acc:MGI:97844]	up	296.617	0.970864	0.227261	4.27147	1.9419e-05	0.000292446	1.52177
ENSMUSG00000019132.11	BC005537	protein_coding	cDNA sequence BC005537 [Source:MGI Symbol;Acc:MGI:2441726]	up	5126.45	0.78622	0.210051	3.74298	0.000181854	0.00181105	1.75
ENSMUSG00000019139.10	Isyna1	protein_coding	myo-inositol 1-phosphate synthase A1 [Source:MGI Symbol;Acc:MGI:1919030]	up	2431.33	1.03896	0.181938	5.71038	1.12722e-08	3.73238e-07	1.48899
ENSMUSG00000019173.11	Rab5c	protein_coding	RAB5C, member RAS oncogene family [Source:MGI Symbol;Acc:MGI:105306]	up	1692.91	0.505516	0.182309	2.77283	0.00555711	0.0283224	1.89663
ENSMUSG00000019194.15	Scn1b	protein_coding	sodium channel, voltage-gated, type I, beta [Source:MGI Symbol;Acc:MGI:98247]	up	483.106	1.53799	0.224511	6.8479	7.4942e-12	4.04911e-10	1.49677
ENSMUSG00000019235.9	Rps6kl1	protein_coding	ribosomal protein S6 kinase-like 1 [Source:MGI Symbol;Acc:MGI:2443413]	up	38.2808	0.866379	0.307898	2.80959	0.00496049	0.0330724	1.38098
ENSMUSG00000019302.16	Atp6v0a1	protein_coding	ATPase, H+ transporting, lysosomal V0 subunit A1 [Source:MGI Symbol;Acc:MGI:103286]	up	574.138	0.624191	0.168994	3.69341	0.000221268	0.00244017	1.49677
ENSMUSG00000019370.10	Calm3	protein_coding	calmodulin 3 [Source:MGI Symbol;Acc:MGI:103249]	up	2078.1	0.553204	0.180475	3.06526	0.00217482	0.0143427	1.75
ENSMUSG00000019528.18	Gyg	protein_coding	glycogenin [Source:MGI Symbol;Acc:MGI:1351614]	up	1035.2	0.979104	0.141908	6.89928	5.22664e-12	2.46882e-10	1.74984
ENSMUSG00000019558.14	Slc6a8	protein_coding	solute carrier family 6 (neurotransmitter transporter, creatine), member 8 [Source:MGI Symbol;Acc:MGI:2147834]	up	39.967	3.43556	0.438324	7.51364	5.75064e-14	4.61476e-12	1.38098
ENSMUSG00000019590.16	Cyb561	protein_coding	cytochrome b-561 [Source:MGI Symbol;Acc:MGI:103253]	up	9.3431	2.07429	0.532062	3.74717	0.000178841	0.00267633	1.09419
ENSMUSG00000019802.13	Sec63	protein_coding	SEC63-like (S. cerevisiae) [Source:MGI Symbol;Acc:MGI:2155302]	up	755.142	0.63251	0.210687	3.00204	0.00268178	0.0193648	1.48899
ENSMUSG00000019832.5	Rab32	protein_coding	RAB32, member RAS oncogene family [Source:MGI Symbol;Acc:MGI:1915094]	up	8801.14	0.784816	0.213836	3.67015	0.000242407	0.002324	1.75
ENSMUSG00000019873.8	Reep3	protein_coding	receptor accessory protein 3 [Source:MGI Symbol;Acc:MGI:88930]	up	1137.54	0.741299	0.164317	4.51114	6.4479e-06	9.7914e-05	1.75
ENSMUSG00000019874.11	Fabp7	protein_coding	fatty acid binding protein 7, brain [Source:MGI Symbol;Acc:MGI:101916]	up	402.241	2.48657	0.245295	10.1268	4.20225e-24	1.12267e-21	1.23753
ENSMUSG00000019877.10	Serinc1	protein_coding	serine incorporator 1 [Source:MGI Symbol;Acc:MGI:1926228]	up	3622.49	0.487147	0.188876	2.57915	0.00990425	0.0466246	1.75
ENSMUSG00000019897.8	Ccdc59	protein_coding	coiled-coil domain containing 59 [Source:MGI Symbol;Acc:MGI:1289302]	up	570.307	0.67097	0.180239	3.72246	0.000197288	0.00239817	1.36495
ENSMUSG00000019947.10	Arid5b	protein_coding	AT rich interactive domain 5B (MRF1-like) [Source:MGI Symbol;Acc:MGI:2175912]	up	782.329	1.0529	0.190752	5.51919	3.4056e-08	1.12186e-06	1.36495
ENSMUSG00000019960.8	Dusp6	protein_coding	dual specificity phosphatase 6 [Source:MGI Symbol;Acc:MGI:1914853]	up	2196.32	0.989605	0.308564	3.20704	0.00134106	0.00914322	1.89663
ENSMUSG00000020027.18	Socs2	protein_coding	suppressor of cytokine signaling 2 [Source:MGI Symbol;Acc:MGI:1201787]	up	613.121	1.00855	0.242795	4.15359	3.27302e-05	0.000463609	1.52177
ENSMUSG00000020029.6	Nudt4	protein_coding	nudix (nucleoside diphosphate linked moiety X)-type motif 4 [Source:MGI Symbol;Acc:MGI:1918457]	up	1258.51	0.663132	0.195852	3.38592	0.000709406	0.00577968	1.75
ENSMUSG00000020034.7	Tcp11l2	protein_coding	t-complex 11 (mouse) like 2 [Source:MGI Symbol;Acc:MGI:2444679]	up	864.924	0.545862	0.14914	3.65995	0.000252264	0.00239527	1.75
ENSMUSG00000020057.2	Dram1	protein_coding	DNA-damage regulated autophagy modulator 1 [Source:MGI Symbol;Acc:MGI:1918962]	up	864.593	1.27796	0.239865	5.32691	9.98998e-08	2.3855e-06	1.75
ENSMUSG00000020077.14	Srgn	protein_coding	serglycin [Source:MGI Symbol;Acc:MGI:97756]	up	6439.42	0.940289	0.252355	3.72608	0.000194479	0.00179261	1.89663
ENSMUSG00000020085.15	Aifm2	protein_coding	apoptosis-inducing factor, mitochondrion-associated 2 [Source:MGI Symbol;Acc:MGI:1918611]	up	246.1	1.78806	0.221864	8.05415	8.00357e-16	8.74468e-14	1.38098
ENSMUSG00000020086.6	H2afy2	protein_coding	H2A histone family, member Y2 [Source:MGI Symbol;Acc:MGI:3037658]	up	30.4702	1.67186	0.483814	3.46619	0.00052789	0.00508068	1.52177
ENSMUSG00000020088.10	Sar1a	protein_coding	secretion associated Ras related GTPase 1A [Source:MGI Symbol;Acc:MGI:98230]	up	2039.2	0.480769	0.147469	3.26008	0.0011138	0.00841198	1.75
ENSMUSG00000020115.3	Tbk1	protein_coding	TANK-binding kinase 1 [Source:MGI Symbol;Acc:MGI:1929658]	up	907.988	0.638109	0.245978	2.59401	0.00948624	0.0457683	1.71757
ENSMUSG00000020120.15	Plek	protein_coding	pleckstrin [Source:MGI Symbol;Acc:MGI:1860485]	up	2464.32	0.443561	0.162195	2.73477	0.00624247	0.0370641	1.48899
ENSMUSG00000020130.9	Tbc1d15	protein_coding	TBC1 domain family, member 15 [Source:MGI Symbol;Acc:MGI:1913937]	up	1188.21	0.616894	0.220244	2.80094	0.00509547	0.0282427	1.74984
ENSMUSG00000020149.17	Rab1a	protein_coding	RAB1A, member RAS oncogene family [Source:MGI Symbol;Acc:MGI:97842]	up	3655.17	0.601462	0.169628	3.54573	0.000391524	0.00400501	1.48899
ENSMUSG00000020184.15	Mdm2	protein_coding	transformed mouse 3T3 cell double minute 2 [Source:MGI Symbol;Acc:MGI:96952]	up	780.22	0.953492	0.198492	4.80327	1.56096e-06	3.17207e-05	1.52177
ENSMUSG00000020189.14	Osbpl8	protein_coding	oxysterol binding protein-like 8 [Source:MGI Symbol;Acc:MGI:2443807]	up	487.18	0.883539	0.230385	3.83467	0.000125735	0.00148605	1.52177
ENSMUSG00000020190.13	Mknk2	protein_coding	MAP kinase-interacting serine/threonine kinase 2 [Source:MGI Symbol;Acc:MGI:894279]	up	1217.89	0.742365	0.137071	5.41587	6.09907e-08	1.52737e-06	1.75
ENSMUSG00000020225.10	Tmbim4	protein_coding	transmembrane BAX inhibitor motif containing 4 [Source:MGI Symbol;Acc:MGI:1915462]	up	2280.88	0.471293	0.153557	3.06911	0.00214697	0.0142321	1.75
ENSMUSG00000020250.10	Txnrd1	protein_coding	thioredoxin reductase 1 [Source:MGI Symbol;Acc:MGI:1354175]	up	3212.07	0.403083	0.120703	3.33944	0.00083947	0.00760806	1.48899
ENSMUSG00000020262.15	Adarb1	protein_coding	adenosine deaminase, RNA-specific, B1 [Source:MGI Symbol;Acc:MGI:891999]	up	84.8602	2.61414	0.329963	7.88699	3.09567e-15	2.70617e-13	1.52177
ENSMUSG00000020264.5	Slc36a2	protein_coding	solute carrier family 36 (proton/amino acid symporter), member 2 [Source:MGI Symbol;Acc:MGI:1891430]	up	179.297	4.65851	0.381286	11.9133	1.00856e-32	4.00738e-30	1.48899
ENSMUSG00000020282.18	Rhbdf1	protein_coding	rhomboid 5 homolog 1 [Source:MGI Symbol;Acc:MGI:104328]	up	46.9395	2.13679	0.465004	4.60529	4.11889e-06	7.47554e-05	1.52177
ENSMUSG00000020283.5	Pex13	protein_coding	peroxisomal biogenesis factor 13 [Source:MGI Symbol;Acc:MGI:1919379]	up	1497.71	0.541154	0.174771	3.09639	0.00195892	0.013474	1.71757
ENSMUSG00000020287.15	Mpg	protein_coding	N-methylpurine-DNA glycosylase [Source:MGI Symbol;Acc:MGI:97073]	up	266.105	0.587849	0.18916	3.10723	0.00188851	0.0143427	1.52177
ENSMUSG00000020288.13	Ahsa2	protein_coding	AHA1, activator of heat shock protein ATPase 2 [Source:MGI Symbol;Acc:MGI:1916133]	up	463.559	0.551389	0.164625	3.34932	0.0008101	0.00857132	1.23753
ENSMUSG00000020315.18	Sptbn1	protein_coding	spectrin beta, non-erythrocytic 1 [Source:MGI Symbol;Acc:MGI:98388]	up	984.281	0.965503	0.19515	4.94737	7.52239e-07	1.48686e-05	1.75
ENSMUSG00000020326.7	Ccng1	protein_coding	cyclin G1 [Source:MGI Symbol;Acc:MGI:102890]	up	1094.11	0.722021	0.189629	3.80739	0.000140441	0.00144685	1.75
ENSMUSG00000020364.14	Zfp354a	protein_coding	zinc finger protein 354A [Source:MGI Symbol;Acc:MGI:103172]	up	13.9234	2.60111	0.526608	4.81749	1.45378e-06	3.98755e-05	1.09432
ENSMUSG00000020377.15	Ltc4s	protein_coding	leukotriene C4 synthase [Source:MGI Symbol;Acc:MGI:107498]	up	137.077	3.15435	0.311192	10.0593	8.36131e-24	1.82014e-21	1.49677
ENSMUSG00000020386.5	Sar1b	protein_coding	secretion associated Ras related GTPase 1B [Source:MGI Symbol;Acc:MGI:1913647]	up	2393.68	0.905167	0.168114	5.38402	7.28408e-08	1.79611e-06	1.75
ENSMUSG00000020387.15	Jade2	protein_coding	jade family PHD finger 2 [Source:MGI Symbol;Acc:MGI:1924151]	up	406.453	0.721558	0.241445	2.98823	0.00280598	0.0232301	1.23753
ENSMUSG00000020389.19	Cdkl3	protein_coding	cyclin-dependent kinase-like 3 [Source:MGI Symbol;Acc:MGI:2388268]	up	28.2262	1.02077	0.388411	2.62614	0.00863592	0.0404683	1.83959
ENSMUSG00000020390.12	Ube2b	protein_coding	ubiquitin-conjugating enzyme E2B [Source:MGI Symbol;Acc:MGI:102944]	up	2054.82	0.537581	0.125433	4.28577	1.82109e-05	0.000282303	1.48899
ENSMUSG00000020402.11	Vdac1	protein_coding	voltage-dependent anion channel 1 [Source:MGI Symbol;Acc:MGI:106919]	up	3165.36	0.543118	0.126599	4.29007	1.78621e-05	0.000244378	1.75
ENSMUSG00000020424.3	Gatsl3	protein_coding	GATS protein-like 3 [Source:MGI Symbol;Acc:MGI:1919212]	up	65.6336	1.91352	0.455101	4.20045	2.66389e-05	0.000421861	1.38098
ENSMUSG00000020439.17	Smtn	protein_coding	smoothelin [Source:MGI Symbol;Acc:MGI:1354727]	up	124.797	1.70493	0.364433	4.67271	2.97246e-06	5.65155e-05	1.49677
ENSMUSG00000020448.16	Rnf185	protein_coding	ring finger protein 185 [Source:MGI Symbol;Acc:MGI:1922078]	up	680.377	1.42221	0.238629	5.95868	2.54288e-09	9.22944e-08	1.48899
ENSMUSG00000020458.16	Rtn4	protein_coding	reticulon 4 [Source:MGI Symbol;Acc:MGI:1915835]	up	4073.88	1.53761	0.158677	9.68983	3.33068e-22	5.48573e-20	1.75
ENSMUSG00000020473.13	Aebp1	protein_coding	AE binding protein 1 [Source:MGI Symbol;Acc:MGI:1197012]	up	8.19044	2.69069	0.547839	4.50982	6.48827e-06	0.000308473	0.478619
ENSMUSG00000020475.3	Pgam2	protein_coding	phosphoglycerate mutase 2 [Source:MGI Symbol;Acc:MGI:1933118]	up	324.737	4.71775	0.4985	9.47984	2.54673e-21	4.87764e-19	1.38098
ENSMUSG00000020476.14	Dbnl	protein_coding	drebrin-like [Source:MGI Symbol;Acc:MGI:700006]	up	3801.67	0.551582	0.176844	3.11902	0.00181455	0.014159	1.48899
ENSMUSG00000020484.18	Xbp1	protein_coding	X-box binding protein 1 [Source:MGI Symbol;Acc:MGI:98970]	up	4953.14	1.33246	0.225904	5.89818	3.67541e-09	1.03485e-07	1.89663
ENSMUSG00000020495.13	Smg8	protein_coding	smg-8 homolog, nonsense mediated mRNA decay factor (C. elegans) [Source:MGI Symbol;Acc:MGI:1921383]	up	244.39	0.608933	0.228928	2.65924	0.00783182	0.0438451	1.49677
ENSMUSG00000020570.15	Sypl	protein_coding	synaptophysin-like protein [Source:MGI Symbol;Acc:MGI:108081]	up	1184.34	0.489514	0.172958	2.83015	0.00465265	0.0263661	1.75
ENSMUSG00000020571.12	Pdia6	protein_coding	protein disulfide isomerase associated 6 [Source:MGI Symbol;Acc:MGI:1919103]	up	6167.93	0.542076	0.158291	3.42454	0.000615844	0.00512745	1.75
ENSMUSG00000020576.10	Nbas	protein_coding	neuroblastoma amplified sequence [Source:MGI Symbol;Acc:MGI:1918419]	up	212.776	0.556734	0.178366	3.12107	0.00180193	0.0140455	1.49677
ENSMUSG00000020590.16	Snx13	protein_coding	sorting nexin 13 [Source:MGI Symbol;Acc:MGI:2661416]	up	898.493	0.587246	0.206787	2.83966	0.00451621	0.0256859	1.74984
ENSMUSG00000020611.14	Gna13	protein_coding	guanine nucleotide binding protein, alpha 13 [Source:MGI Symbol;Acc:MGI:95768]	up	2153.88	1.21628	0.166681	7.29684	2.94608e-13	2.01278e-11	1.48899
ENSMUSG00000020612.16	Prkar1a	protein_coding	protein kinase, cAMP dependent regulatory, type I, alpha [Source:MGI Symbol;Acc:MGI:104878]	up	4599.34	0.759532	0.141467	5.36894	7.92022e-08	2.23944e-06	1.48899
ENSMUSG00000020614.13	Fam20a	protein_coding	family with sequence similarity 20, member A [Source:MGI Symbol;Acc:MGI:2388266]	up	99.2328	3.63224	0.406912	8.83782	9.76001e-19	1.26626e-16	1.61949
ENSMUSG00000020642.13	Rnf144a	protein_coding	ring finger protein 144A [Source:MGI Symbol;Acc:MGI:1344401]	up	166.536	1.50771	0.426958	3.53701	0.000404688	0.00384972	1.61949
ENSMUSG00000020656.16	Grhl1	protein_coding	grainyhead like transcription factor 1 [Source:MGI Symbol;Acc:MGI:2182540]	up	17.6992	1.77243	0.553049	3.16926	0.00152827	0.0123614	1.49677
ENSMUSG00000020671.9	Rab10	protein_coding	RAB10, member RAS oncogene family [Source:MGI Symbol;Acc:MGI:105066]	up	2111.93	0.802395	0.158575	5.05994	4.19382e-07	8.76056e-06	1.75
ENSMUSG00000020716.16	Nf1	protein_coding	neurofibromin 1 [Source:MGI Symbol;Acc:MGI:97306]	up	238.745	0.546951	0.196173	2.7879	0.00530513	0.0346811	1.38098
ENSMUSG00000020733.3	Slc9a3r1	protein_coding	solute carrier family 9 (sodium/hydrogen exchanger), member 3 regulator 1 [Source:MGI Symbol;Acc:MGI:1349482]	up	2306.97	1.08611	0.127764	8.5007	1.8845e-17	1.92142e-15	1.75
ENSMUSG00000020774.9	Aspa	protein_coding	aspartoacylase [Source:MGI Symbol;Acc:MGI:87914]	up	915.576	1.4117	0.186521	7.56729	3.81098e-14	2.93578e-12	1.48899
ENSMUSG00000020803.3	Txndc17	protein_coding	thioredoxin domain containing 17 [Source:MGI Symbol;Acc:MGI:1289248]	up	2084.4	0.493927	0.148423	3.3278	0.00087535	0.00785954	1.48899
ENSMUSG00000020823.16	Sec14l1	protein_coding	SEC14-like lipid binding 1 [Source:MGI Symbol;Acc:MGI:1921386]	up	1028.77	0.675874	0.216441	3.12248	0.00179334	0.0125682	1.71757
ENSMUSG00000020840.10	Blmh	protein_coding	bleomycin hydrolase [Source:MGI Symbol;Acc:MGI:1345186]	up	1441.93	0.857063	0.181969	4.71	2.47721e-06	4.29473e-05	1.71757
ENSMUSG00000020841.5	Cpd	protein_coding	carboxypeptidase D [Source:MGI Symbol;Acc:MGI:107265]	up	809.186	0.76135	0.167194	4.55364	5.27255e-06	8.34517e-05	1.71757
ENSMUSG00000020843.15	Timm22	protein_coding	translocase of inner mitochondrial membrane 22 [Source:MGI Symbol;Acc:MGI:1929742]	up	896.003	0.747587	0.186356	4.01144	6.03498e-05	0.000699844	1.75
ENSMUSG00000020869.8	Lrrc59	protein_coding	leucine rich repeat containing 59 [Source:MGI Symbol;Acc:MGI:2138133]	up	1908.84	0.421401	0.124514	3.38436	0.000713453	0.00580838	1.75
ENSMUSG00000020873.13	Slc35b1	protein_coding	solute carrier family 35, member B1 [Source:MGI Symbol;Acc:MGI:1343133]	up	745.864	0.550603	0.162755	3.38279	0.000717529	0.0066858	1.49677
ENSMUSG00000020952.10	Scfd1	protein_coding	Sec1 family domain containing 1 [Source:MGI Symbol;Acc:MGI:1924233]	up	1689.38	0.598286	0.193042	3.0992	0.00194045	0.0131298	1.75
ENSMUSG00000020964.14	Sel1l	protein_coding	sel-1 suppressor of lin-12-like (C. elegans) [Source:MGI Symbol;Acc:MGI:1329016]	up	1298.46	0.791569	0.240936	3.28521	0.00101906	0.00780823	1.74984
ENSMUSG00000020986.13	Sec23a	protein_coding	SEC23 homolog A, COPII coat complex component [Source:MGI Symbol;Acc:MGI:1349635]	up	480.953	0.7964	0.159788	4.98377	6.23578e-07	1.26357e-05	1.75
ENSMUSG00000021024.14	Psma6	protein_coding	proteasome (prosome, macropain) subunit, alpha type 6 [Source:MGI Symbol;Acc:MGI:1347006]	up	5430.42	0.446541	0.138092	3.23364	0.00122224	0.0084725	1.89663
ENSMUSG00000021025.8	Nfkbia	protein_coding	nuclear factor of kappa light polypeptide gene enhancer in B cells inhibitor, alpha [Source:MGI Symbol;Acc:MGI:104741]	up	7648.24	0.625068	0.148087	4.22095	2.43279e-05	0.000293126	1.89663
ENSMUSG00000021044.15	Adck1	protein_coding	aarF domain containing kinase 1 [Source:MGI Symbol;Acc:MGI:1919363]	up	416.969	0.668216	0.183657	3.63782	0.00027495	0.00290351	1.52177
ENSMUSG00000021054.6	Sgpp1	protein_coding	sphingosine-1-phosphate phosphatase 1 [Source:MGI Symbol;Acc:MGI:2135760]	up	1901.44	0.69779	0.200537	3.47957	0.000502212	0.00496582	1.48899
ENSMUSG00000021076.6	Actr10	protein_coding	ARP10 actin-related protein 10 [Source:MGI Symbol;Acc:MGI:1891654]	up	1484.26	0.645721	0.116367	5.54883	2.87584e-08	8.8616e-07	1.48899
ENSMUSG00000021094.10	Dhrs7	protein_coding	dehydrogenase/reductase (SDR family) member 7 [Source:MGI Symbol;Acc:MGI:1913625]	up	1353.48	1.32554	0.17564	7.54656	4.46922e-14	2.96951e-12	1.71757
ENSMUSG00000021096.11	Ppm1a	protein_coding	protein phosphatase 1A, magnesium dependent, alpha isoform [Source:MGI Symbol;Acc:MGI:99878]	up	952.734	0.492272	0.180504	2.72714	0.00638862	0.0334225	1.75
ENSMUSG00000021109.13	Hif1a	protein_coding	hypoxia inducible factor 1, alpha subunit [Source:MGI Symbol;Acc:MGI:106918]	up	757.649	0.997465	0.225885	4.41535	1.00847e-05	0.000169625	1.49677
ENSMUSG00000021196.14	Pfkp	protein_coding	phosphofructokinase, platelet [Source:MGI Symbol;Acc:MGI:1891833]	up	1194.54	1.80287	0.191981	9.38934	6.03798e-21	8.71642e-19	1.74984
ENSMUSG00000021209.12	Ppp4r4	protein_coding	protein phosphatase 4, regulatory subunit 4 [Source:MGI Symbol;Acc:MGI:1921771]	up	6.44774	2.08453	0.570533	3.96467	7.34962e-05	0.00236798	0.518414
ENSMUSG00000021238.11	Aldh6a1	protein_coding	aldehyde dehydrogenase family 6, subfamily A1 [Source:MGI Symbol;Acc:MGI:1915077]	up	550.516	0.872402	0.217839	4.00436	6.21847e-05	0.000823611	1.48899
ENSMUSG00000021240.6	Abcd4	protein_coding	ATP-binding cassette, sub-family D (ALD), member 4 [Source:MGI Symbol;Acc:MGI:1349217]	up	360.647	0.760911	0.217135	3.50349	0.0004592	0.00490527	1.38098
ENSMUSG00000021286.8	Zfyve21	protein_coding	zinc finger, FYVE domain containing 21 [Source:MGI Symbol;Acc:MGI:1915770]	up	1080.34	1.6802	0.207979	8.07714	6.6301e-16	6.90392e-14	1.48899
ENSMUSG00000021368.15	Tbc1d7	protein_coding	TBC1 domain family, member 7 [Source:MGI Symbol;Acc:MGI:1914296]	up	261.317	0.789615	0.18917	4.17367	2.99727e-05	0.000429075	1.52177
ENSMUSG00000021453.2	Gadd45g	protein_coding	growth arrest and DNA-damage-inducible 45 gamma [Source:MGI Symbol;Acc:MGI:1346325]	up	1456.76	1.49166	0.244231	6.10683	1.01631e-09	3.39127e-08	1.75
ENSMUSG00000021460.16	Auh	protein_coding	AU RNA binding protein/enoyl-coenzyme A hydratase [Source:MGI Symbol;Acc:MGI:1338011]	up	566.458	0.532733	0.168922	3.15371	0.00161211	0.0128526	1.49677
ENSMUSG00000021468.8	Sptlc1	protein_coding	serine palmitoyltransferase, long chain base subunit 1 [Source:MGI Symbol;Acc:MGI:1099431]	up	853.095	0.703046	0.171432	4.10068	4.11945e-05	0.00057712	1.48899
ENSMUSG00000021477.9	Ctsl	protein_coding	cathepsin L [Source:MGI Symbol;Acc:MGI:88564]	up	10691.3	0.907015	0.210037	4.31832	1.57224e-05	0.000218361	1.75
ENSMUSG00000021493.15	Pdlim7	protein_coding	PDZ and LIM domain 7 [Source:MGI Symbol;Acc:MGI:1914649]	up	195.934	2.02523	0.340025	5.95282	2.63567e-09	9.5433e-08	1.48899
ENSMUSG00000021518.4	Ptdss1	protein_coding	phosphatidylserine synthase 1 [Source:MGI Symbol;Acc:MGI:1276575]	up	782.252	0.467195	0.169357	2.75853	0.00580623	0.0311318	1.75
ENSMUSG00000021532.11	Fastkd3	protein_coding	FAST kinase domains 3 [Source:MGI Symbol;Acc:MGI:1916827]	up	151.556	0.69196	0.24485	2.82406	0.00474202	0.0283224	1.61949
ENSMUSG00000021550.6	2210016F16Rik	protein_coding	RIKEN cDNA 2210016F16 gene [Source:MGI Symbol;Acc:MGI:1917403]	up	1544.57	0.51077	0.16688	3.06066	0.00220853	0.0145055	1.75
ENSMUSG00000021576.6	Pdcd6	protein_coding	programmed cell death 6 [Source:MGI Symbol;Acc:MGI:109283]	up	3225.01	0.444497	0.130919	3.39518	0.000685847	0.00560852	1.75
ENSMUSG00000021583.7	Erap1	protein_coding	endoplasmic reticulum aminopeptidase 1 [Source:MGI Symbol;Acc:MGI:1933403]	up	1001.47	0.800107	0.264917	3.02004	0.00252745	0.016122	1.75
ENSMUSG00000021598.9	Med10	protein_coding	mediator complex subunit 10 [Source:MGI Symbol;Acc:MGI:106331]	up	1335.37	0.40956	0.143695	2.85014	0.00437005	0.0254454	1.71757
ENSMUSG00000021635.14	Rad17	protein_coding	RAD17 checkpoint clamp loader component [Source:MGI Symbol;Acc:MGI:1333807]	up	265.581	0.44085	0.163654	2.69349	0.00707075	0.040637	1.49677
ENSMUSG00000021643.15	Serf1	protein_coding	small EDRK-rich factor 1 [Source:MGI Symbol;Acc:MGI:1337114]	up	291.689	0.586603	0.212516	2.7602	0.0057766	0.034804	1.49677
ENSMUSG00000021669.15	Col4a3bp	protein_coding	collagen, type IV, alpha 3 (Goodpasture antigen) binding protein [Source:MGI Symbol;Acc:MGI:1915268]	up	237.691	1.34774	0.222878	6.04378	1.50542e-09	5.56014e-08	1.52177
ENSMUSG00000021687.14	Scamp1	protein_coding	secretory carrier membrane protein 1 [Source:MGI Symbol;Acc:MGI:1349480]	up	581.344	0.943695	0.193578	4.8742	1.09249e-06	2.40457e-05	1.48899
ENSMUSG00000021712.15	Trim23	protein_coding	tripartite motif-containing 23 [Source:MGI Symbol;Acc:MGI:1933161]	up	119.552	0.903698	0.340269	2.65256	0.00798828	0.0419248	1.61949
ENSMUSG00000021728.8	Emb	protein_coding	embigin [Source:MGI Symbol;Acc:MGI:95321]	up	877.29	0.992066	0.273022	3.63355	0.000279544	0.00300626	1.48899
ENSMUSG00000021756.12	Il6st	protein_coding	interleukin 6 signal transducer [Source:MGI Symbol;Acc:MGI:96560]	up	798.313	0.696471	0.264422	2.63366	0.00844713	0.0412934	1.75
ENSMUSG00000021806.4	Nid2	protein_coding	nidogen 2 [Source:MGI Symbol;Acc:MGI:1298229]	up	2175.87	1.9203	0.226751	8.46806	2.4952e-17	2.27518e-15	1.89663
ENSMUSG00000021814.17	Anxa7	protein_coding	annexin A7 [Source:MGI Symbol;Acc:MGI:88031]	up	1170.44	0.714032	0.106857	6.68199	2.3572e-11	1.00616e-09	1.74984
ENSMUSG00000021822.3	Plau	protein_coding	plasminogen activator, urokinase [Source:MGI Symbol;Acc:MGI:97611]	up	75.5504	1.89506	0.367466	5.13801	2.77657e-07	6.97407e-06	1.49677
ENSMUSG00000021823.10	Vcl	protein_coding	vinculin [Source:MGI Symbol;Acc:MGI:98927]	up	33.9484	1.16447	0.434749	2.68714	0.00720664	0.040637	1.52177
ENSMUSG00000021831.9	Ero1l	protein_coding	ERO1-like (S. cerevisiae) [Source:MGI Symbol;Acc:MGI:1354385]	up	813.889	0.81737	0.209595	3.89972	9.63057e-05	0.00107011	1.71757
ENSMUSG00000021867.16	Tmem254b	protein_coding	transmembrane protein 254b [Source:MGI Symbol;Acc:MGI:3710397]	up	98.2389	0.905102	0.275159	3.28684	0.00101318	0.00944691	1.38098
ENSMUSG00000021876.15	Rnase4	protein_coding	ribonuclease, RNase A family 4 [Source:MGI Symbol;Acc:MGI:1926217]	up	3628.09	2.68764	0.15396	17.4541	3.20561e-68	6.33303e-65	1.89663
ENSMUSG00000021890.6	Eaf1	protein_coding	ELL associated factor 1 [Source:MGI Symbol;Acc:MGI:1921677]	up	677.118	0.799409	0.167876	4.7616	1.92064e-06	3.89777e-05	1.48899
ENSMUSG00000021900.10	Btd	protein_coding	biotinidase [Source:MGI Symbol;Acc:MGI:1347001]	up	257.081	0.597795	0.223012	2.68045	0.00735226	0.0419382	1.48899
ENSMUSG00000021904.6	Sema3g	protein_coding	sema domain, immunoglobulin domain (Ig), short basic domain, secreted, (semaphorin) 3G [Source:MGI Symbol;Acc:MGI:3041242]	up	12.4321	3.25851	0.562353	5.79542	6.81516e-09	2.45652e-07	1.40795
ENSMUSG00000021910.15	Nisch	protein_coding	nischarin [Source:MGI Symbol;Acc:MGI:1928323]	up	1977.07	0.810412	0.148931	5.44136	5.28739e-08	1.55318e-06	1.48899
ENSMUSG00000021917.16	Spcs1	protein_coding	signal peptidase complex subunit 1 homolog (S. cerevisiae) [Source:MGI Symbol;Acc:MGI:1916269]	up	4796.83	1.20062	0.171998	6.98029	2.9458e-12	1.46683e-10	1.75
ENSMUSG00000021928.9	Ebpl	protein_coding	emopamil binding protein-like [Source:MGI Symbol;Acc:MGI:1915427]	up	283.078	1.0154	0.205283	4.94526	7.60428e-07	1.85045e-05	1.38098
ENSMUSG00000021930.14	Spryd7	protein_coding	SPRY domain containing 7 [Source:MGI Symbol;Acc:MGI:1913924]	up	161.887	0.700598	0.254889	2.74883	0.0059808	0.0352387	1.52177
ENSMUSG00000021973.9	Micu2	protein_coding	mitochondrial calcium uptake 2 [Source:MGI Symbol;Acc:MGI:1915764]	up	918.376	0.610406	0.142901	4.27129	1.94343e-05	0.000261708	1.75
ENSMUSG00000021982.14	Cdadc1	protein_coding	cytidine and dCMP deaminase domain containing 1 [Source:MGI Symbol;Acc:MGI:1919141]	up	432.806	0.584284	0.209842	2.78424	0.00536527	0.0331327	1.48899
ENSMUSG00000021996.16	Esd	protein_coding	esterase D/formylglutathione hydrolase [Source:MGI Symbol;Acc:MGI:95421]	up	2559.44	0.465143	0.141114	3.29618	0.000980087	0.00757722	1.75
ENSMUSG00000022003.7	Slc25a30	protein_coding	solute carrier family 25, member 30 [Source:MGI Symbol;Acc:MGI:1914804]	up	240.95	1.22	0.292332	4.171	3.03268e-05	0.000433023	1.52177
ENSMUSG00000022023.6	Wbp4	protein_coding	WW domain binding protein 4 [Source:MGI Symbol;Acc:MGI:109568]	up	577.011	0.46847	0.176455	2.65478	0.00793611	0.0394101	1.75
ENSMUSG00000022043.19	Trim35	protein_coding	tripartite motif-containing 35 [Source:MGI Symbol;Acc:MGI:1914104]	up	814.122	0.768958	0.173921	4.42105	9.82244e-06	0.000146937	1.71757
ENSMUSG00000022114.5	Spry2	protein_coding	sprouty RTK signaling antagonist 2 [Source:MGI Symbol;Acc:MGI:1345138]	up	217.638	1.33754	0.274887	4.86427	1.14878e-06	2.50654e-05	1.48899
ENSMUSG00000022136.8	Dnajc3	protein_coding	DnaJ heat shock protein family (Hsp40) member C3 [Source:MGI Symbol;Acc:MGI:107373]	up	2496.42	1.00744	0.198132	5.08449	3.6862e-07	7.81454e-06	1.75
ENSMUSG00000022150.16	Dab2	protein_coding	disabled 2, mitogen-responsive phosphoprotein [Source:MGI Symbol;Acc:MGI:109175]	up	4641.74	0.826744	0.147638	5.59976	2.14653e-08	5.83005e-07	1.75
ENSMUSG00000022180.7	Slc7a8	protein_coding	solute carrier family 7 (cationic amino acid transporter, y+ system), member 8 [Source:MGI Symbol;Acc:MGI:1355323]	up	2484.73	1.18964	0.196881	6.04219	1.52036e-09	4.55096e-08	1.89663
ENSMUSG00000022246.14	Rai14	protein_coding	retinoic acid induced 14 [Source:MGI Symbol;Acc:MGI:1922896]	up	50.5968	1.11354	0.411786	2.70958	0.00673679	0.0392357	1.49677
ENSMUSG00000022270.16	Retreg1	protein_coding	reticulophagy regulator 1 [Source:MGI Symbol;Acc:MGI:1913520]	up	255.321	1.24699	0.184724	6.7483	1.4959e-11	9.18172e-10	1.23327
ENSMUSG00000022323.11	Rida	protein_coding	reactive intermediate imine deaminase A homolog [Source:MGI Symbol;Acc:MGI:1095401]	up	718.838	0.810737	0.270456	2.99762	0.00272095	0.0195175	1.49677
ENSMUSG00000022350.7	Washc5	protein_coding	WASH complex subunit 5 [Source:MGI Symbol;Acc:MGI:2146110]	up	929.199	0.517023	0.17385	2.97385	0.00294089	0.0183226	1.75
ENSMUSG00000022353.10	Mtss1	protein_coding	metastasis suppressor 1 [Source:MGI Symbol;Acc:MGI:2384818]	up	422.352	0.675262	0.201893	3.34462	0.000823939	0.00752602	1.48899
ENSMUSG00000022358.7	Fbxo32	protein_coding	F-box protein 32 [Source:MGI Symbol;Acc:MGI:1914981]	up	320.917	2.13756	0.271586	7.86355	3.73405e-15	3.242e-13	1.49677
ENSMUSG00000022390.10	Zc3h7b	protein_coding	zinc finger CCCH type containing 7B [Source:MGI Symbol;Acc:MGI:1328310]	up	98.403	0.626135	0.220075	2.84387	0.00445691	0.0286699	1.49677
ENSMUSG00000022403.14	St13	protein_coding	suppression of tumorigenicity 13 [Source:MGI Symbol;Acc:MGI:1917606]	up	4713.31	0.630438	0.152918	4.12269	3.74479e-05	0.000461697	1.75
ENSMUSG00000022415.12	Syngr1	protein_coding	synaptogyrin 1 [Source:MGI Symbol;Acc:MGI:1328323]	up	100.741	0.895839	0.321597	2.78612	0.00533429	0.0309449	1.61949
ENSMUSG00000022434.7	Fam118a	protein_coding	family with sequence similarity 118, member A [Source:MGI Symbol;Acc:MGI:1920475]	up	358.223	0.915139	0.169084	5.41123	6.2593e-08	1.79764e-06	1.49677
ENSMUSG00000022438.6	Parvb	protein_coding	parvin, beta [Source:MGI Symbol;Acc:MGI:2153063]	up	330.327	0.640822	0.181399	3.53276	0.000411253	0.00445151	1.38098
ENSMUSG00000022451.12	Twf1	protein_coding	twinfilin actin binding protein 1 [Source:MGI Symbol;Acc:MGI:1100520]	up	7048.08	1.09409	0.267053	4.09688	4.18751e-05	0.000507034	1.75
ENSMUSG00000022462.6	Slc38a2	protein_coding	solute carrier family 38, member 2 [Source:MGI Symbol;Acc:MGI:1915010]	up	1175.44	0.926295	0.256689	3.60844	0.000308049	0.00327548	1.48899
ENSMUSG00000022464.13	Slc38a4	protein_coding	solute carrier family 38, member 4 [Source:MGI Symbol;Acc:MGI:1916604]	up	118.635	0.919493	0.333775	2.75599	0.00585149	0.0324657	1.66821
ENSMUSG00000022475.19	Hdac7	protein_coding	histone deacetylase 7 [Source:MGI Symbol;Acc:MGI:1891835]	up	238.945	1.07064	0.385287	2.78022	0.00543222	0.038562	1.23327
ENSMUSG00000022479.15	Vdr	protein_coding	vitamin D (1,25-dihydroxyvitamin D3) receptor [Source:MGI Symbol;Acc:MGI:103076]	up	110.424	2.51304	0.382805	6.53223	6.47959e-11	3.16774e-09	1.38098
ENSMUSG00000022508.5	Bcl6	protein_coding	B cell leukemia/lymphoma 6 [Source:MGI Symbol;Acc:MGI:107187]	up	21.6162	1.68574	0.387199	4.32545	1.5222e-05	0.000260032	1.38098
ENSMUSG00000022555.11	Dgat1	protein_coding	diacylglycerol O-acyltransferase 1 [Source:MGI Symbol;Acc:MGI:1333825]	up	307.837	0.786459	0.25323	3.10551	0.0018995	0.0169656	1.23753
ENSMUSG00000022564.6	Grina	protein_coding	glutamate receptor, ionotropic, N-methyl D-aspartate-associated protein 1 (glutamate binding) [Source:MGI Symbol;Acc:MGI:1913418]	up	1890.75	0.609448	0.198877	3.06444	0.00218079	0.0135626	1.89663
ENSMUSG00000022565.15	Plec	protein_coding	plectin [Source:MGI Symbol;Acc:MGI:1277961]	up	164.179	1.26402	0.369123	3.42854	0.000606832	0.00526263	1.66821
ENSMUSG00000022602.14	Arc	protein_coding	activity regulated cytoskeletal-associated protein [Source:MGI Symbol;Acc:MGI:88067]	up	22.1911	2.77188	0.505772	5.27495	1.32789e-07	3.29178e-06	1.61949
ENSMUSG00000022637.11	Cblb	protein_coding	Casitas B-lineage lymphoma b [Source:MGI Symbol;Acc:MGI:2146430]	up	154.853	1.19797	0.293599	4.07764	4.54954e-05	0.000617768	1.52177
ENSMUSG00000022677.14	Fopnl	protein_coding	Fgfr1op N-terminal like [Source:MGI Symbol;Acc:MGI:1913336]	up	832.248	0.417682	0.118875	3.51354	0.000442173	0.0038789	1.75
ENSMUSG00000022707.16	Gbe1	protein_coding	glucan (1,4-alpha-), branching enzyme 1 [Source:MGI Symbol;Acc:MGI:1921435]	up	714.283	1.10338	0.198509	5.55793	2.72989e-08	8.43699e-07	1.49677
ENSMUSG00000022756.15	Slc7a4	protein_coding	solute carrier family 7 (cationic amino acid transporter, y+ system), member 4 [Source:MGI Symbol;Acc:MGI:2146512]	up	72.8553	1.37082	0.322883	4.24334	2.20216e-05	0.000326772	1.52177
ENSMUSG00000022781.8	Pak2	protein_coding	p21 (RAC1) activated kinase 2 [Source:MGI Symbol;Acc:MGI:1339984]	up	1993.9	0.535631	0.135456	3.95421	7.67885e-05	0.000858333	1.75
ENSMUSG00000022807.8	Osbpl11	protein_coding	oxysterol binding protein-like 11 [Source:MGI Symbol;Acc:MGI:2146553]	up	939.353	0.922466	0.219332	4.20541	2.60606e-05	0.000335186	1.75
ENSMUSG00000022817.14	Itgb5	protein_coding	integrin beta 5 [Source:MGI Symbol;Acc:MGI:96614]	up	4196.83	0.617993	0.217226	2.84491	0.00444241	0.0253988	1.75
ENSMUSG00000022821.13	Hgd	protein_coding	homogentisate 1, 2-dioxygenase [Source:MGI Symbol;Acc:MGI:96078]	up	256.426	2.73021	0.30145	9.03066	1.70634e-19	2.52088e-17	1.52177
ENSMUSG00000022827.14	Rabl3	protein_coding	RAB, member RAS oncogene family-like 3 [Source:MGI Symbol;Acc:MGI:1914907]	up	262.145	0.785848	0.181612	4.32617	1.51725e-05	0.000239993	1.52177
ENSMUSG00000022841.14	Ap2m1	protein_coding	adaptor-related protein complex 2, mu 1 subunit [Source:MGI Symbol;Acc:MGI:1298405]	up	9347.16	0.647263	0.161533	4.00699	6.14969e-05	0.000818811	1.48899
ENSMUSG00000022876.18	Samsn1	protein_coding	SAM domain, SH3 domain and nuclear localization signals, 1 [Source:MGI Symbol;Acc:MGI:1914992]	up	2202.38	1.12436	0.153551	7.32211	2.44111e-13	1.45188e-11	1.75
ENSMUSG00000022892.11	App	protein_coding	amyloid beta (A4) precursor protein [Source:MGI Symbol;Acc:MGI:88059]	up	3849.08	0.706632	0.144162	4.90161	9.50533e-07	1.70717e-05	1.89663
ENSMUSG00000022978.11	Mis18a	protein_coding	MIS18 kinetochore protein A [Source:MGI Symbol;Acc:MGI:1913828]	up	919.382	0.851593	0.222652	3.82459	0.00013099	0.0013872	1.71757
ENSMUSG00000023021.15	Cers5	protein_coding	ceramide synthase 5 [Source:MGI Symbol;Acc:MGI:1919199]	up	453.433	0.99022	0.174829	5.66291	1.48824e-08	4.82203e-07	1.48899
ENSMUSG00000023031.7	Cela1	protein_coding	chymotrypsin-like elastase family, member 1 [Source:MGI Symbol;Acc:MGI:95314]	up	3572.5	1.83433	0.166656	11.006	3.57338e-28	1.03757e-25	1.48899
ENSMUSG00000023048.13	Prr13	protein_coding	proline rich 13 [Source:MGI Symbol;Acc:MGI:1913401]	up	3905.82	0.444249	0.130357	3.40791	0.000654618	0.00539089	1.75
ENSMUSG00000023067.13	Cdkn1a	protein_coding	cyclin-dependent kinase inhibitor 1A (P21) [Source:MGI Symbol;Acc:MGI:104556]	up	8740.56	1.54631	0.31975	4.8363	1.32278e-06	2.46999e-05	1.75
ENSMUSG00000023068.16	Nus1	protein_coding	NUS1 dehydrodolichyl diphosphate synthase subunit [Source:MGI Symbol;Acc:MGI:1196365]	up	1072.81	0.973431	0.194469	5.0053	5.57738e-07	1.16065e-05	1.71757
ENSMUSG00000023074.11	Mospd1	protein_coding	motile sperm domain containing 1 [Source:MGI Symbol;Acc:MGI:1917630]	up	541.525	0.673773	0.210551	3.20003	0.00137413	0.00996234	1.75
ENSMUSG00000023087.15	Noct	protein_coding	nocturnin [Source:MGI Symbol;Acc:MGI:109382]	up	668.518	1.23167	0.257788	4.7777	1.77313e-06	3.57376e-05	1.52177
ENSMUSG00000023249.15	Parp3	protein_coding	poly (ADP-ribose) polymerase family, member 3 [Source:MGI Symbol;Acc:MGI:1891258]	up	184.526	1.5927	0.244147	6.51669	7.1877e-11	3.47222e-09	1.38098
ENSMUSG00000023348.11	Trip6	protein_coding	thyroid hormone receptor interactor 6 [Source:MGI Symbol;Acc:MGI:1343458]	up	109.403	0.907182	0.232676	3.89811	9.6946e-05	0.00129365	1.38098
ENSMUSG00000023367.14	Tmem176a	protein_coding	transmembrane protein 176A [Source:MGI Symbol;Acc:MGI:1913308]	up	321.74	0.670847	0.240061	2.79373	0.00521034	0.0343185	1.38098
ENSMUSG00000023791.15	Pigx	protein_coding	phosphatidylinositol glycan anchor biosynthesis, class X [Source:MGI Symbol;Acc:MGI:1919334]	up	763.39	0.841427	0.201451	4.17646	2.96087e-05	0.000432775	1.48899
ENSMUSG00000023805.16	Synj2	protein_coding	synaptojanin 2 [Source:MGI Symbol;Acc:MGI:1201671]	up	27.3323	2.87247	0.459229	6.09581	1.08883e-09	4.18275e-08	1.49677
ENSMUSG00000023845.6	Lnpep	protein_coding	leucyl/cystinyl aminopeptidase [Source:MGI Symbol;Acc:MGI:2387123]	up	220.194	0.57509	0.211706	2.71607	0.00660627	0.0409551	1.38098
ENSMUSG00000023892.7	Zfp51	protein_coding	zinc finger protein 51 [Source:MGI Symbol;Acc:MGI:99198]	up	179.27	1.14132	0.307611	3.70721	0.000209556	0.00275821	1.23327
ENSMUSG00000023992.14	Trem2	protein_coding	triggering receptor expressed on myeloid cells 2 [Source:MGI Symbol;Acc:MGI:1913150]	up	3475.8	4.31292	0.251108	17.1629	5.03351e-66	7.45819e-63	1.89663
ENSMUSG00000024036.15	Slc37a1	protein_coding	solute carrier family 37 (glycerol-3-phosphate transporter), member 1 [Source:MGI Symbol;Acc:MGI:2446181]	up	155.835	0.851248	0.298889	2.84717	0.00441099	0.0262365	1.66821
ENSMUSG00000024038.16	Ndufv3	protein_coding	NADH dehydrogenase (ubiquinone) flavoprotein 3 [Source:MGI Symbol;Acc:MGI:1890894]	up	2356.58	0.481372	0.172678	2.78767	0.00530893	0.0290721	1.75
ENSMUSG00000024048.14	Myl12a	protein_coding	myosin, light chain 12A, regulatory, non-sarcomeric [Source:MGI Symbol;Acc:MGI:1914518]	up	12970.4	0.529456	0.146819	3.60618	0.000310735	0.00268075	1.89663
ENSMUSG00000024053.10	Emilin2	protein_coding	elastin microfibril interfacer 2 [Source:MGI Symbol;Acc:MGI:2389136]	up	1465.39	1.72501	0.136935	12.596	2.2206e-36	9.50925e-34	1.75
ENSMUSG00000024063.12	Lbh	protein_coding	limb-bud and heart [Source:MGI Symbol;Acc:MGI:1925139]	up	1132.72	1.00756	0.180866	5.57058	2.53887e-08	6.80929e-07	1.75
ENSMUSG00000024066.8	Xdh	protein_coding	xanthine dehydrogenase [Source:MGI Symbol;Acc:MGI:98973]	up	1737.87	3.38269	0.205725	16.4316	1.13573e-60	1.45906e-57	1.75
ENSMUSG00000024077.15	Strn	protein_coding	striatin, calmodulin binding protein [Source:MGI Symbol;Acc:MGI:1333757]	up	576.709	0.590618	0.20792	2.84054	0.00450371	0.0256465	1.75
ENSMUSG00000024083.15	Pja2	protein_coding	praja ring finger ubiquitin ligase 2 [Source:MGI Symbol;Acc:MGI:2159342]	up	1131.43	0.503594	0.159722	3.15283	0.00161697	0.0129245	1.48899
ENSMUSG00000024084.7	Qpct	protein_coding	glutaminyl-peptide cyclotransferase (glutaminyl cyclase) [Source:MGI Symbol;Acc:MGI:1917786]	up	48.3751	1.18979	0.375192	3.16741	0.00153805	0.0125682	1.47284
ENSMUSG00000024085.13	Man2a1	protein_coding	mannosidase 2, alpha 1 [Source:MGI Symbol;Acc:MGI:104669]	up	1078.88	0.725209	0.164102	4.41914	9.90941e-06	0.000167736	1.48899
ENSMUSG00000024091.8	Vapa	protein_coding	vesicle-associated membrane protein, associated protein A [Source:MGI Symbol;Acc:MGI:1353561]	up	3983.47	0.585538	0.169247	3.45964	0.000540902	0.00525885	1.48899
ENSMUSG00000024098.5	Twsg1	protein_coding	twisted gastrulation BMP signaling modulator 1 [Source:MGI Symbol;Acc:MGI:2137520]	up	367.041	1.9432	0.210892	9.20986	3.26541e-20	6.37873e-18	1.23753
ENSMUSG00000024140.9	Epas1	protein_coding	endothelial PAS domain protein 1 [Source:MGI Symbol;Acc:MGI:109169]	up	665.145	3.56151	0.247469	14.3607	9.13586e-47	8.99798e-44	1.52177
ENSMUSG00000024180.13	Tmem8	protein_coding	transmembrane protein 8 (five membrane-spanning domains) [Source:MGI Symbol;Acc:MGI:1926283]	up	562.684	1.56651	0.233769	6.69976	2.08766e-11	1.03688e-09	1.48899
ENSMUSG00000024197.9	Plin3	protein_coding	perilipin 3 [Source:MGI Symbol;Acc:MGI:1914155]	up	1700.94	1.06883	0.203907	5.24154	1.59241e-07	3.6144e-06	1.75
ENSMUSG00000024222.16	Fkbp5	protein_coding	FK506 binding protein 5 [Source:MGI Symbol;Acc:MGI:104670]	up	3429.76	1.29478	0.243785	5.31115	1.08937e-07	2.5726e-06	1.75
ENSMUSG00000024231.14	Cul2	protein_coding	cullin 2 [Source:MGI Symbol;Acc:MGI:1918995]	up	556.395	0.602413	0.209957	2.86902	0.00411749	0.0289948	1.36495
ENSMUSG00000024259.8	Slc25a46	protein_coding	solute carrier family 25, member 46 [Source:MGI Symbol;Acc:MGI:1914703]	up	601.88	0.604337	0.22496	2.68619	0.00722716	0.0366257	1.75
ENSMUSG00000024293.15	Esco1	protein_coding	establishment of sister chromatid cohesion N-acetyltransferase 1 [Source:MGI Symbol;Acc:MGI:1925055]	up	384.876	0.995176	0.248538	4.00389	6.23086e-05	0.000821681	1.49677
ENSMUSG00000024294.13	Mib1	protein_coding	mindbomb E3 ubiquitin protein ligase 1 [Source:MGI Symbol;Acc:MGI:2443157]	up	1126.89	1.40316	0.270783	5.18109	2.20597e-07	5.65493e-06	1.48899
ENSMUSG00000024346.5	Pfdn1	protein_coding	prefoldin 1 [Source:MGI Symbol;Acc:MGI:1914449]	up	1504.54	0.437567	0.137062	3.19246	0.00141065	0.0101869	1.75
ENSMUSG00000024349.9	Tmem173	protein_coding	transmembrane protein 173 [Source:MGI Symbol;Acc:MGI:1919762]	up	573.215	0.560653	0.203702	2.75225	0.00591872	0.0354046	1.49677
ENSMUSG00000024360.7	Etf1	protein_coding	eukaryotic translation termination factor 1 [Source:MGI Symbol;Acc:MGI:2385071]	up	1748.38	0.473625	0.156864	3.01934	0.00253326	0.0161511	1.75
ENSMUSG00000024381.15	Bin1	protein_coding	bridging integrator 1 [Source:MGI Symbol;Acc:MGI:108092]	up	685.81	0.841002	0.206393	4.07466	4.60825e-05	0.000624592	1.52177
ENSMUSG00000024410.14	3110002H16Rik	protein_coding	RIKEN cDNA 3110002H16 gene [Source:MGI Symbol;Acc:MGI:1916528]	up	726.291	0.503015	0.176338	2.85253	0.00433729	0.0281902	1.49677
ENSMUSG00000024413.13	Npc1	protein_coding	NPC intracellular cholesterol transporter 1 [Source:MGI Symbol;Acc:MGI:1097712]	up	1579.35	0.715165	0.254006	2.81538	0.00487201	0.0276961	1.71757
ENSMUSG00000024421.16	Lama3	protein_coding	laminin, alpha 3 [Source:MGI Symbol;Acc:MGI:99909]	up	12.1848	1.54277	0.569186	2.91307	0.00357897	0.0350788	0.917504
ENSMUSG00000024425.3	Ndfip1	protein_coding	Nedd4 family interacting protein 1 [Source:MGI Symbol;Acc:MGI:1929601]	up	6552.54	0.632214	0.194589	3.24895	0.00115833	0.0086517	1.75
ENSMUSG00000024456.16	Diaph1	protein_coding	diaphanous related formin 1 [Source:MGI Symbol;Acc:MGI:1194490]	up	492.973	0.671698	0.193211	3.47632	0.000508349	0.0043567	1.75
ENSMUSG00000024480.8	Ap3s1	protein_coding	adaptor-related protein complex 3, sigma 1 subunit [Source:MGI Symbol;Acc:MGI:1337062]	up	786.558	0.517196	0.141587	3.6528	0.000259401	0.00244496	1.75
ENSMUSG00000024521.7	Pmaip1	protein_coding	phorbol-12-myristate-13-acetate-induced protein 1 [Source:MGI Symbol;Acc:MGI:1930146]	up	2724.97	1.29045	0.163296	7.90218	2.7407e-15	2.14691e-13	1.75
ENSMUSG00000024533.16	Spire1	protein_coding	spire type actin nucleation factor 1 [Source:MGI Symbol;Acc:MGI:1915416]	up	937.783	0.523644	0.183004	2.86129	0.00421925	0.0243723	1.75
ENSMUSG00000024539.17	Ptpn2	protein_coding	protein tyrosine phosphatase, non-receptor type 2 [Source:MGI Symbol;Acc:MGI:97806]	up	685.12	0.514108	0.162374	3.16609	0.00154505	0.0109785	1.75
ENSMUSG00000024556.3	Me2	protein_coding	malic enzyme 2, NAD(+)-dependent, mitochondrial [Source:MGI Symbol;Acc:MGI:2147351]	up	2323.26	0.678689	0.142226	4.77178	1.82606e-06	3.02734e-05	1.89663
ENSMUSG00000024614.6	Tmx3	protein_coding	thioredoxin-related transmembrane protein 3 [Source:MGI Symbol;Acc:MGI:2442418]	up	690.338	0.533094	0.176393	3.02206	0.00251064	0.0183662	1.48899
ENSMUSG00000024640.9	Psat1	protein_coding	phosphoserine aminotransferase 1 [Source:MGI Symbol;Acc:MGI:2183441]	up	976.456	0.895394	0.287602	3.11333	0.0018499	0.0126895	1.74984
ENSMUSG00000024646.13	Cyb5a	protein_coding	cytochrome b5 type A (microsomal) [Source:MGI Symbol;Acc:MGI:1926952]	up	3890.22	0.483411	0.172681	2.79941	0.00511959	0.0283224	1.75
ENSMUSG00000024661.6	Fth1	protein_coding	ferritin heavy polypeptide 1 [Source:MGI Symbol;Acc:MGI:95588]	up	99325.1	0.423242	0.1347	3.14211	0.00167733	0.0117048	1.75
ENSMUSG00000024730.7	Ms4a8a	protein_coding	membrane-spanning 4-domains, subfamily A, member 8A [Source:MGI Symbol;Acc:MGI:1927657]	up	87.6771	1.3015	0.385531	3.3694	0.000753319	0.00687306	1.52177
ENSMUSG00000024736.14	Tmem132a	protein_coding	transmembrane protein 132A [Source:MGI Symbol;Acc:MGI:2147810]	up	350.984	0.915255	0.259349	3.52809	0.000418573	0.00452173	1.38098
ENSMUSG00000024778.12	Fas	protein_coding	Fas (TNF receptor superfamily member 6) [Source:MGI Symbol;Acc:MGI:95484]	up	57.4914	1.79046	0.360879	4.93655	7.95179e-07	1.7719e-05	1.52177
ENSMUSG00000024782.7	Ak3	protein_coding	adenylate kinase 3 [Source:MGI Symbol;Acc:MGI:1860835]	up	841.132	0.695616	0.144492	4.81417	1.47812e-06	2.70117e-05	1.75
ENSMUSG00000024806.3	Mlana	protein_coding	melan-A [Source:MGI Symbol;Acc:MGI:108454]	up	5.33721	2.0788	0.570241	3.63229	0.00028092	0.0216665	0.135768
ENSMUSG00000024816.12	Frmd8	protein_coding	FERM domain containing 8 [Source:MGI Symbol;Acc:MGI:1914707]	up	463.119	0.678737	0.16093	4.21717	2.47386e-05	0.000394453	1.38098
ENSMUSG00000024843.15	Chka	protein_coding	choline kinase alpha [Source:MGI Symbol;Acc:MGI:107760]	up	407.365	0.721117	0.251282	2.86964	0.0041094	0.028668	1.38098
ENSMUSG00000024866.9	Acy3	protein_coding	aspartoacylase (aminoacylase) 3 [Source:MGI Symbol;Acc:MGI:1918920]	up	314.958	1.73118	0.231617	7.4707	7.97714e-14	5.87539e-12	1.48899
ENSMUSG00000024883.7	Rin1	protein_coding	Ras and Rab interactor 1 [Source:MGI Symbol;Acc:MGI:2385695]	up	25.0284	1.76389	0.513938	3.41895	0.000628631	0.0064002	1.38098
ENSMUSG00000024909.14	Efemp2	protein_coding	epidermal growth factor-containing fibulin-like extracellular matrix protein 2 [Source:MGI Symbol;Acc:MGI:1891209]	up	327.057	0.746571	0.204456	3.65083	0.000261397	0.00302449	1.38098
ENSMUSG00000024912.5	Fosl1	protein_coding	fos-like antigen 1 [Source:MGI Symbol;Acc:MGI:107179]	up	4.27074	2.14964	0.571181	3.8022	0.000143418	0.00974431	0.187793
ENSMUSG00000024940.10	Ltbp3	protein_coding	latent transforming growth factor beta binding protein 3 [Source:MGI Symbol;Acc:MGI:1101355]	up	30.2183	2.1671	0.479195	4.52933	5.91703e-06	9.73233e-05	1.61949
ENSMUSG00000024952.12	Rps6ka4	protein_coding	ribosomal protein S6 kinase, polypeptide 4 [Source:MGI Symbol;Acc:MGI:1930076]	up	326.524	0.766986	0.214904	3.56853	0.000358989	0.00373814	1.48899
ENSMUSG00000025016.10	Tm9sf3	protein_coding	transmembrane 9 superfamily member 3 [Source:MGI Symbol;Acc:MGI:1914262]	up	2576.93	0.564949	0.171185	3.30019	0.00096619	0.00703063	1.89663
ENSMUSG00000025025.13	Mxi1	protein_coding	MAX interactor 1, dimerization protein [Source:MGI Symbol;Acc:MGI:97245]	up	1661.66	0.902331	0.217477	4.14912	3.33761e-05	0.000479943	1.48899
ENSMUSG00000025035.8	Arl3	protein_coding	ADP-ribosylation factor-like 3 [Source:MGI Symbol;Acc:MGI:1929699]	up	297.059	0.842165	0.225786	3.72908	0.000192179	0.0023313	1.38098
ENSMUSG00000025044.16	Msr1	protein_coding	macrophage scavenger receptor 1 [Source:MGI Symbol;Acc:MGI:98257]	up	9985.54	0.626835	0.16572	3.78249	0.000155268	0.00181593	1.48899
ENSMUSG00000025066.9	Sfr1	protein_coding	SWI5 dependent recombination repair 1 [Source:MGI Symbol;Acc:MGI:1915038]	up	1492.14	0.465875	0.133574	3.48774	0.000487115	0.00427063	1.71757
ENSMUSG00000025076.9	Casp7	protein_coding	caspase 7 [Source:MGI Symbol;Acc:MGI:109383]	up	685.301	0.646104	0.196091	3.29474	0.000985112	0.00861274	1.49677
ENSMUSG00000025103.8	Btbd1	protein_coding	BTB (POZ) domain containing 1 [Source:MGI Symbol;Acc:MGI:1933765]	up	940.501	0.811102	0.21606	3.75416	0.000173921	0.00174285	1.75
ENSMUSG00000025130.11	P4hb	protein_coding	prolyl 4-hydroxylase, beta polypeptide [Source:MGI Symbol;Acc:MGI:97464]	up	10077.3	0.524155	0.130898	4.00429	6.2204e-05	0.000717993	1.75
ENSMUSG00000025139.14	Tollip	protein_coding	toll interacting protein [Source:MGI Symbol;Acc:MGI:1891808]	up	957.631	0.753513	0.169735	4.43914	9.03211e-06	0.000133692	1.74984
ENSMUSG00000025150.10	Cbr2	protein_coding	carbonyl reductase 2 [Source:MGI Symbol;Acc:MGI:107200]	up	166.515	3.02768	0.295801	10.18	2.43639e-24	6.00965e-22	1.38098
ENSMUSG00000025151.16	Maged1	protein_coding	melanoma antigen, family D, 1 [Source:MGI Symbol;Acc:MGI:1930187]	up	646.999	1.25067	0.180252	6.93761	3.98776e-12	2.43266e-10	1.36495
ENSMUSG00000025178.8	Pi4k2a	protein_coding	phosphatidylinositol 4-kinase type 2 alpha [Source:MGI Symbol;Acc:MGI:1934031]	up	806.929	0.508213	0.138736	3.66305	0.000249226	0.00237474	1.75
ENSMUSG00000025192.13	Entpd7	protein_coding	ectonucleoside triphosphate diphosphohydrolase 7 [Source:MGI Symbol;Acc:MGI:2135885]	up	131.785	0.756065	0.259295	2.91544	0.00355189	0.0240534	1.49677
ENSMUSG00000025195.9	Dnmbp	protein_coding	dynamin binding protein [Source:MGI Symbol;Acc:MGI:1917352]	up	90.933	0.674431	0.247831	2.71961	0.00653592	0.0351629	1.66821
ENSMUSG00000025203.5	Scd2	protein_coding	stearoyl-Coenzyme A desaturase 2 [Source:MGI Symbol;Acc:MGI:98240]	up	5286.97	0.826659	0.169875	4.86622	1.13751e-06	2.14902e-05	1.75
ENSMUSG00000025213.11	Kazald1	protein_coding	Kazal-type serine peptidase inhibitor domain 1 [Source:MGI Symbol;Acc:MGI:2147606]	up	10.6343	2.01541	0.570454	3.48805	0.000486566	0.00626715	1.09432
ENSMUSG00000025227.14	Mfsd13a	protein_coding	major facilitator superfamily domain containing 13a [Source:MGI Symbol;Acc:MGI:1922396]	up	129.119	1.05149	0.264054	3.97885	6.92489e-05	0.000820287	1.66821
ENSMUSG00000025234.11	Arih1	protein_coding	ariadne RBR E3 ubiquitin protein ligase 1 [Source:MGI Symbol;Acc:MGI:1344363]	up	776.411	0.63763	0.222822	2.86149	0.00421651	0.0243723	1.75
ENSMUSG00000025235.8	Bbs4	protein_coding	Bardet-Biedl syndrome 4 (human) [Source:MGI Symbol;Acc:MGI:2143311]	up	190.767	0.76743	0.277472	2.76489	0.00569418	0.0345839	1.48899
ENSMUSG00000025240.9	Sacm1l	protein_coding	SAC1 suppressor of actin mutations 1-like (yeast) [Source:MGI Symbol;Acc:MGI:1933169]	up	1336.02	1.4403	0.220134	6.5421	6.06606e-11	2.41102e-09	1.74984
ENSMUSG00000025277.14	Abhd6	protein_coding	abhydrolase domain containing 6 [Source:MGI Symbol;Acc:MGI:1913332]	up	42.8829	1.3919	0.323029	4.29833	1.72089e-05	0.000271929	1.47284
ENSMUSG00000025287.15	Acot9	protein_coding	acyl-CoA thioesterase 9 [Source:MGI Symbol;Acc:MGI:1928939]	up	1317.96	0.547802	0.147317	3.71839	0.000200494	0.00196039	1.74984
ENSMUSG00000025351.14	Cd63	protein_coding	CD63 antigen [Source:MGI Symbol;Acc:MGI:99529]	up	2643.89	1.64548	0.23971	6.86429	6.68241e-12	2.89091e-10	1.89663
ENSMUSG00000025355.7	Mmp19	protein_coding	matrix metallopeptidase 19 [Source:MGI Symbol;Acc:MGI:1927899]	up	387.094	2.79362	0.260678	10.6983	1.03694e-26	2.79581e-24	1.48899
ENSMUSG00000025402.12	Nab2	protein_coding	Ngfi-A binding protein 2 [Source:MGI Symbol;Acc:MGI:107563]	up	149.719	0.746963	0.278413	2.68333	0.00728934	0.0383287	1.66821
ENSMUSG00000025408.15	Ddit3	protein_coding	DNA-damage inducible transcript 3 [Source:MGI Symbol;Acc:MGI:109247]	up	702.563	0.590976	0.202524	2.91789	0.00352413	0.0235691	1.52177
ENSMUSG00000025423.15	Pias2	protein_coding	protein inhibitor of activated STAT 2 [Source:MGI Symbol;Acc:MGI:1096566]	up	267.657	0.581356	0.218652	2.65871	0.00784405	0.0440446	1.48899
ENSMUSG00000025453.17	Nnt	protein_coding	nicotinamide nucleotide transhydrogenase [Source:MGI Symbol;Acc:MGI:109279]	up	453.299	0.511736	0.178952	2.85932	0.00424545	0.0278097	1.48899
ENSMUSG00000025499.18	Hras	protein_coding	Harvey rat sarcoma virus oncogene [Source:MGI Symbol;Acc:MGI:96224]	up	356.462	0.610185	0.207598	2.93921	0.0032905	0.0224248	1.52177
ENSMUSG00000025511.14	Tspan4	protein_coding	tetraspanin 4 [Source:MGI Symbol;Acc:MGI:1928097]	up	4686.78	0.549189	0.21075	2.60585	0.00916474	0.0438503	1.75
ENSMUSG00000025532.13	Crcp	protein_coding	calcitonin gene-related peptide-receptor component protein [Source:MGI Symbol;Acc:MGI:1100818]	up	843.496	0.73521	0.167462	4.38997	1.13369e-05	0.000166859	1.71757
ENSMUSG00000025533.15	Asl	protein_coding	argininosuccinate lyase [Source:MGI Symbol;Acc:MGI:88084]	up	1447.42	0.818399	0.192872	4.24316	2.20395e-05	0.000289211	1.75
ENSMUSG00000025572.17	Tmc6	protein_coding	transmembrane channel-like gene family 6 [Source:MGI Symbol;Acc:MGI:1098686]	up	742.713	0.742315	0.132767	5.59095	2.25824e-08	7.70089e-07	1.36495
ENSMUSG00000025584.17	Pde8a	protein_coding	phosphodiesterase 8A [Source:MGI Symbol;Acc:MGI:1277116]	up	1076.06	0.890113	0.202463	4.39598	1.10273e-05	0.000184384	1.48899
ENSMUSG00000025612.5	Bach1	protein_coding	BTB and CNC homology 1, basic leucine zipper transcription factor 1 [Source:MGI Symbol;Acc:MGI:894680]	up	523.818	0.665426	0.21327	3.12001	0.00180846	0.0138864	1.52177
ENSMUSG00000025616.14	Usp16	protein_coding	ubiquitin specific peptidase 16 [Source:MGI Symbol;Acc:MGI:1921362]	up	518.825	0.741636	0.231729	3.20026	0.00137302	0.0111331	1.52177
ENSMUSG00000025736.14	Jmjd8	protein_coding	jumonji domain containing 8 [Source:MGI Symbol;Acc:MGI:1919356]	up	514.071	0.692369	0.225477	3.0705	0.00213702	0.0172373	1.36495
ENSMUSG00000025742.5	Prps2	protein_coding	phosphoribosyl pyrophosphate synthetase 2 [Source:MGI Symbol;Acc:MGI:97776]	up	1127.78	1.9707	0.227669	8.65487	4.93466e-18	5.56826e-16	1.71757
ENSMUSG00000025759.11	Mfsd8	protein_coding	major facilitator superfamily domain containing 8 [Source:MGI Symbol;Acc:MGI:1919425]	up	203.976	0.934265	0.171519	5.44594	5.15315e-08	1.79764e-06	1.23327
ENSMUSG00000025795.8	Rassf3	protein_coding	Ras association (RalGDS/AF-6) domain family member 3 [Source:MGI Symbol;Acc:MGI:2179722]	up	656.888	1.14245	0.259385	4.4042	1.06175e-05	0.000177395	1.49677
ENSMUSG00000025804.5	Ccr1	protein_coding	chemokine (C-C motif) receptor 1 [Source:MGI Symbol;Acc:MGI:104618]	up	281.647	0.918865	0.219549	4.18474	2.85495e-05	0.000411091	1.52177
ENSMUSG00000025810.9	Nrp1	protein_coding	neuropilin 1 [Source:MGI Symbol;Acc:MGI:106206]	up	1274.49	1.39574	0.184392	7.56873	3.76891e-14	2.52203e-12	1.74984
ENSMUSG00000025823.9	Pdia4	protein_coding	protein disulfide isomerase associated 4 [Source:MGI Symbol;Acc:MGI:104864]	up	3357.45	0.745253	0.160551	4.64179	3.45408e-06	5.63122e-05	1.75
ENSMUSG00000025888.5	Casp1	protein_coding	caspase 1 [Source:MGI Symbol;Acc:MGI:96544]	up	2330.44	0.826745	0.21552	3.83592	0.000125097	0.00150864	1.48899
ENSMUSG00000025950.16	Idh1	protein_coding	isocitrate dehydrogenase 1 (NADP+), soluble [Source:MGI Symbol;Acc:MGI:96413]	up	12334.9	1.79696	0.225194	7.9795	1.46923e-15	1.19462e-13	1.75
ENSMUSG00000026012.2	Cd28	protein_coding	CD28 antigen [Source:MGI Symbol;Acc:MGI:88327]	up	776.234	7.81118	0.318648	21.6338	8.6321e-104	4.25092e-100	1.52177
ENSMUSG00000026014.15	Raph1	protein_coding	Ras association (RalGDS/AF-6) and pleckstrin homology domains 1 [Source:MGI Symbol;Acc:MGI:1924550]	up	669.22	0.922092	0.280121	3.29132	0.00099717	0.00767095	1.75
ENSMUSG00000026047.13	Kdelc1	protein_coding	KDEL (Lys-Asp-Glu-Leu) containing 1 [Source:MGI Symbol;Acc:MGI:1919300]	up	329.703	0.604438	0.205695	2.93791	0.00330431	0.0228469	1.48899
ENSMUSG00000026048.16	Ercc5	protein_coding	excision repair cross-complementing rodent repair deficiency, complementation group 5 [Source:MGI Symbol;Acc:MGI:103582]	up	215.834	0.684951	0.226957	3.01796	0.00254483	0.0182596	1.52177
ENSMUSG00000026074.14	Map4k4	protein_coding	mitogen-activated protein kinase kinase kinase kinase 4 [Source:MGI Symbol;Acc:MGI:1349394]	up	605.354	1.95032	0.243096	8.01995	1.05786e-15	1.02388e-13	1.48899
ENSMUSG00000026107.11	Nabp1	protein_coding	nucleic acid binding protein 1 [Source:MGI Symbol;Acc:MGI:1923258]	up	729.115	1.22845	0.248404	4.94401	7.653e-07	1.73904e-05	1.49677
ENSMUSG00000026155.13	Smap1	protein_coding	small ArfGAP 1 [Source:MGI Symbol;Acc:MGI:2138261]	up	1194.44	0.551702	0.199748	2.76199	0.00574499	0.0313067	1.71757
ENSMUSG00000026219.14	Trip12	protein_coding	thyroid hormone receptor interactor 12 [Source:MGI Symbol;Acc:MGI:1309481]	up	1848.04	0.472248	0.173616	2.72	0.00652823	0.034037	1.75
ENSMUSG00000026271.15	Gpr35	protein_coding	G protein-coupled receptor 35 [Source:MGI Symbol;Acc:MGI:1929509]	up	643.825	0.710505	0.175906	4.03892	5.36984e-05	0.00071406	1.52177
ENSMUSG00000026307.12	Scly	protein_coding	selenocysteine lyase [Source:MGI Symbol;Acc:MGI:1355310]	up	82.8126	0.72231	0.274582	2.62839	0.00857906	0.0464603	1.52177
ENSMUSG00000026315.13	Serpinb8	protein_coding	serine (or cysteine) peptidase inhibitor, clade B, member 8 [Source:MGI Symbol;Acc:MGI:894657]	up	102.357	2.00802	0.540321	3.79986	0.000144776	0.00155343	1.66821
ENSMUSG00000026365.15	Cfh	protein_coding	complement component factor h [Source:MGI Symbol;Acc:MGI:88385]	up	1716.88	1.645	0.251921	6.52916	6.614e-11	2.59844e-09	1.75
ENSMUSG00000026385.16	Dbi	protein_coding	diazepam binding inhibitor [Source:MGI Symbol;Acc:MGI:94865]	up	3056.09	0.549967	0.156872	3.50583	0.000455191	0.00396998	1.75
ENSMUSG00000026478.14	Lamc1	protein_coding	laminin, gamma 1 [Source:MGI Symbol;Acc:MGI:99914]	up	102.416	0.772324	0.290594	2.65668	0.00789139	0.040637	1.66821
ENSMUSG00000026490.18	Cdc42bpa	protein_coding	CDC42 binding protein kinase alpha [Source:MGI Symbol;Acc:MGI:2441841]	up	105.85	0.844482	0.307095	2.7479	0.00599784	0.0381716	1.38098
ENSMUSG00000026492.11	Tfb2m	protein_coding	transcription factor B2, mitochondrial [Source:MGI Symbol;Acc:MGI:107937]	up	286.009	0.737027	0.229788	3.20713	0.00134064	0.0110886	1.49677
ENSMUSG00000026509.15	Capn2	protein_coding	calpain 2 [Source:MGI Symbol;Acc:MGI:88264]	up	880.953	1.94534	0.246338	7.8942	2.92193e-15	2.275e-13	1.75
ENSMUSG00000026547.15	Tagln2	protein_coding	transgelin 2 [Source:MGI Symbol;Acc:MGI:1312985]	up	2089.66	0.654791	0.222832	2.93852	0.00329785	0.0201077	1.75
ENSMUSG00000026571.12	Dcaf6	protein_coding	DDB1 and CUL4 associated factor 6 [Source:MGI Symbol;Acc:MGI:1921356]	up	286.518	0.56078	0.2083	2.69242	0.00709347	0.0402598	1.52177
ENSMUSG00000026575.15	Nme7	protein_coding	NME/NM23 family member 7 [Source:MGI Symbol;Acc:MGI:2449121]	up	289.397	1.10849	0.187397	5.91382	3.34256e-09	1.18132e-07	1.49677
ENSMUSG00000026596.13	Abl2	protein_coding	v-abl Abelson murine leukemia viral oncogene 2 (arg, Abelson-related gene) [Source:MGI Symbol;Acc:MGI:87860]	up	477.946	0.654076	0.208957	3.12984	0.00174901	0.0137685	1.48899
ENSMUSG00000026615.14	Eprs	protein_coding	glutamyl-prolyl-tRNA synthetase [Source:MGI Symbol;Acc:MGI:97838]	up	3206.91	0.456093	0.16381	2.78427	0.00536487	0.0331327	1.48899
ENSMUSG00000026617.16	Bpnt1	protein_coding	bisphosphate 3'-nucleotidase 1 [Source:MGI Symbol;Acc:MGI:1338800]	up	497.586	0.887305	0.195014	4.5496	5.37471e-06	9.57649e-05	1.49677
ENSMUSG00000026618.11	Iars2	protein_coding	isoleucine-tRNA synthetase 2, mitochondrial [Source:MGI Symbol;Acc:MGI:1919586]	up	1054.63	0.614364	0.140361	4.37701	1.2032e-05	0.000172514	1.75
ENSMUSG00000026663.6	Atf6	protein_coding	activating transcription factor 6 [Source:MGI Symbol;Acc:MGI:1926157]	up	908.676	1.0044	0.163035	6.1602	7.26513e-10	2.50914e-08	1.71757
ENSMUSG00000026712.3	Mrc1	protein_coding	mannose receptor, C type 1 [Source:MGI Symbol;Acc:MGI:97142]	up	12260.8	1.23934	0.225225	5.50262	3.74196e-08	9.71291e-07	1.75
ENSMUSG00000026728.9	Vim	protein_coding	vimentin [Source:MGI Symbol;Acc:MGI:98932]	up	2885.48	1.23518	0.22648	5.45378	4.93103e-08	1.25442e-06	1.75
ENSMUSG00000026730.12	Pter	protein_coding	phosphotriesterase related [Source:MGI Symbol;Acc:MGI:107372]	up	193.164	0.692164	0.237973	2.90798	0.00363768	0.024208	1.52177
ENSMUSG00000026766.16	Mmadhc	protein_coding	methylmalonic aciduria (cobalamin deficiency) cblD type, with homocystinuria [Source:MGI Symbol;Acc:MGI:1923786]	up	1098.32	0.416682	0.143136	2.91105	0.00360219	0.0244445	1.48899
ENSMUSG00000026773.19	Pfkfb3	protein_coding	6-phosphofructo-2-kinase/fructose-2,6-biphosphatase 3 [Source:MGI Symbol;Acc:MGI:2181202]	up	528.74	0.880024	0.251609	3.49705	0.000470432	0.00505773	1.36495
ENSMUSG00000026782.15	Abi2	protein_coding	abl-interactor 2 [Source:MGI Symbol;Acc:MGI:106913]	up	300.204	1.33683	0.202618	6.59573	4.2318e-11	1.98634e-09	1.49677
ENSMUSG00000026796.16	Fam129b	protein_coding	family with sequence similarity 129, member B [Source:MGI Symbol;Acc:MGI:2442910]	up	175.298	2.77189	0.353255	7.81778	5.3764e-15	4.56488e-13	1.52177
ENSMUSG00000026797.16	Stxbp1	protein_coding	syntaxin binding protein 1 [Source:MGI Symbol;Acc:MGI:107363]	up	142.598	1.1264	0.323811	3.47624	0.000508496	0.00531673	1.38098
ENSMUSG00000026811.18	St6galnac6	protein_coding	ST6 (alpha-N-acetyl-neuraminyl-2,3-beta-galactosyl-1,3)-N-acetylgalactosaminide alpha-2,6-sialyltransferase 6 [Source:MGI Symbol;Acc:MGI:1355316]	up	99.8511	1.01227	0.274446	3.68628	0.000227553	0.00269418	1.38098
ENSMUSG00000026825.17	Dnm1	protein_coding	dynamin 1 [Source:MGI Symbol;Acc:MGI:107384]	up	7.45232	2.15627	0.560918	3.75275	0.000174907	0.00504684	0.508917
ENSMUSG00000026839.16	Upp2	protein_coding	uridine phosphorylase 2 [Source:MGI Symbol;Acc:MGI:1923904]	up	34.915	2.06079	0.527014	3.92665	8.61386e-05	0.0011725	1.38098
ENSMUSG00000026848.14	Tor1b	protein_coding	torsin family 1, member B [Source:MGI Symbol;Acc:MGI:1353605]	up	590.851	0.389909	0.14334	2.72017	0.0065248	0.0384231	1.48899
ENSMUSG00000026883.17	Dab2ip	protein_coding	disabled 2 interacting protein [Source:MGI Symbol;Acc:MGI:1916851]	up	171.43	1.73185	0.235105	7.36058	1.83116e-13	1.29198e-11	1.48899
ENSMUSG00000026925.16	Inpp5e	protein_coding	inositol polyphosphate-5-phosphatase E [Source:MGI Symbol;Acc:MGI:1927753]	up	119.1	0.865204	0.326591	2.64602	0.0081445	0.0452248	1.49677
ENSMUSG00000026932.14	Nacc2	protein_coding	nucleus accumbens associated 2, BEN and BTB (POZ) domain containing [Source:MGI Symbol;Acc:MGI:1915241]	up	540.069	1.02005	0.246204	4.14249	3.43558e-05	0.000428093	1.75
ENSMUSG00000026970.16	Rbms1	protein_coding	RNA binding motif, single stranded interacting protein 1 [Source:MGI Symbol;Acc:MGI:1861774]	up	2204.07	1.07563	0.216007	4.97944	6.37684e-07	1.28809e-05	1.75
ENSMUSG00000027002.13	Nckap1	protein_coding	NCK-associated protein 1 [Source:MGI Symbol;Acc:MGI:1355333]	up	187.686	1.26336	0.380598	3.31783	0.000907205	0.00811477	1.48899
ENSMUSG00000027006.13	Dnajc10	protein_coding	DnaJ heat shock protein family (Hsp40) member C10 [Source:MGI Symbol;Acc:MGI:1914111]	up	633.85	0.518794	0.194461	2.6678	0.00763501	0.0424208	1.52177
ENSMUSG00000027087.11	Itgav	protein_coding	integrin alpha V [Source:MGI Symbol;Acc:MGI:96608]	up	1372.75	1.24508	0.175641	7.08835	1.35722e-12	8.33028e-11	1.48899
ENSMUSG00000027131.3	Emc4	protein_coding	ER membrane protein complex subunit 4 [Source:MGI Symbol;Acc:MGI:1915282]	up	2079.72	0.531892	0.168653	3.1537	0.00161213	0.0106401	1.89663
ENSMUSG00000027207.15	Galk2	protein_coding	galactokinase 2 [Source:MGI Symbol;Acc:MGI:1917226]	up	835.839	0.473899	0.18059	2.6241	0.00868779	0.042719	1.71757
ENSMUSG00000027244.14	Atg13	protein_coding	autophagy related 13 [Source:MGI Symbol;Acc:MGI:1196429]	up	367.462	0.964197	0.193042	4.9939	5.91724e-07	1.63619e-05	1.23753
ENSMUSG00000027247.16	Arhgap1	protein_coding	Rho GTPase activating protein 1 [Source:MGI Symbol;Acc:MGI:2445003]	up	887.498	0.96162	0.19658	4.89119	1.00228e-06	1.91325e-05	1.75
ENSMUSG00000027276.7	Jag1	protein_coding	jagged 1 [Source:MGI Symbol;Acc:MGI:1095416]	up	53.8838	2.093	0.404652	5.15884	2.48479e-07	6.18002e-06	1.52177
ENSMUSG00000027303.17	Ptpra	protein_coding	protein tyrosine phosphatase, receptor type, A [Source:MGI Symbol;Acc:MGI:97808]	up	1238.27	0.459222	0.139056	3.3024	0.000958608	0.00745918	1.75
ENSMUSG00000027316.15	Gfra4	protein_coding	glial cell line derived neurotrophic factor family receptor alpha 4 [Source:MGI Symbol;Acc:MGI:1341873]	up	254.346	2.54667	0.56489	4.85368	1.21189e-06	2.6215e-05	1.48899
ENSMUSG00000027346.15	Gpcpd1	protein_coding	glycerophosphocholine phosphodiesterase 1 [Source:MGI Symbol;Acc:MGI:104898]	up	1231.92	0.700596	0.238212	2.94097	0.00327181	0.0199774	1.75
ENSMUSG00000027351.14	Spred1	protein_coding	sprouty protein with EVH-1 domain 1, related sequence [Source:MGI Symbol;Acc:MGI:2150016]	up	842.808	0.791047	0.273743	2.8895	0.00385853	0.022751	1.74984
ENSMUSG00000027381.16	Bcl2l11	protein_coding	BCL2-like 11 (apoptosis facilitator) [Source:MGI Symbol;Acc:MGI:1197519]	up	291.658	1.08519	0.205616	5.27601	1.32026e-07	3.52861e-06	1.49677
ENSMUSG00000027439.9	Gzf1	protein_coding	GDNF-inducible zinc finger protein 1 [Source:MGI Symbol;Acc:MGI:1921783]	up	589.43	1.79626	0.255951	7.01591	2.28457e-12	1.32358e-10	1.52177
ENSMUSG00000027508.15	Pag1	protein_coding	phosphoprotein associated with glycosphingolipid microdomains 1 [Source:MGI Symbol;Acc:MGI:2443160]	up	372.131	0.758628	0.244289	3.10538	0.00190035	0.0155541	1.38098
ENSMUSG00000027519.10	Rab22a	protein_coding	RAB22A, member RAS oncogene family [Source:MGI Symbol;Acc:MGI:105072]	up	531.019	0.536871	0.175559	3.05784	0.00222941	0.0163213	1.52177
ENSMUSG00000027610.17	Gss	protein_coding	glutathione synthetase [Source:MGI Symbol;Acc:MGI:95852]	up	719.058	1.18904	0.213325	5.57323	2.50052e-08	8.45705e-07	1.36495
ENSMUSG00000027637.3	1110008F13Rik	protein_coding	RIKEN cDNA 1110008F13 gene [Source:MGI Symbol;Acc:MGI:1914638]	up	1157.25	0.459011	0.156267	2.93729	0.00331097	0.0201704	1.74984
ENSMUSG00000027670.4	Ocstamp	protein_coding	osteoclast stimulatory transmembrane protein [Source:MGI Symbol;Acc:MGI:1921864]	up	60.3172	1.35826	0.406358	3.33512	0.000852619	0.00767095	1.49677
ENSMUSG00000027742.13	Cog6	protein_coding	component of oligomeric golgi complex 6 [Source:MGI Symbol;Acc:MGI:1914792]	up	324.165	0.689308	0.182097	3.78499	0.000153713	0.00180193	1.48899
ENSMUSG00000027750.16	Postn	protein_coding	periostin, osteoblast specific factor [Source:MGI Symbol;Acc:MGI:1926321]	up	114.545	1.10213	0.332294	3.31726	0.000909057	0.00758391	1.61949
ENSMUSG00000027796.2	Smad9	protein_coding	SMAD family member 9 [Source:MGI Symbol;Acc:MGI:1859993]	up	19.4268	1.3068	0.446216	2.90495	0.00367307	0.0232301	1.61949
ENSMUSG00000027828.12	Ssr3	protein_coding	signal sequence receptor, gamma [Source:MGI Symbol;Acc:MGI:1914687]	up	3577.81	0.47473	0.143893	3.29916	0.000969729	0.00704773	1.89663
ENSMUSG00000027848.12	Olfml3	protein_coding	olfactomedin-like 3 [Source:MGI Symbol;Acc:MGI:1914877]	up	228.148	1.82373	0.293857	6.19839	5.70427e-10	2.45671e-08	1.38098
ENSMUSG00000027852.14	Nras	protein_coding	neuroblastoma ras oncogene [Source:MGI Symbol;Acc:MGI:97376]	up	2519.5	0.38222	0.115455	3.31053	0.000931182	0.00728105	1.75
ENSMUSG00000027865.10	Gdap2	protein_coding	ganglioside-induced differentiation-associated-protein 2 [Source:MGI Symbol;Acc:MGI:1338001]	up	488.348	0.602862	0.192747	3.1276	0.00176242	0.0136205	1.52177
ENSMUSG00000027931.12	Npr1	protein_coding	natriuretic peptide receptor 1 [Source:MGI Symbol;Acc:MGI:97371]	up	66.5815	1.15558	0.295698	3.90421	9.45338e-05	0.00126353	1.38098
ENSMUSG00000027935.14	Rab13	protein_coding	RAB13, member RAS oncogene family [Source:MGI Symbol;Acc:MGI:1927232]	up	184.436	1.05475	0.221	4.77027	1.83979e-06	4.39564e-05	1.23327
ENSMUSG00000027981.14	Rnpc3	protein_coding	RNA-binding region (RNP1, RRM) containing 3 [Source:MGI Symbol;Acc:MGI:1914475]	up	122.856	0.714587	0.250511	2.85165	0.00434936	0.0282032	1.49677
ENSMUSG00000028007.13	Snx7	protein_coding	sorting nexin 7 [Source:MGI Symbol;Acc:MGI:1923811]	up	219.448	0.52145	0.194451	2.68139	0.00733168	0.0418842	1.48899
ENSMUSG00000028041.17	Adam15	protein_coding	a disintegrin and metallopeptidase domain 15 (metargidin) [Source:MGI Symbol;Acc:MGI:1333882]	up	150.682	1.29283	0.223678	5.77478	7.70532e-09	2.36006e-07	1.66821
ENSMUSG00000028106.13	Rprd2	protein_coding	regulation of nuclear pre-mRNA domain containing 2 [Source:MGI Symbol;Acc:MGI:1922387]	up	347.91	0.719025	0.236271	3.04279	0.00234393	0.0201809	1.23753
ENSMUSG00000028108.15	Ecm1	protein_coding	extracellular matrix protein 1 [Source:MGI Symbol;Acc:MGI:103060]	up	653.029	1.37856	0.200566	6.87265	6.30189e-12	3.76078e-10	1.36495
ENSMUSG00000028126.16	Pip5k1a	protein_coding	phosphatidylinositol-4-phosphate 5-kinase, type 1 alpha [Source:MGI Symbol;Acc:MGI:107929]	up	481.309	0.622229	0.186209	3.34124	0.000834061	0.00757722	1.48899
ENSMUSG00000028164.15	Manba	protein_coding	mannosidase, beta A, lysosomal [Source:MGI Symbol;Acc:MGI:88175]	up	403.294	0.681486	0.208005	3.27586	0.00105342	0.00910928	1.49677
ENSMUSG00000028173.10	Wls	protein_coding	wntless WNT ligand secretion mediator [Source:MGI Symbol;Acc:MGI:1915401]	up	1066.38	0.975072	0.19573	4.98122	6.3184e-07	1.2963e-05	1.71757
ENSMUSG00000028184.12	Adgrl2	protein_coding	adhesion G protein-coupled receptor L2 [Source:MGI Symbol;Acc:MGI:2139714]	up	205.732	0.843941	0.288084	2.92758	0.00341616	0.0233063	1.49677
ENSMUSG00000028199.18	Cryz	protein_coding	crystallin, zeta [Source:MGI Symbol;Acc:MGI:88527]	up	299.383	1.02673	0.186187	5.51324	3.5228e-08	1.06451e-06	1.49677
ENSMUSG00000028207.18	Asph	protein_coding	aspartate-beta-hydroxylase [Source:MGI Symbol;Acc:MGI:1914186]	up	791.316	0.627931	0.166387	3.77368	0.000160857	0.00163231	1.75
ENSMUSG00000028211.11	Trp53inp1	protein_coding	transformation related protein 53 inducible nuclear protein 1 [Source:MGI Symbol;Acc:MGI:1926609]	up	383.708	1.20944	0.272239	4.44207	8.90996e-06	0.0001639	1.38098
ENSMUSG00000028221.3	Tmem55a	protein_coding	transmembrane protein 55A [Source:MGI Symbol;Acc:MGI:1919769]	up	843.973	1.09574	0.20497	5.34533	9.02531e-08	2.50961e-06	1.48899
ENSMUSG00000028249.15	Sdcbp	protein_coding	syndecan binding protein [Source:MGI Symbol;Acc:MGI:1337026]	up	34315.5	0.741905	0.159286	4.65768	3.19795e-06	6.08127e-05	1.48899
ENSMUSG00000028251.5	Tstd3	protein_coding	thiosulfate sulfurtransferase (rhodanese)-like domain containing 3 [Source:MGI Symbol;Acc:MGI:1924282]	up	354.977	0.632406	0.230282	2.74602	0.0060323	0.0354632	1.52177
ENSMUSG00000028256.16	Odf2l	protein_coding	outer dense fiber of sperm tails 2-like [Source:MGI Symbol;Acc:MGI:1098600]	up	86.4516	0.892015	0.341291	2.61533	0.00891413	0.0445103	1.66821
ENSMUSG00000028378.6	Ptgr1	protein_coding	prostaglandin reductase 1 [Source:MGI Symbol;Acc:MGI:1914353]	up	591.229	0.641	0.212931	3.01035	0.00260946	0.0203312	1.36495
ENSMUSG00000028410.13	Dnaja1	protein_coding	DnaJ heat shock protein family (Hsp40) member A1 [Source:MGI Symbol;Acc:MGI:1270129]	up	2251.36	0.477134	0.155598	3.06641	0.00216643	0.0143315	1.75
[truncated: 746 more rows]
