# Supplementary material for: Kupffer cells control neonatal hepatic metabolism via Igf1 signaling
Source: Development. 2026 Jan 27;153(2):dev204962. doi: 10.1242/dev.204962 (PMC12891940; doi:10.1242/dev.204962)
Supplement: Table S2. Gene set enrichment analysis of WTSpi1 versus KOSpi1 macrophages [file develop-153-204962-TableS2.xlsx]

## Sheet: Sheet1
pathway	pval	padj	ES	NES	nMoreExtreme	size	leadingEdge
HALLMARK_TNFA_SIGNALING_VIA_NFKB	0.0342126	0.101133	-0.337996	-1.32324	261	188
HALLMARK_HYPOXIA	0.029138	0.0971267	0.305549	1.31632	71	173
HALLMARK_CHOLESTEROL_HOMEOSTASIS	0.227805	0.392768	0.303203	1.1347	738	69
HALLMARK_MITOTIC_SPINDLE	0.92879	0.967489	0.188417	0.822662	2125	196
HALLMARK_WNT_BETA_CATENIN_SIGNALING	0.359572	0.544806	-0.35808	-1.07331	2283	34
HALLMARK_TGF_BETA_SIGNALING	0.646279	0.76938	-0.273349	-0.897812	4289	53
HALLMARK_IL6_JAK_STAT3_SIGNALING	0.0699738	0.152117	-0.380182	-1.33021	480	78
HALLMARK_DNA_REPAIR	0.999624	1	0.141276	0.58651	2659	135
HALLMARK_G2M_CHECKPOINT	0.0652656	0.150354	-0.323231	-1.26511	499	187
HALLMARK_APOPTOSIS	0.0210174	0.0750622	-0.363674	-1.39032	156	150
HALLMARK_NOTCH_SIGNALING	0.602253	0.752816	-0.311212	-0.909224	3795	30
HALLMARK_ADIPOGENESIS	0.00384451	0.0240282	0.331237	1.43395	8	185
HALLMARK_ESTROGEN_RESPONSE_EARLY	0.0661557	0.150354	0.287865	1.23783	163	171
HALLMARK_ESTROGEN_RESPONSE_LATE	0.396219	0.582675	0.237922	1.02081	984	169
HALLMARK_ANDROGEN_RESPONSE	0.643194	0.76938	-0.254528	-0.909943	4502	90
HALLMARK_MYOGENESIS	0.0384304	0.101133	0.302051	1.29738	94	170
HALLMARK_PROTEIN_SECRETION	0.0174438	0.0670916	0.374809	1.4758	51	93
HALLMARK_INTERFERON_ALPHA_RESPONSE	0.000143699	0.00219877	-0.588376	-2.08487	0	85
HALLMARK_INTERFERON_GAMMA_RESPONSE	0.000130976	0.00219877	-0.504858	-1.97074	0	182
HALLMARK_APICAL_JUNCTION	0.194954	0.348131	-0.295142	-1.14224	1467	170
HALLMARK_APICAL_SURFACE	0.118235	0.227375	0.401901	1.309	425	35
HALLMARK_HEDGEHOG_SIGNALING	0.110424	0.220847	-0.455265	-1.33008	695	30
HALLMARK_COMPLEMENT	0.0380384	0.101133	-0.340337	-1.32022	286	175
HALLMARK_UNFOLDED_PROTEIN_RESPONSE	0.861903	0.924382	0.206913	0.827345	2508	104
HALLMARK_PI3K_AKT_MTOR_SIGNALING	0.868919	0.924382	0.205115	0.810442	2571	96
HALLMARK_MTORC1_SIGNALING	0.317031	0.495361	0.242525	1.05121	738	186
HALLMARK_E2F_TARGETS	0.000260417	0.00219877	-0.428937	-1.68155	1	190
HALLMARK_MYC_TARGETS_V1	1	1	0.118547	0.513198	2340	185
HALLMARK_MYC_TARGETS_V2	0.752444	0.836049	-0.255005	-0.840067	5002	54
HALLMARK_EPITHELIAL_MESENCHYMAL_TRANSITION	0.00606796	0.0303398	0.330627	1.42012	14	170
HALLMARK_INFLAMMATORY_RESPONSE	0.000263852	0.00219877	-0.441089	-1.7155	1	177
HALLMARK_XENOBIOTIC_METABOLISM	0.0497872	0.124468	0.291599	1.26193	116	184
HALLMARK_FATTY_ACID_METABOLISM	0.750964	0.836049	0.213045	0.89481	1947	147
HALLMARK_OXIDATIVE_PHOSPHORYLATION	0.00744109	0.0314421	0.326394	1.40919	17	178
HALLMARK_GLYCOLYSIS	0.45308	0.62105	0.231479	0.999397	1095	178
HALLMARK_REACTIVE_OXIGEN_SPECIES_PATHWAY	0.148094	0.274249	0.363582	1.24603	508	44
HALLMARK_P53_PATHWAY	0.29616	0.477678	0.245679	1.05997	724	176
HALLMARK_UV_RESPONSE_UP	0.494694	0.650913	-0.261177	-0.98594	3635	136
HALLMARK_UV_RESPONSE_DN	0.459289	0.62105	-0.266583	-1.00223	3344	132
HALLMARK_ANGIOGENESIS	0.00605394	0.0303398	0.55723	1.78743	21	33
HALLMARK_HEME_METABOLISM	0.00026137	0.00219877	-0.444023	-1.73542	1	184
HALLMARK_COAGULATION	0.0375431	0.101133	-0.360573	-1.34752	271	126
HALLMARK_IL2_STAT5_SIGNALING	0.0970833	0.202257	0.276341	1.19438	232	180
HALLMARK_BILE_ACID_METABOLISM	0.238612	0.397687	-0.309756	-1.12988	1691	104
HALLMARK_PEROXISOME	0.459577	0.62105	0.252764	0.995252	1369	93
HALLMARK_ALLOGRAFT_REJECTION	0.000132767	0.00219877	-0.475171	-1.84052	0	172
HALLMARK_SPERMATOGENESIS	0.690213	0.802574	-0.248332	-0.88415	4816	88
HALLMARK_KRAS_SIGNALING_UP	0.00332757	0.0237683	-0.391675	-1.51158	24	164
HALLMARK_KRAS_SIGNALING_DN	0.00754612	0.0314421	-0.407707	-1.50211	53	112
HALLMARK_PANCREAS_BETA_CELLS	0.557977	0.715355	-0.340841	-0.935831	3430	22
