# Supplementary material for: Kupffer cells control neonatal hepatic metabolism via Igf1 signaling
Source: Development. 2026 Jan 27;153(2):dev204962. doi: 10.1242/dev.204962 (PMC12891940; doi:10.1242/dev.204962)
Supplement: Table S3. GO term analysis of hepatocytes from WTSpi1 versus KOSpi1 [file develop-153-204962-TableS3.xlsx]

## Sheet: table_3_GOteerms_SpifloxTnfrsf1
	ID	Description	GeneRatio	BgRatio	pvalue	p.adjust	qvalue	geneID	Count	Cluster	cluster
GO:0007059	GO:0007059	chromosome segregation	19/100	330/23355	1.99e-16	3.97e-13	3e-13	Mki67/Top2a/Cenpf/Smc4/Atrx/Knl1/Hnrnpu/Cenpe/Ncapg2/Sfpq/Ncapg/Smc3/Stag2/Smc2/Nipbl/Brca2/Smc6/Nusap1/Ddx3x	19	WT	WT
GO:0098813	GO:0098813	nuclear chromosome segregation	16/100	267/23355	3.1e-14	3.09e-11	2.33e-11	Top2a/Cenpf/Smc4/Atrx/Knl1/Hnrnpu/Cenpe/Ncapg2/Sfpq/Ncapg/Smc3/Stag2/Smc2/Nipbl/Brca2/Nusap1	16	WT	WT
GO:0000819	GO:0000819	sister chromatid segregation	13/100	184/23355	1.15e-12	7.64e-10	5.77e-10	Top2a/Smc4/Atrx/Hnrnpu/Cenpe/Ncapg2/Sfpq/Ncapg/Smc3/Stag2/Smc2/Nipbl/Nusap1	13	WT	WT
GO:0048285	GO:0048285	organelle fission	18/100	490/23355	2.86e-12	1.43e-09	1.08e-09	Mki67/Top2a/Smc4/Atrx/Hnrnpu/Cenpe/Ncapg2/Aspm/Phip/Acox1/Ncapg/Smc3/Stag2/Smc2/Nipbl/Brca2/Nusap1/Kif11	18	WT	WT
GO:0000280	GO:0000280	nuclear division	17/100	434/23355	4.46e-12	1.78e-09	1.34e-09	Mki67/Top2a/Smc4/Atrx/Hnrnpu/Cenpe/Ncapg2/Aspm/Phip/Ncapg/Smc3/Stag2/Smc2/Nipbl/Brca2/Nusap1/Kif11	17	WT	WT
GO:0140014	GO:0140014	mitotic nuclear division	14/100	275/23355	1.27e-11	4.21e-09	3.18e-09	Mki67/Smc4/Atrx/Hnrnpu/Cenpe/Ncapg2/Phip/Ncapg/Smc3/Stag2/Smc2/Nipbl/Nusap1/Kif11	14	WT	WT
GO:0016570	GO:0016570	histone modification	14/100	450/23355	7.77e-09	2.21e-06	1.67e-06	Atrx/Kdm7a/Sfpq/Baz1b/Kmt2c/Nipbl/Ezh2/Brca2/Kdm5a/Mier1/Nsd2/Usp7/Jmjd1c/Huwe1	14	WT	WT
GO:0016569	GO:0016569	covalent chromatin modification	14/100	464/23355	1.14e-08	2.85e-06	2.15e-06	Atrx/Kdm7a/Sfpq/Baz1b/Kmt2c/Nipbl/Ezh2/Brca2/Kdm5a/Mier1/Nsd2/Usp7/Jmjd1c/Huwe1	14	WT	WT
GO:0000070	GO:0000070	mitotic sister chromatid segregation	9/100	154/23355	2.13e-08	4.71e-06	3.55e-06	Smc4/Atrx/Hnrnpu/Cenpe/Ncapg2/Ncapg/Smc2/Nipbl/Nusap1	9	WT	WT
GO:0007623	GO:0007623	circadian rhythm	10/100	218/23355	3.4e-08	6.78e-06	5.12e-06	Top2a/Hnrnpu/Sfpq/Mat2a/Ezh2/Egr1/Kdm5a/Ube3a/Usp7/Huwe1	10	WT	WT
GO:0030261	GO:0030261	chromosome condensation	6/100	45/23355	3.77e-08	6.83e-06	5.16e-06	Top2a/Smc4/Ncapg2/Ncapg/Smc2/Nusap1	6	WT	WT
GO:0048511	GO:0048511	rhythmic process	11/100	302/23355	7.19e-08	1.19e-05	9.02e-06	Top2a/Afp/Hnrnpu/Sfpq/Mat2a/Ezh2/Egr1/Kdm5a/Ube3a/Usp7/Huwe1	11	WT	WT
GO:0090068	GO:0090068	positive regulation of cell cycle process	10/100	261/23355	1.83e-07	2.81e-05	2.12e-05	Atrx/Hnrnpu/Cenpe/Phip/Sfpq/Atad5/Nipbl/Ezh2/Nusap1/Ddx3x	10	WT	WT
GO:0007076	GO:0007076	mitotic chromosome condensation	4/100	13/23355	2.2e-07	3.13e-05	2.36e-05	Smc4/Ncapg/Smc2/Nusap1	4	WT	WT
GO:0045787	GO:0045787	positive regulation of cell cycle	11/100	365/23355	4.78e-07	6.35e-05	4.8e-05	Atrx/Hnrnpu/Cenpe/Phip/Sfpq/Atad5/Nipbl/Ezh2/Brca2/Nusap1/Ddx3x	11	WT	WT
GO:0007051	GO:0007051	spindle organization	8/100	181/23355	1.13e-06	0.00014074	0.000106297	Atrx/Hnrnpu/Cenpe/Aspm/Nin/Smc3/Stag2/Kif11	8	WT	WT
GO:0006281	GO:0006281	DNA repair	12/100	489/23355	1.23e-06	0.000144085	0.000108823	Smc4/Atrx/Dek/Sfpq/Smc3/Smc2/Nipbl/Brca2/Smc6/Nsd2/Usp7/Huwe1	12	WT	WT
GO:0051321	GO:0051321	meiotic cell cycle	10/100	327/23355	1.43e-06	0.000158761	0.000119908	Mki67/Top2a/Smc4/Atrx/Cenpe/Aspm/Smc3/Stag2/Smc2/Brca2	10	WT	WT
GO:1902850	GO:1902850	microtubule cytoskeleton organization involved in mitosis	7/100	145/23355	3.04e-06	0.000318829	0.000240803	Hnrnpu/Cenpe/Nin/Smc3/Stag2/Nusap1/Kif11	7	WT	WT
GO:0007062	GO:0007062	sister chromatid cohesion	5/100	56/23355	4.18e-06	0.00041649	0.000314565	Atrx/Sfpq/Smc3/Stag2/Nipbl	5	WT	WT
GO:0006310	GO:0006310	DNA recombination	9/100	292/23355	4.64e-06	0.000440748	0.000332886	Top2a/Tfrc/Sfpq/Atad5/Nipbl/Ezh2/Brca2/Smc6/Nsd2	9	WT	WT
GO:0008380	GO:0008380	RNA splicing	10/100	393/23355	7.32e-06	0.000662818	0.00050061	Rbm39/Hnrnpu/Clk1/Prpf4b/Luc7l3/Sfpq/Son/Hnrnpa2b1/Sf3b1/Srrm2	10	WT	WT
GO:0006641	GO:0006641	triglyceride metabolic process	6/100	111/23355	8.34e-06	0.000706047	0.00053326	Apob/Cps1/Apoa5/Pck1/Cyp2e1/Lpin2	6	WT	WT
GO:0070988	GO:0070988	demethylation	5/100	65/23355	8.77e-06	0.000706047	0.00053326	Kdm7a/Cyp3a25/Kdm5a/Usp7/Jmjd1c	5	WT	WT
GO:0071103	GO:0071103	DNA conformation change	8/100	239/23355	8.86e-06	0.000706047	0.00053326	Top2a/Smc4/Atrx/Ncapg2/Hnrnpa2b1/Ncapg/Smc2/Nusap1	8	WT	WT
GO:0008202	GO:0008202	steroid metabolic process	9/100	319/23355	9.46e-06	0.000717743	0.000542093	Apob/Slc27a2/Apoa5/Afp/Hmgcs2/Egr1/Cyp3a25/Cyp2e1/Lbr	9	WT	WT
GO:0051225	GO:0051225	spindle assembly	6/100	114/23355	9.72e-06	0.000717743	0.000542093	Hnrnpu/Cenpe/Aspm/Smc3/Stag2/Kif11	6	WT	WT
GO:0008608	GO:0008608	attachment of spindle microtubules to kinetochore	4/100	33/23355	1.18e-05	0.000814363	0.000615068	Knl1/Hnrnpu/Cenpe/Brca2	4	WT	WT
GO:0007052	GO:0007052	mitotic spindle organization	6/100	118/23355	1.18e-05	0.000814363	0.000615068	Hnrnpu/Cenpe/Nin/Smc3/Stag2/Kif11	6	WT	WT
GO:0098935	GO:0098935	dendritic transport	3/100	12/23355	1.63e-05	0.00108243	0.00081753	Hnrnpu/Sfpq/Trak2	3	WT	WT
GO:0061008	GO:0061008	hepaticobiliary system development	6/100	131/23355	2.15e-05	0.00138168	0.00104355	Mki67/Pck1/Hp/Jun/Nipbl/Ezh2	6	WT	WT
GO:0006323	GO:0006323	DNA packaging	7/100	197/23355	2.25e-05	0.00140384	0.00106029	Top2a/Smc4/Atrx/Ncapg2/Ncapg/Smc2/Nusap1	7	WT	WT
GO:0010639	GO:0010639	negative regulation of organelle organization	9/100	359/23355	2.41e-05	0.00145625	0.00109987	Top2a/Spta1/Atrx/Hnrnpu/Cenpe/Tfrc/Sptbn1/Huwe1/Arfgef1	9	WT	WT
GO:0007346	GO:0007346	regulation of mitotic cell cycle	10/100	453/23355	2.49e-05	0.00146007	0.00110276	Mki67/Cenpf/Hnrnpu/Cenpe/Phip/Atad5/Ezh2/Brca2/Nusap1/Ddx3x	10	WT	WT
GO:0051984	GO:0051984	positive regulation of chromosome segregation	3/100	14/23355	2.68e-05	0.00152554	0.00115221	Hnrnpu/Cenpe/Smc6	3	WT	WT
GO:0006397	GO:0006397	mRNA processing	10/100	466/23355	3.17e-05	0.00172601	0.00130361	Rbm39/Hnrnpu/Prpf4b/Luc7l3/Sfpq/Son/Pcf11/Hnrnpa2b1/Sf3b1/Srrm2	10	WT	WT
GO:0006639	GO:0006639	acylglycerol metabolic process	6/100	141/23355	3.26e-05	0.00172601	0.00130361	Apob/Cps1/Apoa5/Pck1/Cyp2e1/Lpin2	6	WT	WT
GO:1902275	GO:1902275	regulation of chromatin organization	7/100	209/23355	3.29e-05	0.00172601	0.00130361	Mki67/Atrx/Hnrnpu/Atad2/Nipbl/Kdm5a/Mier1	7	WT	WT
GO:0033044	GO:0033044	regulation of chromosome organization	8/100	288/23355	3.39e-05	0.00172984	0.0013065	Top2a/Atrx/Hnrnpu/Cenpe/Sfpq/Hnrnpa2b1/Nipbl/Mier1	8	WT	WT
GO:0006638	GO:0006638	neutral lipid metabolic process	6/100	143/23355	3.52e-05	0.00175575	0.00132607	Apob/Cps1/Apoa5/Pck1/Cyp2e1/Lpin2	6	WT	WT
GO:1903046	GO:1903046	meiotic cell cycle process	7/100	213/23355	3.71e-05	0.00180499	0.00136327	Top2a/Smc4/Atrx/Cenpe/Aspm/Smc2/Brca2	7	WT	WT
GO:0044242	GO:0044242	cellular lipid catabolic process	7/100	218/23355	4.3e-05	0.00204176	0.00154209	Apob/Cps1/Slc27a2/Apoa5/Pck1/Acox1/Lpin2	7	WT	WT
GO:0034502	GO:0034502	protein localization to chromosome	5/100	93/23355	5.02e-05	0.0023257	0.00175654	Atrx/Knl1/Nipbl/Ezh2/Brca2	5	WT	WT
GO:0006695	GO:0006695	cholesterol biosynthetic process	4/100	49/23355	5.78e-05	0.00256074	0.00193407	Apob/Apoa5/Hmgcs2/Lbr	4	WT	WT
GO:1902653	GO:1902653	secondary alcohol biosynthetic process	4/100	49/23355	5.78e-05	0.00256074	0.00193407	Apob/Apoa5/Hmgcs2/Lbr	4	WT	WT
GO:0007292	GO:0007292	female gamete generation	6/100	160/23355	6.6e-05	0.00285794	0.00215853	Top2a/Afp/Cenpe/Aspm/Cntrl/Brca2	6	WT	WT
GO:0006694	GO:0006694	steroid biosynthetic process	6/100	161/23355	6.83e-05	0.00289544	0.00218686	Apob/Slc27a2/Apoa5/Hmgcs2/Egr1/Lbr	6	WT	WT
GO:0000212	GO:0000212	meiotic spindle organization	3/100	19/23355	7.02e-05	0.00291551	0.00220201	Atrx/Cenpe/Aspm	3	WT	WT
GO:0016126	GO:0016126	sterol biosynthetic process	4/100	55/23355	9.13e-05	0.00371179	0.00280342	Apob/Apoa5/Hmgcs2/Lbr	4	WT	WT
GO:0035994	GO:0035994	response to muscle stretch	3/100	21/23355	9.58e-05	0.00374292	0.00282694	Nfkbia/Jun/Fos	3	WT	WT
GO:0051383	GO:0051383	kinetochore organization	3/100	21/23355	9.58e-05	0.00374292	0.00282694	Smc4/Cenpe/Smc2	3	WT	WT
GO:0007063	GO:0007063	regulation of sister chromatid cohesion	3/100	22/23355	0.000110558	0.00411811	0.0031103	Atrx/Sfpq/Nipbl	3	WT	WT
GO:0098727	GO:0098727	maintenance of cell number	6/100	176/23355	0.000111578	0.00411811	0.0031103	Aspm/Smc3/Stag2/Nipbl/Ezh2/Jmjd1c	6	WT	WT
GO:0006275	GO:0006275	regulation of DNA replication	5/100	110/23355	0.000111579	0.00411811	0.0031103	Atrx/Smc3/Atad5/Jun/Brca2	5	WT	WT
GO:0051310	GO:0051310	metaphase plate congression	4/100	63/23355	0.000155264	0.00562619	0.00424932	Cenpf/Hnrnpu/Cenpe/Brca2	4	WT	WT
GO:0016447	GO:0016447	somatic recombination of immunoglobulin gene segments	4/100	66/23355	0.000186024	0.00633867	0.00478744	Tfrc/Atad5/Ezh2/Nsd2	4	WT	WT
GO:0000375	GO:0000375	RNA splicing, via transesterification reactions	7/100	277/23355	0.000191431	0.00633867	0.00478744	Rbm39/Hnrnpu/Luc7l3/Sfpq/Son/Hnrnpa2b1/Sf3b1	7	WT	WT
GO:0000377	GO:0000377	RNA splicing, via transesterification reactions with bulged adenosine as nucleophile	7/100	277/23355	0.000191431	0.00633867	0.00478744	Rbm39/Hnrnpu/Luc7l3/Sfpq/Son/Hnrnpa2b1/Sf3b1	7	WT	WT
GO:0000398	GO:0000398	mRNA splicing, via spliceosome	7/100	277/23355	0.000191431	0.00633867	0.00478744	Rbm39/Hnrnpu/Luc7l3/Sfpq/Son/Hnrnpa2b1/Sf3b1	7	WT	WT
GO:0140013	GO:0140013	meiotic nuclear division	6/100	195/23355	0.000195016	0.00633867	0.00478744	Top2a/Smc4/Cenpe/Aspm/Smc2/Brca2	6	WT	WT
GO:0000723	GO:0000723	telomere maintenance	5/100	124/23355	0.000195797	0.00633867	0.00478744	Atrx/Hnrnpu/Hnrnpa2b1/Brca2/Smc6	5	WT	WT
GO:0090307	GO:0090307	mitotic spindle assembly	4/100	67/23355	0.000197189	0.00633867	0.00478744	Hnrnpu/Smc3/Stag2/Kif11	4	WT	WT
GO:0032200	GO:0032200	telomere organization	5/100	126/23355	0.000210956	0.00667359	0.0050404	Atrx/Hnrnpu/Hnrnpa2b1/Brca2/Smc6	5	WT	WT
GO:0051052	GO:0051052	regulation of DNA metabolic process	8/100	379/23355	0.000226805	0.00684599	0.00517061	Atrx/Dek/Hnrnpu/Tfrc/Hnrnpa2b1/Atad5/Nsd2/Usp7	8	WT	WT
GO:0001889	GO:0001889	liver development	5/100	128/23355	0.000226994	0.00684599	0.00517061	Mki67/Pck1/Hp/Jun/Ezh2	5	WT	WT
GO:0016577	GO:0016577	histone demethylation	3/100	28/23355	0.000230842	0.00684599	0.00517061	Kdm7a/Kdm5a/Jmjd1c	3	WT	WT
GO:0070076	GO:0070076	histone lysine demethylation	3/100	28/23355	0.000230842	0.00684599	0.00517061	Kdm7a/Kdm5a/Jmjd1c	3	WT	WT
GO:0032922	GO:0032922	circadian regulation of gene expression	4/100	70/23355	0.000233581	0.00684599	0.00517061	Hnrnpu/Egr1/Kdm5a/Huwe1	4	WT	WT
GO:0042752	GO:0042752	regulation of circadian rhythm	5/100	130/23355	0.000243944	0.0070461	0.00532174	Top2a/Sfpq/Ezh2/Ube3a/Usp7	5	WT	WT
GO:0016445	GO:0016445	somatic diversification of immunoglobulins	4/100	73/23355	0.000274573	0.00781748	0.00590434	Tfrc/Atad5/Ezh2/Nsd2	4	WT	WT
GO:0046165	GO:0046165	alcohol biosynthetic process	5/100	134/23355	0.000280716	0.00786999	0.00594401	Apob/Apoa5/Pck1/Hmgcs2/Lbr	5	WT	WT
GO:0019433	GO:0019433	triglyceride catabolic process	3/100	30/23355	0.000284315	0.00786999	0.00594401	Apob/Cps1/Apoa5	3	WT	WT
GO:0002562	GO:0002562	somatic diversification of immune receptors via germline recombination within a single locus	4/100	75/23355	0.000304617	0.00820406	0.00619632	Tfrc/Atad5/Ezh2/Nsd2	4	WT	WT
GO:0016444	GO:0016444	somatic cell DNA recombination	4/100	75/23355	0.000304617	0.00820406	0.00619632	Tfrc/Atad5/Ezh2/Nsd2	4	WT	WT
GO:0034504	GO:0034504	protein localization to nucleus	7/100	301/23355	0.000317057	0.00842525	0.00636338	Syne1/Hnrnpu/Ranbp2/Tfrc/Phip/Nfkbia/Txnip	7	WT	WT
GO:0016575	GO:0016575	histone deacetylation	4/100	77/23355	0.000336948	0.0087084	0.00657724	Sfpq/Nipbl/Kdm5a/Mier1	4	WT	WT
GO:0006482	GO:0006482	protein demethylation	3/100	32/23355	0.00034519	0.0087084	0.00657724	Kdm7a/Kdm5a/Jmjd1c	3	WT	WT
GO:0008214	GO:0008214	protein dealkylation	3/100	32/23355	0.00034519	0.0087084	0.00657724	Kdm7a/Kdm5a/Jmjd1c	3	WT	WT
GO:0045830	GO:0045830	positive regulation of isotype switching	3/100	32/23355	0.00034519	0.0087084	0.00657724	Tfrc/Atad5/Nsd2	3	WT	WT
GO:0051054	GO:0051054	positive regulation of DNA metabolic process	6/100	220/23355	0.000372428	0.00927811	0.00700752	Atrx/Tfrc/Hnrnpa2b1/Atad5/Nsd2/Usp7	6	WT	WT
GO:0051642	GO:0051642	centrosome localization	3/100	33/23355	0.000378532	0.00931376	0.00703445	Syne1/Aspm/Nin	3	WT	WT
GO:0007548	GO:0007548	sex differentiation	7/100	314/23355	0.00040868	0.00981779	0.00741513	Atrx/Afp/Aspm/Nipbl/Brca2/Ube3a/Jmjd1c	7	WT	WT
GO:0051303	GO:0051303	establishment of chromosome localization	4/100	81/23355	0.000408869	0.00981779	0.00741513	Cenpf/Hnrnpu/Cenpe/Brca2	4	WT	WT
GO:0061842	GO:0061842	microtubule organizing center localization	3/100	34/23355	0.000413878	0.00981974	0.0074166	Syne1/Aspm/Nin	3	WT	WT
GO:1901617	GO:1901617	organic hydroxy compound biosynthetic process	6/100	226/23355	0.000429565	0.010072	0.00760716	Apob/Slc27a2/Apoa5/Pck1/Hmgcs2/Lbr	6	WT	WT
GO:0002200	GO:0002200	somatic diversification of immune receptors	4/100	83/23355	0.00044866	0.0102779	0.00776266	Tfrc/Atad5/Ezh2/Nsd2	4	WT	WT
GO:0050000	GO:0050000	chromosome localization	4/100	83/23355	0.00044866	0.0102779	0.00776266	Cenpf/Hnrnpu/Cenpe/Brca2	4	WT	WT
GO:0030099	GO:0030099	myeloid cell differentiation	8/100	422/23355	0.00046466	0.0105149	0.00794164	Car2/Ncapg2/Tfrc/Nfkbia/Jun/Fos/Slc4a1/Lbr	8	WT	WT
GO:0051983	GO:0051983	regulation of chromosome segregation	4/100	84/23355	0.000469556	0.0105149	0.00794164	Mki67/Hnrnpu/Cenpe/Smc6	4	WT	WT
GO:0043484	GO:0043484	regulation of RNA splicing	5/100	151/23355	0.000485859	0.0107591	0.00812606	Rbm39/Hnrnpu/Clk1/Son/Hnrnpa2b1	5	WT	WT
GO:0016042	GO:0016042	lipid catabolic process	7/100	330/23355	0.000549324	0.0118275	0.00893303	Apob/Cps1/Slc27a2/Apoa5/Pck1/Acox1/Lpin2	7	WT	WT
GO:0072594	GO:0072594	establishment of protein localization to organelle	8/100	433/23355	0.000550308	0.0118275	0.00893303	Syne1/Macf1/Ranbp2/Phip/Nfkbia/Nipbl/Txnip/Brca2	8	WT	WT
GO:0008406	GO:0008406	gonad development	6/100	237/23355	0.000551911	0.0118275	0.00893303	Atrx/Afp/Aspm/Brca2/Ube3a/Jmjd1c	6	WT	WT
GO:2001251	GO:2001251	negative regulation of chromosome organization	4/100	88/23355	0.000560116	0.0118756	0.00896938	Top2a/Atrx/Hnrnpu/Cenpe	4	WT	WT
GO:0033260	GO:0033260	nuclear DNA replication	3/100	38/23355	0.000576272	0.0120896	0.00913096	Atrx/Atad5/Brca2	3	WT	WT
GO:0006302	GO:0006302	double-strand break repair	6/100	240/23355	0.00058957	0.0122397	0.00924436	Dek/Sfpq/Nipbl/Brca2/Smc6/Nsd2	6	WT	WT
GO:0045137	GO:0045137	development of primary sexual characteristics	6/100	241/23355	0.000602557	0.0123804	0.00935059	Atrx/Afp/Aspm/Brca2/Ube3a/Jmjd1c	6	WT	WT
GO:0046461	GO:0046461	neutral lipid catabolic process	3/100	41/23355	0.000721455	0.0145238	0.0109695	Apob/Cps1/Apoa5	3	WT	WT
GO:0046464	GO:0046464	acylglycerol catabolic process	3/100	41/23355	0.000721455	0.0145238	0.0109695	Apob/Cps1/Apoa5	3	WT	WT
GO:0090306	GO:0090306	spindle assembly involved in meiosis	2/100	10/23355	0.0007987	0.0159181	0.0120225	Cenpe/Aspm	2	WT	WT
GO:0009062	GO:0009062	fatty acid catabolic process	4/100	97/23355	0.000808161	0.0159472	0.0120445	Slc27a2/Pck1/Acox1/Lpin2	4	WT	WT
GO:0044786	GO:0044786	cell cycle DNA replication	3/100	43/23355	0.000830062	0.0160613	0.0121307	Atrx/Atad5/Brca2	3	WT	WT
GO:0045191	GO:0045191	regulation of isotype switching	3/100	43/23355	0.000830062	0.0160613	0.0121307	Tfrc/Atad5/Nsd2	3	WT	WT
GO:0060395	GO:0060395	SMAD protein signal transduction	4/100	99/23355	0.000872319	0.0166156	0.0125493	Afp/Jun/Fos/Sptbn1	4	WT	WT
GO:0019827	GO:0019827	stem cell population maintenance	5/100	172/23355	0.000875381	0.0166156	0.0125493	Aspm/Smc3/Stag2/Nipbl/Jmjd1c	5	WT	WT
GO:1902895	GO:1902895	positive regulation of pri-miRNA transcription by RNA polymerase II	3/100	44/23355	0.000888043	0.0166969	0.0126107	Jun/Egr1/Fos	3	WT	WT
GO:0006476	GO:0006476	protein deacetylation	4/100	100/23355	0.000905707	0.0168699	0.0127414	Sfpq/Nipbl/Kdm5a/Mier1	4	WT	WT
GO:0045132	GO:0045132	meiotic chromosome segregation	4/100	101/23355	0.000939987	0.0173433	0.013099	Top2a/Smc4/Smc2/Brca2	4	WT	WT
GO:0045840	GO:0045840	positive regulation of mitotic nuclear division	3/100	45/23355	0.000948532	0.0173433	0.013099	Cenpe/Phip/Nusap1	3	WT	WT
GO:0034154	GO:0034154	toll-like receptor 7 signaling pathway	2/100	11/23355	0.000973465	0.0175091	0.0132242	Rsad2/Ddx3x	2	WT	WT
GO:1901989	GO:1901989	positive regulation of cell cycle phase transition	4/100	102/23355	0.000975169	0.0175091	0.0132242	Cenpe/Atad5/Ezh2/Ddx3x	4	WT	WT
GO:0045740	GO:0045740	positive regulation of DNA replication	3/100	46/23355	0.00101157	0.0180005	0.0135954	Atrx/Atad5/Jun	3	WT	WT
GO:2001252	GO:2001252	positive regulation of chromosome organization	5/100	181/23355	0.00109927	0.019388	0.0146433	Atrx/Sfpq/Hnrnpa2b1/Nipbl/Mier1	5	WT	WT
GO:0000012	GO:0000012	single strand break repair	2/100	12/23355	0.0011649	0.0198463	0.0149895	Smc4/Smc2	2	WT	WT
GO:0031053	GO:0031053	primary miRNA processing	2/100	12/23355	0.0011649	0.0198463	0.0149895	Hnrnpa2b1/Ddx3x	2	WT	WT
GO:0034088	GO:0034088	maintenance of mitotic sister chromatid cohesion	2/100	12/23355	0.0011649	0.0198463	0.0149895	Atrx/Nipbl	2	WT	WT
GO:0048024	GO:0048024	regulation of mRNA splicing, via spliceosome	4/100	107/23355	0.00116509	0.0198463	0.0149895	Rbm39/Hnrnpu/Son/Hnrnpa2b1	4	WT	WT
GO:0002702	GO:0002702	positive regulation of production of molecular mediator of immune response	4/100	108/23355	0.00120597	0.0201974	0.0152546	Tfrc/Rsad2/Atad5/Nsd2	4	WT	WT
GO:0007088	GO:0007088	regulation of mitotic nuclear division	4/100	108/23355	0.00120597	0.0201974	0.0152546	Mki67/Cenpe/Phip/Nusap1	4	WT	WT
GO:0033344	GO:0033344	cholesterol efflux	3/100	49/23355	0.0012164	0.0202023	0.0152583	Apob/Apoa5/Nfkbia	3	WT	WT
GO:0045911	GO:0045911	positive regulation of DNA recombination	3/100	50/23355	0.00129004	0.0212484	0.0160483	Tfrc/Atad5/Nsd2	3	WT	WT
GO:0010635	GO:0010635	regulation of mitochondrial fusion	2/100	13/23355	0.00137286	0.0214799	0.0162232	Tfrc/Huwe1	2	WT	WT
GO:0033169	GO:0033169	histone H3-K9 demethylation	2/100	13/23355	0.00137286	0.0214799	0.0162232	Kdm7a/Jmjd1c	2	WT	WT
GO:0034086	GO:0034086	maintenance of sister chromatid cohesion	2/100	13/23355	0.00137286	0.0214799	0.0162232	Atrx/Nipbl	2	WT	WT
GO:0034244	GO:0034244	negative regulation of transcription elongation from RNA polymerase II promoter	2/100	13/23355	0.00137286	0.0214799	0.0162232	Hnrnpu/Ezh2	2	WT	WT
GO:0051988	GO:0051988	regulation of attachment of spindle microtubules to kinetochore	2/100	13/23355	0.00137286	0.0214799	0.0162232	Hnrnpu/Cenpe	2	WT	WT
GO:0035601	GO:0035601	protein deacylation	4/100	112/23355	0.00137954	0.0214799	0.0162232	Sfpq/Nipbl/Kdm5a/Mier1	4	WT	WT
GO:0098732	GO:0098732	macromolecule deacylation	4/100	112/23355	0.00137954	0.0214799	0.0162232	Sfpq/Nipbl/Kdm5a/Mier1	4	WT	WT
GO:0002639	GO:0002639	positive regulation of immunoglobulin production	3/100	53/23355	0.00152762	0.0232408	0.0175532	Tfrc/Atad5/Nsd2	3	WT	WT
GO:0002714	GO:0002714	positive regulation of B cell mediated immunity	3/100	53/23355	0.00152762	0.0232408	0.0175532	Tfrc/Atad5/Nsd2	3	WT	WT
GO:0002891	GO:0002891	positive regulation of immunoglobulin mediated immune response	3/100	53/23355	0.00152762	0.0232408	0.0175532	Tfrc/Atad5/Nsd2	3	WT	WT
GO:0051315	GO:0051315	attachment of mitotic spindle microtubules to kinetochore	2/100	14/23355	0.0015972	0.0239181	0.0180647	Hnrnpu/Cenpe	2	WT	WT
GO:0051782	GO:0051782	negative regulation of cell division	2/100	14/23355	0.0015972	0.0239181	0.0180647	Aspm/Txnip	2	WT	WT
GO:0034968	GO:0034968	histone lysine methylation	4/100	117/23355	0.00162014	0.0239181	0.0180647	Atrx/Kmt2c/Ezh2/Nsd2	4	WT	WT
GO:0072329	GO:0072329	monocarboxylic acid catabolic process	4/100	117/23355	0.00162014	0.0239181	0.0180647	Slc27a2/Pck1/Acox1/Lpin2	4	WT	WT
GO:0051656	GO:0051656	establishment of organelle localization	7/100	399/23355	0.00165278	0.0242206	0.0182932	Syne1/Cenpf/Hnrnpu/Cenpe/Brca2/Nusap1/Trak2	7	WT	WT
GO:0000302	GO:0000302	response to reactive oxygen species	5/100	200/23355	0.00170808	0.0248483	0.0187673	Hp/Jun/Ezh2/Fos/Slc4a1	5	WT	WT
GO:0006826	GO:0006826	iron ion transport	3/100	56/23355	0.00179094	0.0256788	0.0193945	Slc25a37/Tfrc/Cp	3	WT	WT
GO:1902893	GO:1902893	regulation of pri-miRNA transcription by RNA polymerase II	3/100	56/23355	0.00179094	0.0256788	0.0193945	Jun/Egr1/Fos	3	WT	WT
GO:0006857	GO:0006857	oligopeptide transport	2/100	15/23355	0.00183779	0.0257938	0.0194814	Car2/Slco1b2	2	WT	WT
GO:0032785	GO:0032785	negative regulation of DNA-templated transcription, elongation	2/100	15/23355	0.00183779	0.0257938	0.0194814	Hnrnpu/Ezh2	2	WT	WT
GO:0061029	GO:0061029	eyelid development in camera-type eye	2/100	15/23355	0.00183779	0.0257938	0.0194814	Kmt2c/Jun	2	WT	WT
GO:0072698	GO:0072698	protein localization to microtubule cytoskeleton	3/100	57/23355	0.00188461	0.0262659	0.019838	Hnrnpu/Nin/Cep350	3	WT	WT
GO:0006979	GO:0006979	response to oxidative stress	7/100	410/23355	0.00192757	0.0266782	0.0201493	Hp/Sfpq/Jun/Ezh2/Txnip/Fos/Slc4a1	7	WT	WT
GO:0006631	GO:0006631	fatty acid metabolic process	7/100	412/23355	0.00198114	0.0270457	0.020427	Slc27a2/Apoa5/Pck1/Acox1/Cyp4a14/Cyp2e1/Lpin2	7	WT	WT
GO:0061614	GO:0061614	pri-miRNA transcription by RNA polymerase II	3/100	58/23355	0.00198127	0.0270457	0.020427	Jun/Egr1/Fos	3	WT	WT
GO:0002204	GO:0002204	somatic recombination of immunoglobulin genes involved in immune response	3/100	59/23355	0.00208097	0.0274625	0.0207418	Tfrc/Atad5/Nsd2	3	WT	WT
GO:0002208	GO:0002208	somatic diversification of immunoglobulins involved in immune response	3/100	59/23355	0.00208097	0.0274625	0.0207418	Tfrc/Atad5/Nsd2	3	WT	WT
GO:0045190	GO:0045190	isotype switching	3/100	59/23355	0.00208097	0.0274625	0.0207418	Tfrc/Atad5/Nsd2	3	WT	WT
GO:0006913	GO:0006913	nucleocytoplasmic transport	6/100	307/23355	0.00208295	0.0274625	0.0207418	Ranbp2/Phip/Hnrnpa2b1/Nfkbia/Txnip/Xpo7	6	WT	WT
GO:0051169	GO:0051169	nuclear transport	6/100	307/23355	0.00208295	0.0274625	0.0207418	Ranbp2/Phip/Hnrnpa2b1/Nfkbia/Txnip/Xpo7	6	WT	WT
GO:0000722	GO:0000722	telomere maintenance via recombination	2/100	16/23355	0.00209448	0.0274625	0.0207418	Brca2/Smc6	2	WT	WT
GO:0120254	GO:0120254	olefinic compound metabolic process	4/100	127/23355	0.0021862	0.0284777	0.0215085	Afp/Cyp4a14/Egr1/Cyp2e1	4	WT	WT
GO:0044380	GO:0044380	protein localization to cytoskeleton	3/100	61/23355	0.00228961	0.0296311	0.0223797	Hnrnpu/Nin/Cep350	3	WT	WT
GO:0099640	GO:0099640	axo-dendritic protein transport	2/100	17/23355	0.00236714	0.0304368	0.0229882	Hnrnpu/Sfpq	2	WT	WT
GO:0060249	GO:0060249	anatomical structure homeostasis	7/100	426/23355	0.00238916	0.030523	0.0230533	Car2/Atrx/Hnrnpu/Tfrc/Hnrnpa2b1/Brca2/Smc6	7	WT	WT
GO:0000724	GO:0000724	double-strand break repair via homologous recombination	4/100	131/23355	0.00244654	0.031057	0.0234566	Sfpq/Nipbl/Brca2/Smc6	4	WT	WT
GO:0051785	GO:0051785	positive regulation of nuclear division	3/100	63/23355	0.00251078	0.0311306	0.0235121	Cenpe/Phip/Nusap1	3	WT	WT
GO:0000725	GO:0000725	recombinational repair	4/100	132/23355	0.00251481	0.0311306	0.0235121	Sfpq/Nipbl/Brca2/Smc6	4	WT	WT
GO:0008203	GO:0008203	cholesterol metabolic process	4/100	132/23355	0.00251481	0.0311306	0.0235121	Apob/Apoa5/Hmgcs2/Lbr	4	WT	WT
GO:0018022	GO:0018022	peptidyl-lysine methylation	4/100	132/23355	0.00251481	0.0311306	0.0235121	Atrx/Kmt2c/Ezh2/Nsd2	4	WT	WT
GO:0001833	GO:0001833	inner cell mass cell proliferation	2/100	18/23355	0.00265561	0.0322722	0.0243744	Ncapg2/Brca2	2	WT	WT
GO:0031935	GO:0031935	regulation of chromatin silencing	2/100	18/23355	0.00265561	0.0322722	0.0243744	Atad2/Mier1	2	WT	WT
GO:0042448	GO:0042448	progesterone metabolic process	2/100	18/23355	0.00265561	0.0322722	0.0243744	Afp/Egr1	2	WT	WT
GO:0072331	GO:0072331	signal transduction by p53 class mediator	4/100	135/23355	0.00272747	0.0329445	0.0248822	Atrx/Hexim1/Atad5/Brca2	4	WT	WT
GO:0046503	GO:0046503	glycerolipid catabolic process	3/100	65/23355	0.00274473	0.0329533	0.0248888	Apob/Cps1/Apoa5	3	WT	WT
GO:0030177	GO:0030177	positive regulation of Wnt signaling pathway	4/100	136/23355	0.00280101	0.0334277	0.0252471	Macf1/Aspm/Wnk1/Ddx3x	4	WT	WT
GO:0002573	GO:0002573	myeloid leukocyte differentiation	5/100	225/23355	0.00284693	0.0337734	0.0255082	Car2/Tfrc/Jun/Fos/Lbr	5	WT	WT
GO:0050671	GO:0050671	positive regulation of lymphocyte proliferation	4/100	138/23355	0.00295215	0.0348144	0.0262945	Spta1/Tfrc/Atad5/Slc4a1	4	WT	WT
GO:0032946	GO:0032946	positive regulation of mononuclear cell proliferation	4/100	140/23355	0.00310878	0.0359448	0.0271482	Spta1/Tfrc/Atad5/Slc4a1	4	WT	WT
GO:0000281	GO:0000281	mitotic cytokinesis	3/100	68/23355	0.00312014	0.0359448	0.0271482	Son/Sptbn1/Nusap1	3	WT	WT
GO:0002763	GO:0002763	positive regulation of myeloid leukocyte differentiation	3/100	68/23355	0.00312014	0.0359448	0.0271482	Car2/Jun/Fos	3	WT	WT
GO:0030837	GO:0030837	negative regulation of actin filament polymerization	3/100	68/23355	0.00312014	0.0359448	0.0271482	Spta1/Sptbn1/Arfgef1	3	WT	WT
GO:0002824	GO:0002824	positive regulation of adaptive immune response based on somatic recombination of immune receptors built from immunoglobulin superfamily domains	4/100	141/23355	0.00318918	0.0363202	0.0274317	Tfrc/Rsad2/Atad5/Nsd2	4	WT	WT
GO:0016125	GO:0016125	sterol metabolic process	4/100	141/23355	0.00318918	0.0363202	0.0274317	Apob/Apoa5/Hmgcs2/Lbr	4	WT	WT
GO:0002712	GO:0002712	regulation of B cell mediated immunity	3/100	69/23355	0.00325193	0.0365141	0.0275782	Tfrc/Atad5/Nsd2	3	WT	WT
GO:0002889	GO:0002889	regulation of immunoglobulin mediated immune response	3/100	69/23355	0.00325193	0.0365141	0.0275782	Tfrc/Atad5/Nsd2	3	WT	WT
GO:0051783	GO:0051783	regulation of nuclear division	4/100	142/23355	0.00327099	0.0365141	0.0275782	Mki67/Cenpe/Phip/Nusap1	4	WT	WT
GO:0072520	GO:0072520	seminiferous tubule development	2/100	20/23355	0.00327949	0.0365141	0.0275782	Atrx/Jmjd1c	2	WT	WT
GO:0071241	GO:0071241	cellular response to inorganic substance	5/100	233/23355	0.00330599	0.0366046	0.0276465	Atrx/Tfrc/Jun/Fos/Wnk1	5	WT	WT
GO:0002708	GO:0002708	positive regulation of lymphocyte mediated immunity	4/100	145/23355	0.00352499	0.0379814	0.0286864	Tfrc/Rsad2/Atad5/Nsd2	4	WT	WT
GO:0016571	GO:0016571	histone methylation	4/100	145/23355	0.00352499	0.0379814	0.0286864	Atrx/Kmt2c/Ezh2/Nsd2	4	WT	WT
GO:0050684	GO:0050684	regulation of mRNA processing	4/100	145/23355	0.00352499	0.0379814	0.0286864	Rbm39/Hnrnpu/Son/Hnrnpa2b1	4	WT	WT
GO:1902652	GO:1902652	secondary alcohol metabolic process	4/100	145/23355	0.00352499	0.0379814	0.0286864	Apob/Apoa5/Hmgcs2/Lbr	4	WT	WT
GO:0002381	GO:0002381	immunoglobulin production involved in immunoglobulin-mediated immune response	3/100	71/23355	0.00352562	0.0379814	0.0286864	Tfrc/Atad5/Nsd2	3	WT	WT
GO:0031333	GO:0031333	negative regulation of protein-containing complex assembly	4/100	147/23355	0.00370158	0.0396626	0.0299562	Spta1/Sptbn1/Ddx3x/Arfgef1	4	WT	WT
GO:0002821	GO:0002821	positive regulation of adaptive immune response	4/100	148/23355	0.00379208	0.0404151	0.0305245	Tfrc/Rsad2/Atad5/Nsd2	4	WT	WT
GO:0051453	GO:0051453	regulation of intracellular pH	3/100	73/23355	0.003813	0.0404219	0.0305296	Car2/Ube3a/Slc4a1	3	WT	WT
GO:0008356	GO:0008356	asymmetric cell division	2/100	22/23355	0.00396503	0.041591	0.0314127	Aspm/Cntrl	2	WT	WT
GO:0034063	GO:0034063	stress granule assembly	2/100	22/23355	0.00396503	0.041591	0.0314127	Prrc2c/Ddx3x	2	WT	WT
GO:0062012	GO:0062012	regulation of small molecule metabolic process	6/100	352/23355	0.00408576	0.0426331	0.0321997	Apob/Apoa5/Ranbp2/Egr1/Usp7/Slc4a1	6	WT	WT
GO:0070665	GO:0070665	positive regulation of leukocyte proliferation	4/100	152/23355	0.00416913	0.0432764	0.0326856	Spta1/Tfrc/Atad5/Slc4a1	4	WT	WT
GO:0048732	GO:0048732	gland development	7/100	473/23355	0.00424785	0.0438651	0.0331302	Mki67/Pck1/Hp/Jun/Ezh2/Brca2/Ube3a	7	WT	WT
GO:0010743	GO:0010743	regulation of macrophage derived foam cell differentiation	2/100	23/23355	0.00433058	0.0444889	0.0336013	Apob/Nfkbia	2	WT	WT
GO:0050657	GO:0050657	nucleic acid transport	4/100	155/23355	0.00446801	0.0454323	0.0343139	Hnrnpu/Ranbp2/Sfpq/Hnrnpa2b1	4	WT	WT
GO:0050658	GO:0050658	RNA transport	4/100	155/23355	0.00446801	0.0454323	0.0343139	Hnrnpu/Ranbp2/Sfpq/Hnrnpa2b1	4	WT	WT
GO:0048608	GO:0048608	reproductive structure development	7/100	478/23355	0.00449635	0.0454884	0.0343563	Atrx/Afp/Aspm/Nipbl/Brca2/Ube3a/Jmjd1c	7	WT	WT
GO:0006094	GO:0006094	gluconeogenesis	3/100	78/23355	0.00459267	0.0457659	0.0345659	Pck1/Ranbp2/Usp7	3	WT	WT
GO:0070192	GO:0070192	chromosome organization involved in meiotic cell cycle	3/100	78/23355	0.00459267	0.0457659	0.0345659	Smc4/Atrx/Smc2	3	WT	WT
GO:0071277	GO:0071277	cellular response to calcium ion	3/100	78/23355	0.00459267	0.0457659	0.0345659	Jun/Fos/Wnk1	3	WT	WT
GO:0055088	GO:0055088	lipid homeostasis	4/100	157/23355	0.00467509	0.0458015	0.0345927	Apob/Apoa5/Acox1/Ddx3x	4	WT	WT
GO:0006260	GO:0006260	DNA replication	5/100	253/23355	0.00468397	0.0458015	0.0345927	Atrx/Smc3/Atad5/Jun/Brca2	5	WT	WT
GO:0061458	GO:0061458	reproductive system development	7/100	482/23355	0.00470295	0.0458015	0.0345927	Atrx/Afp/Aspm/Nipbl/Brca2/Ube3a/Jmjd1c	7	WT	WT
GO:0051457	GO:0051457	maintenance of protein location in nucleus	2/100	24/23355	0.00471114	0.0458015	0.0345927	Syne1/Hnrnpu	2	WT	WT
GO:0070199	GO:0070199	establishment of protein localization to chromosome	2/100	24/23355	0.00471114	0.0458015	0.0345927	Nipbl/Brca2	2	WT	WT
GO:0002700	GO:0002700	regulation of production of molecular mediator of immune response	4/100	158/23355	0.00478101	0.0460216	0.034759	Tfrc/Rsad2/Atad5/Nsd2	4	WT	WT
GO:0051236	GO:0051236	establishment of RNA localization	4/100	158/23355	0.00478101	0.0460216	0.034759	Hnrnpu/Ranbp2/Sfpq/Hnrnpa2b1	4	WT	WT
GO:0018205	GO:0018205	peptidyl-lysine modification	6/100	364/23355	0.00480306	0.0460216	0.034759	Atrx/Kmt2c/Ezh2/Egr1/Brca2/Nsd2	6	WT	WT
GO:0000910	GO:0000910	cytokinesis	4/100	160/23355	0.00499768	0.0460685	0.0347944	Son/Brca2/Sptbn1/Nusap1	4	WT	WT
GO:0002637	GO:0002637	regulation of immunoglobulin production	3/100	81/23355	0.00510339	0.0460685	0.0347944	Tfrc/Atad5/Nsd2	3	WT	WT
GO:0008088	GO:0008088	axo-dendritic transport	3/100	81/23355	0.00510339	0.0460685	0.0347944	Hnrnpu/Sfpq/Trak2	3	WT	WT
GO:0019319	GO:0019319	hexose biosynthetic process	3/100	81/23355	0.00510339	0.0460685	0.0347944	Pck1/Ranbp2/Usp7	3	WT	WT
GO:0030641	GO:0030641	regulation of cellular pH	3/100	81/23355	0.00510339	0.0460685	0.0347944	Car2/Ube3a/Slc4a1	3	WT	WT
GO:0032204	GO:0032204	regulation of telomere maintenance	3/100	81/23355	0.00510339	0.0460685	0.0347944	Atrx/Hnrnpu/Hnrnpa2b1	3	WT	WT
GO:0006312	GO:0006312	mitotic recombination	2/100	25/23355	0.00510658	0.0460685	0.0347944	Brca2/Smc6	2	WT	WT
GO:0010165	GO:0010165	response to X-ray	2/100	25/23355	0.00510658	0.0460685	0.0347944	Nipbl/Brca2	2	WT	WT
GO:0034368	GO:0034368	protein-lipid complex remodeling	2/100	25/23355	0.00510658	0.0460685	0.0347944	Apob/Apoa5	2	WT	WT
GO:0034369	GO:0034369	plasma lipoprotein particle remodeling	2/100	25/23355	0.00510658	0.0460685	0.0347944	Apob/Apoa5	2	WT	WT
GO:0043567	GO:0043567	regulation of insulin-like growth factor receptor signaling pathway	2/100	25/23355	0.00510658	0.0460685	0.0347944	Igfbp1/Phip	2	WT	WT
GO:0046685	GO:0046685	response to arsenic-containing substance	2/100	25/23355	0.00510658	0.0460685	0.0347944	Slc4a1/Ddx3x	2	WT	WT
GO:0040029	GO:0040029	regulation of gene expression, epigenetic	4/100	161/23355	0.00510845	0.0460685	0.0347944	Hnrnpu/Atad2/Ezh2/Mier1	4	WT	WT
GO:0042493	GO:0042493	response to drug	5/100	259/23355	0.0051668	0.0463848	0.0350333	Tfrc/Mat2a/Jun/Fos/Cyp2e1	5	WT	WT
GO:0071248	GO:0071248	cellular response to metal ion	4/100	162/23355	0.00522085	0.0466599	0.035241	Tfrc/Jun/Fos/Wnk1	4	WT	WT
GO:0046486	GO:0046486	glycerolipid metabolic process	6/100	371/23355	0.00526212	0.0468188	0.0353611	Apob/Cps1/Apoa5/Pck1/Cyp2e1/Lpin2	6	WT	WT
GO:0032272	GO:0032272	negative regulation of protein polymerization	3/100	83/23355	0.00546213	0.0481683	0.0363803	Spta1/Sptbn1/Arfgef1	3	WT	WT
GO:0045069	GO:0045069	regulation of viral genome replication	3/100	83/23355	0.00546213	0.0481683	0.0363803	Top2a/Rsad2/Ddx3x	3	WT	WT
GO:0071549	GO:0071549	cellular response to dexamethasone stimulus	2/100	26/23355	0.00551676	0.0484357	0.0365823	Hnrnpu/Pck1	2	WT	WT
GO:0002705	GO:0002705	positive regulation of leukocyte mediated immunity	4/100	166/23355	0.00568703	0.0497117	0.037546	Tfrc/Rsad2/Atad5/Nsd2	4	WT	WT
GO:19012141	GO:1901214	regulation of neuron death	14/98	380/23355	6.8e-10	1.74e-06	1.08e-06	Apoe/Grn/Rack1/Hmox1/Hsp90ab1/Sod1/Ctsz/Lgmn/App/Tyrobp/Lrp1/C1qa/Chmp4b/Mt1	14	KO	KO
GO:00709971	GO:0070997	neuron death	14/98	422/23355	2.62e-09	3.35e-06	2.08e-06	Apoe/Grn/Rack1/Hmox1/Hsp90ab1/Sod1/Ctsz/Lgmn/App/Tyrobp/Lrp1/C1qa/Chmp4b/Mt1	14	KO	KO
GO:00303011	GO:0030301	cholesterol transport	1998-08-01	94/23355	5.95e-09	3.86e-06	2.39e-06	Apoe/Npc2/Apoa1/Anxa2/Lrp1/Abca1/Msr1/Cd36	8	KO	KO
GO:00159181	GO:0015918	sterol transport	1998-08-01	95/23355	6.47e-09	3.86e-06	2.39e-06	Apoe/Npc2/Apoa1/Anxa2/Lrp1/Abca1/Msr1/Cd36	8	KO	KO
GO:19012151	GO:1901215	negative regulation of neuron death	1998-11-01	254/23355	9.87e-09	3.86e-06	2.39e-06	Apoe/Grn/Rack1/Hmox1/Hsp90ab1/Sod1/Lgmn/App/Lrp1/Chmp4b/Mt1	11	KO	KO
GO:0014002	GO:0014002	astrocyte development	1998-06-01	38/23355	1.16e-08	3.86e-06	2.39e-06	S100a8/Grn/Vim/App/Lrp1/C1qa	6	KO	KO
GO:00970061	GO:0097006	regulation of plasma lipoprotein particle levels	1998-07-01	66/23355	1.17e-08	3.86e-06	2.39e-06	Apoe/Lpl/Apoa1/Anxa2/Abca1/Msr1/Cd36	7	KO	KO
GO:00158501	GO:0015850	organic hydroxy compound transport	1998-11-01	259/23355	1.21e-08	3.86e-06	2.39e-06	Actb/Apoe/Lgals3/Npc2/Apoa1/Anxa2/Lrp1/Abca1/Msr1/Ly6e/Cd36	11	KO	KO
GO:00321031	GO:0032103	positive regulation of response to external stimulus	13/98	405/23355	1.5e-08	3.95e-06	2.45e-06	S100a8/Grn/Lpl/Apoh/Ctss/Lamp1/Lgmn/App/Ctsc/Tyrobp/Lrp1/Serpinf2/Mmp8	13	KO	KO
GO:19016521	GO:1901652	response to peptide	13/98	406/23355	1.54e-08	3.95e-06	2.45e-06	Ahsg/Serpina1e/Lpl/Ybx1/Aldob/Pkm/Vim/Lgmn/App/Lrp1/Gnai2/Vcam1/Cd36	13	KO	KO
GO:00469161	GO:0046916	cellular transition metal ion homeostasis	1998-08-01	109/23355	1.93e-08	4.26e-06	2.64e-06	Fth1/Trf/Ftl1/Hmox1/Sod1/App/Slc40a1/Mt1	8	KO	KO
GO:00435231	GO:0043523	regulation of neuron apoptotic process	1998-11-01	272/23355	2e-08	4.26e-06	2.64e-06	Apoe/Grn/Hmox1/Hsp90ab1/Sod1/Ctsz/Lgmn/App/Tyrobp/Lrp1/Mt1	11	KO	KO
GO:00525471	GO:0052547	regulation of peptidase activity	13/98	422/23355	2.44e-08	4.79e-06	2.97e-06	Ahsg/Serpina1e/Ctsd/S100a8/Grn/Cst3/Rack1/Serpinb6a/Lgmn/App/Vtn/Serpinf2/Laptm5	13	KO	KO
GO:00017741	GO:0001774	microglial cell activation	1998-06-01	46/23355	3.82e-08	6.99e-06	4.33e-06	Grn/App/Ctsc/Tyrobp/C1qa/Mmp8	6	KO	KO
GO:00514021	GO:0051402	neuron apoptotic process	1998-11-01	303/23355	6.02e-08	9.62e-06	5.96e-06	Apoe/Grn/Hmox1/Hsp90ab1/Sod1/Ctsz/Lgmn/App/Tyrobp/Lrp1/Mt1	11	KO	KO
GO:19016531	GO:1901653	cellular response to peptide	1998-11-01	303/23355	6.02e-08	9.62e-06	5.96e-06	Ahsg/Lpl/Ybx1/Pkm/Vim/Lgmn/App/Lrp1/Gnai2/Vcam1/Cd36	11	KO	KO
GO:19059541	GO:1905954	positive regulation of lipid localization	1998-08-01	128/23355	6.8e-08	1.02e-05	6.33e-06	Apoe/Lpl/Apoa1/Anxa2/Lrp1/Abca1/Msr1/Cd36	8	KO	KO
GO:00311001	GO:0031100	animal organ regeneration	1998-05-01	27/23355	8.8e-08	1.25e-05	7.75e-06	Pkm/Apoh/Apoa1/Hmox1/Vtn	5	KO	KO
GO:00510981	GO:0051098	regulation of binding	1998-12-01	396/23355	1.05e-07	1.39e-05	8.62e-06	Actb/Apoe/Rack1/Anxa2/Hmox1/Hsp90ab1/Ctsz/App/Lrp1/Vtn/Calm1/Mmp8	12	KO	KO
GO:00550761	GO:0055076	transition metal ion homeostasis	1998-08-01	136/23355	1.09e-07	1.39e-05	8.62e-06	Fth1/Trf/Ftl1/Hmox1/Sod1/App/Slc40a1/Mt1	8	KO	KO
GO:00507271	GO:0050727	regulation of inflammatory response	1998-11-01	344/23355	2.16e-07	2.63e-05	1.63e-05	Apoe/Ahsg/S100a8/Grn/Lpl/Apoa1/Ctss/Sod1/App/Ctsc/Mmp8	11	KO	KO
GO:00525481	GO:0052548	regulation of endopeptidase activity	1998-11-01	348/23355	2.42e-07	2.7e-05	1.67e-05	Ahsg/Serpina1e/Ctsd/S100a8/Rack1/Serpinb6a/Lgmn/App/Vtn/Serpinf2/Laptm5	11	KO	KO
GO:0032755	GO:0032755	positive regulation of interleukin-6 production	1998-07-01	102/23355	2.46e-07	2.7e-05	1.67e-05	Lpl/App/Tyrobp/Ncl/Laptm5/Mmp8/Cd36	7	KO	KO
GO:0090322	GO:0090322	regulation of superoxide metabolic process	1998-05-01	33/23355	2.54e-07	2.7e-05	1.67e-05	Sod1/App/Tyrobp/Gnai2/Cd36	5	KO	KO
GO:00310991	GO:0031099	regeneration	1998-08-01	154/23355	2.84e-07	2.71e-05	1.68e-05	Grn/Pkm/Apoh/Apoa1/Hmox1/Lrp1/Vtn/Ninj1	8	KO	KO
GO:00323731	GO:0032373	positive regulation of sterol transport	1998-05-01	34/23355	2.96e-07	2.71e-05	1.68e-05	Apoe/Apoa1/Anxa2/Lrp1/Abca1	5	KO	KO
GO:00323761	GO:0032376	positive regulation of cholesterol transport	1998-05-01	34/23355	2.96e-07	2.71e-05	1.68e-05	Apoe/Apoa1/Anxa2/Lrp1/Abca1	5	KO	KO
GO:1904646	GO:1904646	cellular response to amyloid-beta	1998-05-01	34/23355	2.96e-07	2.71e-05	1.68e-05	Lgmn/App/Lrp1/Vcam1/Cd36	5	KO	KO
GO:00068791	GO:0006879	cellular iron ion homeostasis	1998-06-01	68/23355	4.15e-07	3.61e-05	2.23e-05	Fth1/Trf/Ftl1/Hmox1/Sod1/Slc40a1	6	KO	KO
GO:00433931	GO:0043393	regulation of protein binding	1998-09-01	223/23355	4.23e-07	3.61e-05	2.23e-05	Actb/Apoe/Rack1/Anxa2/Hsp90ab1/Ctsz/App/Lrp1/Vtn	9	KO	KO
GO:0097242	GO:0097242	amyloid-beta clearance	1998-05-01	37/23355	4.6e-07	3.79e-05	2.35e-05	Apoe/App/Lrp1/Msr1/Cd36	5	KO	KO
GO:1904645	GO:1904645	response to amyloid-beta	1998-05-01	40/23355	6.87e-07	5.46e-05	3.38e-05	Lgmn/App/Lrp1/Vcam1/Cd36	5	KO	KO
GO:0021782	GO:0021782	glial cell development	1998-07-01	119/23355	7.04e-07	5.46e-05	3.38e-05	S100a8/Grn/Vim/Sod1/App/Lrp1/C1qa	7	KO	KO
GO:00068981	GO:0006898	receptor-mediated endocytosis	1998-09-01	245/23355	9.28e-07	6.84e-05	4.23e-05	Apoe/Trf/Mrc1/Anxa2/App/Lrp1/Vtn/Msr1/Cd36	9	KO	KO
GO:00108761	GO:0010876	lipid localization	1998-12-01	488/23355	9.66e-07	6.84e-05	4.23e-05	Apoe/Psap/Lpl/Npc2/Apoh/Apoa1/Anxa2/Lrp1/Abca1/Msr1/Pitpna/Cd36	12	KO	KO
GO:00458071	GO:0045807	positive regulation of endocytosis	1998-07-01	125/23355	9.82e-07	6.84e-05	4.23e-05	Apoe/Trf/Anxa2/App/Lrp1/Vtn/Cd36	7	KO	KO
GO:00060911	GO:0006091	generation of precursor metabolites and energy	1998-11-01	404/23355	1.05e-06	6.84e-05	4.23e-05	Aldob/Pkm/Ldha/Gnas/Cox4i1/App/Atp5a1/Tpi1/Nop53/Aldoa/Cd36	11	KO	KO
GO:0048143	GO:0048143	astrocyte activation	1998-04-01	19/23355	1.08e-06	6.84e-05	4.23e-05	Grn/App/Lrp1/C1qa	4	KO	KO
GO:00513461	GO:0051346	negative regulation of hydrolase activity	1998-11-01	405/23355	1.08e-06	6.84e-05	4.23e-05	Ahsg/Serpina1e/Grn/Cst3/Apoa1/Apcs/Serpinb6a/App/Vtn/Gnai2/Serpinf2	11	KO	KO
GO:00060661	GO:0006066	alcohol metabolic process	1998-10-01	324/23355	1.09e-06	6.84e-05	4.23e-05	Apoe/Npc2/Ttr/Apoa1/Akr1a1/Sod1/App/Lrp1/Abca1/Tpi1	10	KO	KO
GO:00435241	GO:0043524	negative regulation of neuron apoptotic process	1998-08-01	184/23355	1.1e-06	6.84e-05	4.23e-05	Apoe/Grn/Hmox1/Hsp90ab1/Sod1/Lgmn/Lrp1/Mt1	8	KO	KO
GO:00082031	GO:0008203	cholesterol metabolic process	1998-07-01	132/23355	1.42e-06	8.63e-05	5.34e-05	Apoe/Npc2/Apoa1/Sod1/App/Lrp1/Abca1	7	KO	KO
GO:00313491	GO:0031349	positive regulation of defense response	1998-09-01	259/23355	1.47e-06	8.75e-05	5.42e-05	S100a8/Grn/Lpl/Ctss/Lamp1/App/Ctsc/Tyrobp/Mmp8	9	KO	KO
GO:00022531	GO:0002253	activation of immune response	1998-11-01	420/23355	1.54e-06	8.94e-05	5.54e-05	C1qb/Cd5l/Lgals3/Fcna/C1qc/Cfp/Apcs/Tyrobp/Fyb/C1qa/Laptm5	11	KO	KO
GO:00507291	GO:0050729	positive regulation of inflammatory response	1998-07-01	135/23355	1.65e-06	9.32e-05	5.77e-05	S100a8/Grn/Lpl/Ctss/App/Ctsc/Mmp8	7	KO	KO
GO:0048708	GO:0048708	astrocyte differentiation	1998-06-01	86/23355	1.68e-06	9.32e-05	5.77e-05	S100a8/Grn/Vim/App/Lrp1/C1qa	6	KO	KO
GO:00510991	GO:0051099	positive regulation of binding	1998-08-01	196/23355	1.76e-06	9.48e-05	5.87e-05	Apoe/Anxa2/Hsp90ab1/App/Lrp1/Vtn/Calm1/Mmp8	8	KO	KO
GO:00458611	GO:0045861	negative regulation of proteolysis	1998-10-01	342/23355	1.78e-06	9.48e-05	5.87e-05	Ahsg/Serpina1e/Cst3/Hsp90ab1/Serpinb6a/Ctsz/App/Vtn/Nop53/Serpinf2	10	KO	KO
GO:00458621	GO:0045862	positive regulation of proteolysis	1998-10-01	345/23355	1.92e-06	9.89e-05	6.13e-05	Apoe/Ctsd/S100a8/Grn/Rack1/Lgmn/App/Ctsc/Nop53/Laptm5	10	KO	KO
GO:00333441	GO:0033344	cholesterol efflux	1998-05-01	49/23355	1.93e-06	9.89e-05	6.13e-05	Apoe/Npc2/Apoa1/Lrp1/Abca1	5	KO	KO
GO:00108751	GO:0010875	positive regulation of cholesterol efflux	1998-04-01	22/23355	2.01e-06	0.00010091	6.25e-05	Apoe/Apoa1/Lrp1/Abca1	4	KO	KO
GO:19059521	GO:1905952	regulation of lipid localization	1998-08-01	201/23355	2.12e-06	0.000104488	6.47e-05	Apoe/Lpl/Apoa1/Anxa2/Lrp1/Abca1/Msr1/Cd36	8	KO	KO
GO:00161251	GO:0016125	sterol metabolic process	1998-07-01	141/23355	2.2e-06	0.000106312	6.58e-05	Apoe/Npc2/Apoa1/Sod1/App/Lrp1/Abca1	7	KO	KO
GO:00068691	GO:0006869	lipid transport	1998-11-01	438/23355	2.31e-06	0.000109277	6.77e-05	Apoe/Psap/Npc2/Apoh/Apoa1/Anxa2/Lrp1/Abca1/Msr1/Pitpna/Cd36	11	KO	KO
GO:00070341	GO:0007034	vacuolar transport	1998-07-01	143/23355	2.42e-06	0.000110549	6.85e-05	Psap/Grn/Lamp1/Lrp1/Tmem50a/Chmp4b/Laptm5	7	KO	KO
GO:0032930	GO:0032930	positive regulation of superoxide anion generation	1998-04-01	23/23355	2.43e-06	0.000110549	6.85e-05	Sod1/App/Tyrobp/Gnai2	4	KO	KO
GO:00432541	GO:0043254	regulation of protein-containing complex assembly	1998-11-01	441/23355	2.46e-06	0.000110549	6.85e-05	Apoe/Tmsb4x/Lgals3/Arpc2/Rack1/Capzb/Abca1/Nop53/Lcp1/Cotl1/Cd36	11	KO	KO
GO:19026521	GO:1902652	secondary alcohol metabolic process	1998-07-01	145/23355	2.65e-06	0.00011511	7.13e-05	Apoe/Npc2/Apoa1/Sod1/App/Lrp1/Abca1	7	KO	KO
GO:00550721	GO:0055072	iron ion homeostasis	1998-06-01	93/23355	2.66e-06	0.00011511	7.13e-05	Fth1/Trf/Ftl1/Hmox1/Sod1/Slc40a1	6	KO	KO
GO:00320921	GO:0032092	positive regulation of protein binding	1998-06-01	99/23355	3.82e-06	0.000163063	0.000100988	Apoe/Anxa2/Hsp90ab1/App/Lrp1/Vtn	6	KO	KO
GO:00421161	GO:0042116	macrophage activation	1998-06-01	100/23355	4.06e-06	0.000170053	0.000105317	Grn/App/Ctsc/Tyrobp/C1qa/Mmp8	6	KO	KO
GO:0032675	GO:0032675	regulation of interleukin-6 production	1998-07-01	157/23355	4.5e-06	0.000179061	0.000110895	Lpl/App/Tyrobp/Ncl/Laptm5/Mmp8/Cd36	7	KO	KO
GO:00323711	GO:0032371	regulation of sterol transport	1998-05-01	58/23355	4.51e-06	0.000179061	0.000110895	Apoe/Apoa1/Anxa2/Lrp1/Abca1	5	KO	KO
GO:00323741	GO:0032374	regulation of cholesterol transport	1998-05-01	58/23355	4.51e-06	0.000179061	0.000110895	Apoe/Apoa1/Anxa2/Lrp1/Abca1	5	KO	KO
GO:0032760	GO:0032760	positive regulation of tumor necrosis factor production	1998-06-01	102/23355	4.55e-06	0.000179061	0.000110895	Lpl/App/Tyrobp/Ncl/Mmp8/Cd36	6	KO	KO
GO:0032928	GO:0032928	regulation of superoxide anion generation	1998-04-01	27/23355	4.75e-06	0.00018384	0.000113855	Sod1/App/Tyrobp/Gnai2	4	KO	KO
GO:1903557	GO:1903557	positive regulation of tumor necrosis factor superfamily cytokine production	1998-06-01	103/23355	4.82e-06	0.00018384	0.000113855	Lpl/App/Tyrobp/Ncl/Mmp8/Cd36	6	KO	KO
GO:00725931	GO:0072593	reactive oxygen species metabolic process	1998-09-01	301/23355	5.02e-06	0.000188908	0.000116994	Hba-a1/Gpx3/Sod1/App/Tyrobp/Gnai2/Eef1a1/Mmp8/Cd36	9	KO	KO
GO:00022631	GO:0002263	cell activation involved in immune response	1998-09-01	302/23355	5.16e-06	0.00019123	0.000118432	Grn/Lgals3/Hmox1/Lamp1/App/Tyrobp/Lrp1/Lgals1/Lcp1	9	KO	KO
GO:00301001	GO:0030100	regulation of endocytosis	1998-08-01	228/23355	5.4e-06	0.000197258	0.000122165	Apoe/Trf/Lgals3/Anxa2/App/Lrp1/Vtn/Cd36	8	KO	KO
GO:00313311	GO:0031331	positive regulation of cellular catabolic process	1998-10-01	389/23355	5.58e-06	0.000199819	0.000123751	Apoe/Rack1/Apoh/Apoa1/Hmox1/App/Ctsc/Lrp1/Nop53/Laptm5	10	KO	KO
GO:00421761	GO:0042176	regulation of protein catabolic process	1998-10-01	390/23355	5.7e-06	0.000199819	0.000123751	Apoe/Cst3/Rack1/Anxa2/Hsp90ab1/App/Ctsc/Lrp1/Nop53/Laptm5	10	KO	KO
GO:00444031	GO:0044403	biological process involved in symbiotic interaction	1998-10-01	390/23355	5.7e-06	0.000199819	0.000123751	Apoe/Ctsb/Anxa2/Hsp90ab1/Apcs/Lgals1/Vcam1/Ly6e/Chmp4b/Eif3g	10	KO	KO
GO:0032801	GO:0032801	receptor catabolic process	1998-04-01	29/23355	6.39e-06	0.000220778	0.000136731	Apoe/Anxa2/Lgmn/Laptm5	4	KO	KO
GO:0032635	GO:0032635	interleukin-6 production	1998-07-01	169/23355	7.3e-06	0.00024893	0.000154166	Lpl/App/Tyrobp/Ncl/Laptm5/Mmp8/Cd36	7	KO	KO
GO:2000379	GO:2000379	positive regulation of reactive oxygen species metabolic process	1998-06-01	111/23355	7.42e-06	0.000249819	0.000154717	Sod1/App/Tyrobp/Gnai2/Mmp8/Cd36	6	KO	KO
GO:19030341	GO:1903034	regulation of response to wounding	1998-07-01	170/23355	7.59e-06	0.000252017	0.000156078	Apoe/Grn/Apoh/Anxa2/Lrp1/Serpinf2/Cd36	7	KO	KO
GO:0006959	GO:0006959	humoral immune response	1998-10-01	407/23355	8.28e-06	0.000263546	0.000163218	C1qb/Cd5l/Trf/Lgals3/Fcna/C1qc/Cfp/Apcs/App/C1qa	10	KO	KO
GO:00343701	GO:0034370	triglyceride-rich lipoprotein particle remodeling	1998-03-01	10/23355	8.42e-06	0.000263546	0.000163218	Apoe/Lpl/Apoa1	3	KO	KO
GO:00343801	GO:0034380	high-density lipoprotein particle assembly	1998-03-01	10/23355	8.42e-06	0.000263546	0.000163218	Apoe/Apoa1/Abca1	3	KO	KO
GO:0006801	GO:0006801	superoxide metabolic process	1998-05-01	66/23355	8.56e-06	0.000263546	0.000163218	Sod1/App/Tyrobp/Gnai2/Cd36	5	KO	KO
GO:0030193	GO:0030193	regulation of blood coagulation	1998-05-01	66/23355	8.56e-06	0.000263546	0.000163218	Apoe/Apoh/Anxa2/Serpinf2/Cd36	5	KO	KO
GO:00160321	GO:0016032	viral process	1998-09-01	322/23355	8.64e-06	0.000263546	0.000163218	Apoe/Ctsb/Hsp90ab1/Apcs/Lgals1/Vcam1/Ly6e/Chmp4b/Eif3g	9	KO	KO
GO:0050764	GO:0050764	regulation of phagocytosis	1998-06-01	114/23355	8.65e-06	0.000263546	0.000163218	Ahsg/Rack1/Apoa1/Sod1/Lrp1/Cd36	6	KO	KO
GO:00109521	GO:0010952	positive regulation of peptidase activity	1998-07-01	174/23355	8.83e-06	0.0002658	0.000164614	Ctsd/S100a8/Grn/Rack1/Lgmn/App/Laptm5	7	KO	KO
GO:00512351	GO:0051235	maintenance of location	1998-09-01	324/23355	9.08e-06	0.000270076	0.000167263	Apoe/Fth1/Alb/Tmsb4x/Lpl/Ftl1/Apoa1/Msr1/Cd36	9	KO	KO
GO:1900046	GO:1900046	regulation of hemostasis	1998-05-01	67/23355	9.22e-06	0.00027121	0.000167965	Apoe/Apoh/Anxa2/Serpinf2/Cd36	5	KO	KO
GO:00108741	GO:0010874	regulation of cholesterol efflux	1998-04-01	32/23355	9.58e-06	0.000278388	0.00017241	Apoe/Apoa1/Lrp1/Abca1	4	KO	KO
GO:19033621	GO:1903362	regulation of cellular protein catabolic process	1998-08-01	247/23355	9.69e-06	0.000278458	0.000172454	Apoe/Rack1/Anxa2/Hsp90ab1/Ctsc/Lrp1/Nop53/Laptm5	8	KO	KO
GO:00316381	GO:0031638	zymogen activation	1998-05-01	69/23355	1.07e-05	0.00030307	0.000187696	Cd5l/Apoh/Ctsz/Lgmn/Serpinf2	5	KO	KO
GO:00508211	GO:0050821	protein stabilization	1998-07-01	181/23355	1.14e-05	0.000318232	0.000197086	Grn/Apoa1/Hsp90ab1/Lamp1/Tyrobp/Nop53/Cct2	7	KO	KO
GO:0050818	GO:0050818	regulation of coagulation	1998-05-01	70/23355	1.14e-05	0.000318232	0.000197086	Apoe/Apoh/Anxa2/Serpinf2/Cd36	5	KO	KO
GO:00060901	GO:0006090	pyruvate metabolic process	1998-06-01	121/23355	1.22e-05	0.000332232	0.000205757	Aldob/Pkm/Ldha/App/Tpi1/Aldoa	6	KO	KO
GO:0010001	GO:0010001	glial cell differentiation	1998-08-01	255/23355	1.22e-05	0.000332232	0.000205757	S100a8/Grn/Vim/Sod1/App/Lrp1/Vtn/C1qa	8	KO	KO
GO:00460341	GO:0046034	ATP metabolic process	1998-08-01	256/23355	1.26e-05	0.000338179	0.00020944	Aldob/Pkm/Ldha/Cox4i1/App/Atp5a1/Tpi1/Aldoa	8	KO	KO
GO:0006956	GO:0006956	complement activation	1998-07-01	187/23355	1.41e-05	0.000373743	0.000231465	C1qb/Cd5l/Fcna/C1qc/Cfp/Apcs/C1qa	7	KO	KO
GO:00420631	GO:0042063	gliogenesis	1998-09-01	343/23355	1.43e-05	0.000373743	0.000231465	S100a8/Trf/Grn/Vim/Sod1/App/Lrp1/Vtn/C1qa	9	KO	KO
GO:19030361	GO:1903036	positive regulation of response to wounding	1998-05-01	74/23355	1.5e-05	0.000373743	0.000231465	Grn/Apoh/Lrp1/Serpinf2/Cd36	5	KO	KO
GO:00337001	GO:0033700	phospholipid efflux	1998-03-01	12/23355	1.53e-05	0.000373743	0.000231465	Apoe/Apoa1/Abca1	3	KO	KO
GO:0035376	GO:0035376	sterol import	1998-03-01	12/23355	1.53e-05	0.000373743	0.000231465	Apoa1/Lrp1/Cd36	3	KO	KO
GO:0070508	GO:0070508	cholesterol import	1998-03-01	12/23355	1.53e-05	0.000373743	0.000231465	Apoa1/Lrp1/Cd36	3	KO	KO
GO:00712811	GO:0071281	cellular response to iron ion	1998-03-01	12/23355	1.53e-05	0.000373743	0.000231465	Trf/Hmox1/Slc40a1	3	KO	KO
GO:1900272	GO:1900272	negative regulation of long-term synaptic potentiation	1998-03-01	12/23355	1.53e-05	0.000373743	0.000231465	Apoe/App/Tyrobp	3	KO	KO
GO:2000644	GO:2000644	regulation of receptor catabolic process	1998-03-01	12/23355	1.53e-05	0.000373743	0.000231465	Apoe/Anxa2/Laptm5	3	KO	KO
GO:19012161	GO:1901216	positive regulation of neuron death	1998-06-01	126/23355	1.53e-05	0.000373743	0.000231465	Apoe/Grn/Ctsz/App/Tyrobp/C1qa	6	KO	KO
GO:00343811	GO:0034381	plasma lipoprotein particle clearance	1998-04-01	36/23355	1.55e-05	0.000373743	0.000231465	Apoe/Anxa2/Msr1/Cd36	4	KO	KO
GO:00107441	GO:0010744	positive regulation of macrophage derived foam cell differentiation	1998-03-01	13/23355	1.99e-05	0.000466406	0.000288853	Lpl/Msr1/Cd36	3	KO	KO
GO:0032488	GO:0032488	Cdc42 protein signal transduction	1998-03-01	13/23355	1.99e-05	0.000466406	0.000288853	Apoe/Apoa1/Abca1	3	KO	KO
GO:0043691	GO:0043691	reverse cholesterol transport	1998-03-01	13/23355	1.99e-05	0.000466406	0.000288853	Apoe/Apoa1/Abca1	3	KO	KO
GO:00018191	GO:0001819	positive regulation of cytokine production	1998-10-01	452/23355	2.05e-05	0.00047599	0.000294788	Lpl/Sod1/App/Tyrobp/Lrp1/Ncl/Serpinf2/Laptm5/Mmp8/Cd36	10	KO	KO
GO:0006909	GO:0006909	phagocytosis	1998-09-01	361/23355	2.14e-05	0.000489172	0.000302952	Ahsg/Rack1/Apoa1/Sod1/Tyrobp/Lrp1/Abca1/Msr1/Cd36	9	KO	KO
GO:00718271	GO:0071827	plasma lipoprotein particle organization	1998-04-01	39/23355	2.14e-05	0.000489172	0.000302952	Apoe/Lpl/Apoa1/Abca1	4	KO	KO
GO:00098961	GO:0009896	positive regulation of catabolic process	1998-10-01	457/23355	2.25e-05	0.000508972	0.000315215	Apoe/Rack1/Apoh/Apoa1/Hmox1/App/Ctsc/Lrp1/Nop53/Laptm5	10	KO	KO
GO:0042554	GO:0042554	superoxide anion generation	1998-04-01	40/23355	2.37e-05	0.000532276	0.000329647	Sod1/App/Tyrobp/Gnai2	4	KO	KO
GO:00100381	GO:0010038	response to metal ion	1998-08-01	281/23355	2.45e-05	0.000545791	0.000338017	Trf/Aldob/Hmox1/Sod1/Lgmn/App/Slc40a1/Mt1	8	KO	KO
GO:00199151	GO:0019915	lipid storage	1998-05-01	83/23355	2.63e-05	0.00057997	0.000359184	Apoe/Lpl/Apoa1/Msr1/Cd36	5	KO	KO
GO:20003771	GO:2000377	regulation of reactive oxygen species metabolic process	1998-07-01	207/23355	2.72e-05	0.00059362	0.000367638	Sod1/App/Tyrobp/Gnai2/Eef1a1/Mmp8/Cd36	7	KO	KO
GO:0050766	GO:0050766	positive regulation of phagocytosis	1998-05-01	84/23355	2.79e-05	0.000599144	0.00037106	Ahsg/Apoa1/Sod1/Lrp1/Cd36	5	KO	KO
GO:00615151	GO:0061515	myeloid cell development	1998-05-01	84/23355	2.79e-05	0.000599144	0.00037106	Hba-a1/Hba-a2/Anxa2/App/Tyrobp	5	KO	KO
GO:00160521	GO:0016052	carbohydrate catabolic process	1998-06-01	142/23355	3.02e-05	0.00064403	0.000398858	Aldob/Pkm/Ldha/App/Tpi1/Aldoa	6	KO	KO
GO:00108851	GO:0010885	regulation of cholesterol storage	1998-03-01	15/23355	3.14e-05	0.000664357	0.000411447	Lpl/Msr1/Cd36	3	KO	KO
GO:00718251	GO:0071825	protein-lipid complex subunit organization	1998-04-01	43/23355	3.17e-05	0.000665191	0.000411963	Apoe/Lpl/Apoa1/Abca1	4	KO	KO
GO:1903364	GO:1903364	positive regulation of cellular protein catabolic process	1998-06-01	144/23355	3.27e-05	0.000674281	0.000417593	Apoe/Rack1/Ctsc/Lrp1/Nop53/Laptm5	6	KO	KO
GO:20010561	GO:2001056	positive regulation of cysteine-type endopeptidase activity	1998-06-01	144/23355	3.27e-05	0.000674281	0.000417593	Ctsd/S100a8/Rack1/Lgmn/App/Laptm5	6	KO	KO
GO:00426321	GO:0042632	cholesterol homeostasis	1998-05-01	88/23355	3.49e-05	0.00070862	0.00043886	Apoe/Lpl/Npc2/Apoa1/Abca1	5	KO	KO
GO:19004071	GO:1900407	regulation of cellular response to oxidative stress	1998-05-01	88/23355	3.49e-05	0.00070862	0.00043886	Psap/Rack1/Sod1/App/Cd36	5	KO	KO
GO:00550921	GO:0055092	sterol homeostasis	1998-05-01	89/23355	3.69e-05	0.000742429	0.000459798	Apoe/Lpl/Npc2/Apoa1/Abca1	5	KO	KO
GO:0043542	GO:0043542	endothelial cell migration	1998-07-01	218/23355	3.78e-05	0.000749077	0.000463915	Apoe/Grn/Apoh/Apoa1/Hmox1/Lgmn/Atp5a1	7	KO	KO
GO:00703741	GO:0070374	positive regulation of ERK1 and ERK2 cascade	1998-07-01	218/23355	3.78e-05	0.000749077	0.000463915	Apoe/Ccl6/App/Lrp1/Gnai2/Serpinf2/Cd36	7	KO	KO
GO:1903978	GO:1903978	regulation of microglial cell activation	1998-03-01	16/23355	3.86e-05	0.000758745	0.000469903	Grn/Ctsc/Mmp8	3	KO	KO
GO:00326111	GO:0032611	interleukin-1 beta production	1998-05-01	91/23355	4.1e-05	0.000792434	0.000490767	Lpl/Apoa1/App/Tyrobp/Cd36	5	KO	KO
GO:00108101	GO:0010810	regulation of cell-substrate adhesion	1998-07-01	221/23355	4.12e-05	0.000792434	0.000490767	Arpc2/Apoa1/Lrp1/Lgals1/Vtn/Ninj1/Cd36	7	KO	KO
GO:00457321	GO:0045732	positive regulation of protein catabolic process	1998-07-01	221/23355	4.12e-05	0.000792434	0.000490767	Apoe/Rack1/App/Ctsc/Lrp1/Nop53/Laptm5	7	KO	KO
GO:0030198	GO:0030198	extracellular matrix organization	1998-08-01	306/23355	4.49e-05	0.000852919	0.000528226	Lgals3/Anxa2/Ctss/App/Vtn/Lcp1/Serpinf2/Mmp8	8	KO	KO
GO:00060961	GO:0006096	glycolytic process	1998-05-01	93/23355	4.55e-05	0.000852919	0.000528226	Aldob/Pkm/App/Tpi1/Aldoa	5	KO	KO
GO:0043062	GO:0043062	extracellular structure organization	1998-08-01	307/23355	4.6e-05	0.000852919	0.000528226	Lgals3/Anxa2/Ctss/App/Vtn/Lcp1/Serpinf2/Mmp8	8	KO	KO
GO:0045229	GO:0045229	external encapsulating structure organization	1998-08-01	307/23355	4.6e-05	0.000852919	0.000528226	Lgals3/Anxa2/Ctss/App/Vtn/Lcp1/Serpinf2/Mmp8	8	KO	KO
GO:00025731	GO:0002573	myeloid leukocyte differentiation	1998-07-01	225/23355	4.62e-05	0.000852919	0.000528226	Trf/Anxa2/Gnas/C1qc/Apcs/App/Tyrobp	7	KO	KO
GO:00108781	GO:0010878	cholesterol storage	1998-03-01	17/23355	4.67e-05	0.000852919	0.000528226	Lpl/Msr1/Cd36	3	KO	KO
GO:1905146	GO:1905146	lysosomal protein catabolic process	1998-03-01	17/23355	4.67e-05	0.000852919	0.000528226	Psap/Grn/Lrp1	3	KO	KO
GO:00067571	GO:0006757	ATP generation from ADP	1998-05-01	94/23355	4.79e-05	0.000869825	0.000538697	Aldob/Pkm/App/Tpi1/Aldoa	5	KO	KO
GO:0030195	GO:0030195	negative regulation of blood coagulation	1998-04-01	48/23355	4.92e-05	0.000886728	0.000549165	Apoe/Apoh/Anxa2/Serpinf2	4	KO	KO
GO:1900047	GO:1900047	negative regulation of hemostasis	1998-04-01	49/23355	5.34e-05	0.000955722	0.000591894	Apoe/Apoh/Anxa2/Serpinf2	4	KO	KO
GO:00190581	GO:0019058	viral life cycle	1998-07-01	231/23355	5.45e-05	0.000968374	0.00059973	Apoe/Ctsb/Hsp90ab1/Apcs/Lgals1/Ly6e/Chmp4b	7	KO	KO
GO:19028821	GO:1902882	regulation of response to oxidative stress	1998-05-01	97/23355	5.57e-05	0.000971797	0.00060185	Psap/Rack1/Sod1/App/Cd36	5	KO	KO
GO:1900221	GO:1900221	regulation of amyloid-beta clearance	1998-03-01	18/23355	5.58e-05	0.000971797	0.00060185	Apoe/App/Lrp1	3	KO	KO
GO:1903019	GO:1903019	negative regulation of glycoprotein metabolic process	1998-03-01	18/23355	5.58e-05	0.000971797	0.00060185	Itm2b/Cst3/Apcs	3	KO	KO
GO:00069791	GO:0006979	response to oxidative stress	1998-09-01	410/23355	5.76e-05	0.000987175	0.000611373	Apoe/Psap/Cst3/Gpx3/Rack1/Hmox1/Sod1/App/Cd36	9	KO	KO
GO:0050819	GO:0050819	negative regulation of coagulation	1998-04-01	50/23355	5.79e-05	0.000987175	0.000611373	Apoe/Apoh/Anxa2/Serpinf2	4	KO	KO
GO:0098754	GO:0098754	detoxification	1998-04-01	50/23355	5.79e-05	0.000987175	0.000611373	Akr1a1/Sod1/Cd36/Mt1	4	KO	KO
GO:00902071	GO:0090207	regulation of triglyceride metabolic process	1998-04-01	51/23355	6.26e-05	0.00106069	0.000656899	Apoe/Apoh/Apoa1/Cd36	4	KO	KO
GO:00022741	GO:0002274	myeloid leukocyte activation	1998-07-01	238/23355	6.58e-05	0.0010982	0.000680134	Grn/Hmox1/App/Ctsc/Tyrobp/C1qa/Mmp8	7	KO	KO
GO:0007039	GO:0007039	protein catabolic process in the vacuole	1998-03-01	19/23355	6.61e-05	0.0010982	0.000680134	Psap/Grn/Lrp1	3	KO	KO
GO:0042730	GO:0042730	fibrinolysis	1998-03-01	19/23355	6.61e-05	0.0010982	0.000680134	Apoh/Anxa2/Serpinf2	3	KO	KO
GO:00070411	GO:0007041	lysosomal transport	1998-05-01	101/23355	6.76e-05	0.00111569	0.000690962	Psap/Grn/Lamp1/Lrp1/Laptm5	5	KO	KO
GO:00109501	GO:0010950	positive regulation of endopeptidase activity	1998-06-01	165/23355	6.99e-05	0.00114573	0.00070957	Ctsd/S100a8/Rack1/Lgmn/App/Laptm5	6	KO	KO
GO:00460311	GO:0046031	ADP metabolic process	1998-05-01	102/23355	7.09e-05	0.00115443	0.000714957	Aldob/Pkm/App/Tpi1/Aldoa	5	KO	KO
GO:00300991	GO:0030099	myeloid cell differentiation	1998-09-01	422/23355	7.18e-05	0.00116241	0.000719897	Hba-a1/Hba-a2/Trf/Anxa2/Gnas/C1qc/Apcs/App/Tyrobp	9	KO	KO
GO:00104661	GO:0010466	negative regulation of peptidase activity	1998-07-01	244/23355	7.69e-05	0.0012022	0.000744542	Ahsg/Serpina1e/Cst3/Serpinb6a/App/Vtn/Serpinf2	7	KO	KO
GO:00602491	GO:0060249	anatomical structure homeostasis	1998-09-01	426/23355	7.72e-05	0.0012022	0.000744542	Ahsg/Trf/Ctss/Hsp90ab1/Gnas/Sod1/Chmp4b/Aldoa/Cct2	9	KO	KO
GO:00075961	GO:0007596	blood coagulation	1998-06-01	168/23355	7.72e-05	0.0012022	0.000744542	Apoe/Apoh/Anxa2/Gnas/Serpinf2/Cd36	6	KO	KO
GO:0032680	GO:0032680	regulation of tumor necrosis factor production	1998-06-01	168/23355	7.72e-05	0.0012022	0.000744542	Lpl/App/Tyrobp/Ncl/Mmp8/Cd36	6	KO	KO
GO:00100391	GO:0010039	response to iron ion	1998-03-01	20/23355	7.75e-05	0.0012022	0.000744542	Trf/Hmox1/Slc40a1	3	KO	KO
GO:0150104	GO:0150104	transport across blood-brain barrier	1998-03-01	20/23355	7.75e-05	0.0012022	0.000744542	Apoe/Lrp1/Cd36	3	KO	KO
GO:0150146	GO:0150146	cell junction disassembly	1998-03-01	20/23355	7.75e-05	0.0012022	0.000744542	C1qb/C1qc/C1qa	3	KO	KO
GO:00703711	GO:0070371	ERK1 and ERK2 cascade	1998-08-01	332/23355	7.95e-05	0.00122465	0.000758447	Apoe/Trf/Ccl6/App/Lrp1/Gnai2/Serpinf2/Cd36	8	KO	KO
GO:00313301	GO:0031330	negative regulation of cellular catabolic process	1998-07-01	246/23355	8.09e-05	0.00123837	0.000766944	Cst3/Ybx1/Anxa2/Hmox1/Hsp90ab1/Nop53/Chmp4b	7	KO	KO
GO:00323701	GO:0032370	positive regulation of lipid transport	1998-05-01	105/23355	8.13e-05	0.00123837	0.000766944	Apoe/Apoa1/Anxa2/Lrp1/Abca1	5	KO	KO
GO:00075991	GO:0007599	hemostasis	1998-06-01	170/23355	8.24e-05	0.00124004	0.000767974	Apoe/Apoh/Anxa2/Gnas/Serpinf2/Cd36	6	KO	KO
GO:1903555	GO:1903555	regulation of tumor necrosis factor superfamily cytokine production	1998-06-01	170/23355	8.24e-05	0.00124004	0.000767974	Lpl/App/Tyrobp/Ncl/Mmp8/Cd36	6	KO	KO
GO:1900271	GO:1900271	regulation of long-term synaptic potentiation	1998-04-01	55/23355	8.44e-05	0.00124422	0.000770565	Apoe/Lgmn/App/Tyrobp	4	KO	KO
GO:00091351	GO:0009135	purine nucleoside diphosphate metabolic process	1998-05-01	106/23355	8.51e-05	0.00124422	0.000770565	Aldob/Pkm/App/Tpi1/Aldoa	5	KO	KO
GO:00091791	GO:0009179	purine ribonucleoside diphosphate metabolic process	1998-05-01	106/23355	8.51e-05	0.00124422	0.000770565	Aldob/Pkm/App/Tpi1/Aldoa	5	KO	KO
GO:0010594	GO:0010594	regulation of endothelial cell migration	1998-06-01	171/23355	8.51e-05	0.00124422	0.000770565	Apoe/Grn/Apoh/Hmox1/Lgmn/Atp5a1	6	KO	KO
GO:00508171	GO:0050817	coagulation	1998-06-01	171/23355	8.51e-05	0.00124422	0.000770565	Apoe/Apoh/Anxa2/Gnas/Serpinf2/Cd36	6	KO	KO
GO:00061651	GO:0006165	nucleoside diphosphate phosphorylation	1998-05-01	107/23355	8.9e-05	0.00128696	0.000797034	Aldob/Pkm/App/Tpi1/Aldoa	5	KO	KO
GO:0010232	GO:0010232	vascular transport	1998-03-01	21/23355	9.02e-05	0.00128696	0.000797034	Apoe/Lrp1/Cd36	3	KO	KO
GO:0030194	GO:0030194	positive regulation of blood coagulation	1998-03-01	21/23355	9.02e-05	0.00128696	0.000797034	Apoh/Serpinf2/Cd36	3	KO	KO
GO:1900048	GO:1900048	positive regulation of hemostasis	1998-03-01	21/23355	9.02e-05	0.00128696	0.000797034	Apoh/Serpinf2/Cd36	3	KO	KO
GO:0002548	GO:0002548	monocyte chemotaxis	1998-04-01	56/23355	9.06e-05	0.00128696	0.000797034	Lgals3/Ccl6/Lgmn/App	4	KO	KO
GO:00026971	GO:0002697	regulation of immune effector process	1998-09-01	437/23355	9.37e-05	0.00131666	0.000815429	Cd5l/Grn/Lgals3/Apoa1/Hmox1/Lamp1/Tyrobp/Laptm5/Cd36	9	KO	KO
GO:0032640	GO:0032640	tumor necrosis factor production	1998-06-01	174/23355	9.37e-05	0.00131666	0.000815429	Lpl/App/Tyrobp/Ncl/Mmp8/Cd36	6	KO	KO
GO:00469391	GO:0046939	nucleotide phosphorylation	1998-05-01	110/23355	0.0001014	0.00141738	0.000877809	Aldob/Pkm/App/Tpi1/Aldoa	5	KO	KO
GO:0071706	GO:0071706	tumor necrosis factor superfamily cytokine production	1998-06-01	177/23355	0.00010291	0.00142901	0.000885011	Lpl/App/Tyrobp/Ncl/Mmp8/Cd36	6	KO	KO
GO:00343771	GO:0034377	plasma lipoprotein particle assembly	1998-03-01	22/23355	0.000104119	0.00142901	0.000885011	Apoe/Apoa1/Abca1	3	KO	KO
GO:00066411	GO:0006641	triglyceride metabolic process	1998-05-01	111/23355	0.000105833	0.00142901	0.000885011	Apoe/Lpl/Apoh/Apoa1/Cd36	5	KO	KO
GO:00091851	GO:0009185	ribonucleoside diphosphate metabolic process	1998-05-01	111/23355	0.000105833	0.00142901	0.000885011	Aldob/Pkm/App/Tpi1/Aldoa	5	KO	KO
GO:00326121	GO:0032612	interleukin-1 production	1998-05-01	111/23355	0.000105833	0.00142901	0.000885011	Lpl/Apoa1/App/Tyrobp/Cd36	5	KO	KO
GO:0032963	GO:0032963	collagen metabolic process	1998-05-01	111/23355	0.000105833	0.00142901	0.000885011	Ctsb/Ctss/Vim/Serpinf2/Mmp8	5	KO	KO
GO:0007033	GO:0007033	vacuole organization	1998-06-01	178/23355	0.000106143	0.00142901	0.000885011	Ctsd/Grn/Anxa2/Abca1/Chmp4b/Laptm5	6	KO	KO
GO:00059961	GO:0005996	monosaccharide metabolic process	1998-07-01	258/23355	0.000108871	0.00145807	0.000903005	Aldob/Pkm/Ldha/Akr1a1/Tpi1/Aldoa/Cd36	7	KO	KO
GO:0052126	GO:0052126	movement in host environment	1998-05-01	112/23355	0.000110413	0.00147102	0.00091103	Ctsb/Apcs/Lgals1/Ly6e/Chmp4b	5	KO	KO
GO:00107431	GO:0010743	regulation of macrophage derived foam cell differentiation	1998-03-01	23/23355	0.000119373	0.00158215	0.000979851	Lpl/Msr1/Cd36	3	KO	KO
GO:00030141	GO:0003014	renal system process	1998-05-01	114/23355	0.000120029	0.00158265	0.00098016	Psap/Gnas/Lgmn/Gnai2/Serpinf2	5	KO	KO
GO:00482601	GO:0048260	positive regulation of receptor-mediated endocytosis	1998-04-01	61/23355	0.000126623	0.00166103	0.0010287	Trf/Anxa2/App/Vtn	4	KO	KO
GO:00315891	GO:0031589	cell-substrate adhesion	1998-08-01	358/23355	0.000133737	0.00173958	0.00107735	Arpc2/Apoa1/Lrp1/Lgals1/Vtn/Ninj1/Vcam1/Cd36	8	KO	KO
GO:00149111	GO:0014911	positive regulation of smooth muscle cell migration	1998-04-01	62/23355	0.000134922	0.00173958	0.00107735	Tmsb4x/Arpc2/Lrp1/Vtn	4	KO	KO
GO:0031639	GO:0031639	plasminogen activation	1998-03-01	24/23355	0.000136011	0.00173958	0.00107735	Apoh/Ctsz/Serpinf2	3	KO	KO
GO:0050820	GO:0050820	positive regulation of coagulation	1998-03-01	24/23355	0.000136011	0.00173958	0.00107735	Apoh/Serpinf2/Cd36	3	KO	KO
GO:1990000	GO:1990000	amyloid fibril formation	1998-03-01	24/23355	0.000136011	0.00173958	0.00107735	Apoe/App/Cd36	3	KO	KO
GO:0006081	GO:0006081	cellular aldehyde metabolic process	1998-04-01	63/23355	0.000143608	0.00182761	0.00113187	Aldob/Akr1a1/Tpi1/Aldoa	4	KO	KO
GO:19038291	GO:1903829	positive regulation of cellular protein localization	1998-07-01	272/23355	0.000150921	0.00190414	0.00117927	Lgals3/Arpc2/Rack1/Hsp90ab1/Tyrobp/Lrp1/Cct2	7	KO	KO
GO:00108841	GO:0010884	positive regulation of lipid storage	1998-03-01	25/23355	0.000154088	0.00190414	0.00117927	Lpl/Msr1/Cd36	3	KO	KO
GO:0032366	GO:0032366	intracellular sterol transport	1998-03-01	25/23355	0.000154088	0.00190414	0.00117927	Npc2/Anxa2/Abca1	3	KO	KO
GO:0032367	GO:0032367	intracellular cholesterol transport	1998-03-01	25/23355	0.000154088	0.00190414	0.00117927	Npc2/Anxa2/Abca1	3	KO	KO
GO:00343681	GO:0034368	protein-lipid complex remodeling	1998-03-01	25/23355	0.000154088	0.00190414	0.00117927	Apoe/Lpl/Apoa1	3	KO	KO
GO:00343691	GO:0034369	plasma lipoprotein particle remodeling	1998-03-01	25/23355	0.000154088	0.00190414	0.00117927	Apoe/Lpl/Apoa1	3	KO	KO
GO:00431121	GO:0043112	receptor metabolic process	1998-06-01	191/23355	0.000156006	0.00191858	0.0011882	Apoe/Anxa2/Lgmn/App/Laptm5/Cd36	6	KO	KO
GO:0007263	GO:0007263	nitric oxide mediated signal transduction	1998-03-01	26/23355	0.000173657	0.00210528	0.00130384	Apoe/Cd36/Mt1	3	KO	KO
GO:0055094	GO:0055094	response to lipoprotein particle	1998-03-01	26/23355	0.000173657	0.00210528	0.00130384	Apoe/Lpl/Cd36	3	KO	KO
GO:00650051	GO:0065005	protein-lipid complex assembly	1998-03-01	26/23355	0.000173657	0.00210528	0.00130384	Apoe/Apoa1/Abca1	3	KO	KO
GO:00107421	GO:0010742	macrophage derived foam cell differentiation	1998-03-01	27/23355	0.00019477	0.00232814	0.00144186	Lpl/Msr1/Cd36	3	KO	KO
GO:00343671	GO:0034367	protein-containing complex remodeling	1998-03-01	27/23355	0.00019477	0.00232814	0.00144186	Apoe/Lpl/Apoa1	3	KO	KO
GO:0150077	GO:0150077	regulation of neuroinflammatory response	1998-03-01	27/23355	0.00019477	0.00232814	0.00144186	Grn/Ctsc/Mmp8	3	KO	KO
GO:00091321	GO:0009132	nucleoside diphosphate metabolic process	1998-05-01	127/23355	0.000199134	0.00235827	0.00146051	Aldob/Pkm/App/Tpi1/Aldoa	5	KO	KO
GO:00432801	GO:0043280	positive regulation of cysteine-type endopeptidase activity involved in apoptotic process	1998-05-01	127/23355	0.000199134	0.00235827	0.00146051	Ctsd/S100a8/Rack1/App/Laptm5	5	KO	KO
GO:19029031	GO:1902903	regulation of supramolecular fiber organization	1998-08-01	380/23355	0.000200806	0.0023671	0.00146598	Apoe/Tmsb4x/Arpc2/Apoa1/App/Capzb/Serpinf2/Cotl1	8	KO	KO
GO:00725211	GO:0072521	purine-containing compound metabolic process	1998-08-01	381/23355	0.000204412	0.00239856	0.00148547	Aldob/Ttr/Pkm/Uox/App/Atp5a1/Tpi1/Aldoa	8	KO	KO
GO:00508081	GO:0050808	synapse organization	1998-09-01	486/23355	0.000207732	0.00242638	0.0015027	Actb/Apoe/C1qb/C1qc/Lgmn/App/C1qa/Chmp4b/Tubb5	9	KO	KO
GO:00610411	GO:0061041	regulation of wound healing	1998-05-01	129/23355	0.000214168	0.00249019	0.00154221	Apoe/Apoh/Anxa2/Serpinf2/Cd36	5	KO	KO
GO:00486781	GO:0048678	response to axon injury	1998-04-01	70/23355	0.000216149	0.00249468	0.001545	Grn/Sod1/Tyrobp/Lrp1	4	KO	KO
GO:0071402	GO:0071402	cellular response to lipoprotein particle stimulus	1998-03-01	28/23355	0.00021748	0.00249468	0.001545	Apoe/Lpl/Cd36	3	KO	KO
GO:00900771	GO:0090077	foam cell differentiation	1998-03-01	28/23355	0.00021748	0.00249468	0.001545	Lpl/Msr1/Cd36	3	KO	KO
GO:0001906	GO:0001906	cell killing	1998-06-01	205/23355	0.000228782	0.00261261	0.00161803	Cd5l/Lgals3/Hsp90ab1/Lamp1/Ctsc/Tyrobp	6	KO	KO
GO:19034091	GO:1903409	reactive oxygen species biosynthetic process	1998-05-01	131/23355	0.00023005	0.00261542	0.00161977	Sod1/App/Eef1a1/Mmp8/Cd36	5	KO	KO
GO:00316471	GO:0031647	regulation of protein stability	1998-07-01	292/23355	0.000232964	0.00263683	0.00163303	Grn/Apoa1/Hsp90ab1/Lamp1/Tyrobp/Nop53/Cct2	7	KO	KO
GO:0061045	GO:0061045	negative regulation of wound healing	1998-04-01	72/23355	0.000240978	0.00271324	0.00168035	Apoe/Apoh/Anxa2/Serpinf2	4	KO	KO
GO:00902081	GO:0090208	positive regulation of triglyceride metabolic process	1998-03-01	29/23355	0.000241837	0.00271324	0.00168035	Apoh/Apoa1/Cd36	3	KO	KO
GO:0010811	GO:0010811	positive regulation of cell-substrate adhesion	1998-05-01	133/23355	0.000246814	0.00275699	0.00170745	Arpc2/Apoa1/Vtn/Ninj1/Cd36	5	KO	KO
GO:00313451	GO:0031345	negative regulation of cell projection organization	1998-06-01	209/23355	0.000253842	0.00282317	0.00174843	Apoe/Vim/Ctsz/Lrp1/Lgals1/Capzb	6	KO	KO
GO:00023661	GO:0002366	leukocyte activation involved in immune response	1998-07-01	298/23355	0.000263583	0.00291881	0.00180767	Grn/Lgals3/Hmox1/Lamp1/Tyrobp/Lgals1/Lcp1	7	KO	KO
GO:0050866	GO:0050866	negative regulation of cell activation	1998-06-01	213/23355	0.000281015	0.00308514	0.00191067	Apoe/Grn/Lgals3/Hmox1/Tyrobp/Laptm5	6	KO	KO
GO:19030501	GO:1903050	regulation of proteolysis involved in cellular protein catabolic process	1998-06-01	214/23355	0.000288153	0.00314998	0.00195083	Apoe/Rack1/Hsp90ab1/Ctsc/Nop53/Laptm5	6	KO	KO
GO:0061082	GO:0061082	myeloid leukocyte cytokine production	1998-03-01	31/23355	0.000295693	0.00320953	0.00198771	Hmox1/Laptm5/Cd36	3	KO	KO
GO:00106311	GO:0010631	epithelial cell migration	1998-07-01	304/23355	0.000297364	0.00320953	0.00198771	Apoe/Grn/Apoh/Apoa1/Hmox1/Lgmn/Atp5a1	7	KO	KO
GO:00603261	GO:0060326	cell chemotaxis	1998-07-01	304/23355	0.000297364	0.00320953	0.00198771	S100a8/Lgals3/Ccl6/Lgmn/App/Retnlg/Vcam1	7	KO	KO
GO:00901321	GO:0090132	epithelium migration	1998-07-01	306/23355	0.000309368	0.00332506	0.00205926	Apoe/Grn/Apoh/Apoa1/Hmox1/Lgmn/Atp5a1	7	KO	KO
GO:00901301	GO:0090130	tissue migration	1998-07-01	308/23355	0.000321758	0.00344376	0.00213277	Apoe/Grn/Apoh/Apoa1/Hmox1/Lgmn/Atp5a1	7	KO	KO
GO:00066391	GO:0006639	acylglycerol metabolic process	1998-05-01	141/23355	0.000323332	0.00344618	0.00213427	Apoe/Lpl/Apoh/Apoa1/Cd36	5	KO	KO
GO:19032011	GO:1903201	regulation of oxidative stress-induced cell death	1998-04-01	78/23355	0.000327759	0.00347887	0.00215452	Psap/Rack1/Sod1/App	4	KO	KO
GO:00305951	GO:0030595	leukocyte chemotaxis	1998-06-01	220/23355	0.000334025	0.00352166	0.00218102	S100a8/Lgals3/Ccl6/Lgmn/App/Retnlg	6	KO	KO
GO:00098951	GO:0009895	negative regulation of catabolic process	1998-07-01	310/23355	0.000334544	0.00352166	0.00218102	Cst3/Ybx1/Anxa2/Hmox1/Hsp90ab1/Nop53/Chmp4b	7	KO	KO
GO:0097529	GO:0097529	myeloid leukocyte migration	1998-06-01	221/23355	0.000342197	0.00358737	0.00222172	S100a8/Lgals3/Ccl6/Lgmn/App/Retnlg	6	KO	KO
GO:1900076	GO:1900076	response to insulin	1998-04-01	79/23355	0.000344137	0.00358737	0.00222172	Ahsg/Lpl/Ybx1/Gnai2	4	KO	KO
GO:00066381	GO:0006638	neutral lipid metabolic process	1998-05-01	143/23355	0.000344993	0.00358737	0.00222172	Apoe/Lpl/Apoh/Apoa1/Cd36	5	KO	KO
GO:00703721	GO:0070372	regulation of ERK1 and ERK2 cascade	1998-07-01	312/23355	0.000347735	0.00360124	0.00223031	Apoe/Ccl6/App/Lrp1/Gnai2/Serpinf2/Cd36	7	KO	KO
GO:0002683	GO:0002683	negative regulation of immune system process	1998-08-01	417/23355	0.000374585	0.00386366	0.00239283	Grn/Lgals3/Apoa1/Hmox1/C1qc/Apcs/Tyrobp/Laptm5	8	KO	KO
GO:00326511	GO:0032651	regulation of interleukin-1 beta production	1998-04-01	81/23355	0.000378636	0.00386782	0.0023954	Lpl/Apoa1/App/Tyrobp	4	KO	KO
GO:00435251	GO:0043525	positive regulation of neuron apoptotic process	1998-04-01	81/23355	0.000378636	0.00386782	0.0023954	Grn/Ctsz/App/Tyrobp	4	KO	KO
GO:0051701	GO:0051701	biological process involved in interaction with host	1998-05-01	146/23355	0.000379524	0.00386782	0.0023954	Ctsb/Apcs/Lgals1/Ly6e/Chmp4b	5	KO	KO
GO:0032365	GO:0032365	intracellular lipid transport	1998-03-01	34/23355	0.00039007	0.00395952	0.00245219	Npc2/Anxa2/Abca1	3	KO	KO
GO:00082021	GO:0008202	steroid metabolic process	1998-07-01	319/23355	0.000397228	0.00401624	0.00248732	Apoe/Npc2/Apoa1/Sod1/App/Lrp1/Abca1	7	KO	KO
GO:00027181	GO:0002718	regulation of cytokine production involved in immune response	1998-04-01	83/23355	0.00041554	0.00418485	0.00259174	Apoa1/Hmox1/Laptm5/Cd36	4	KO	KO
GO:00550901	GO:0055090	acylglycerol homeostasis	1998-03-01	35/23355	0.000425344	0.00421717	0.00261176	Apoe/Lpl/Apoa1	3	KO	KO
GO:00703281	GO:0070328	triglyceride homeostasis	1998-03-01	35/23355	0.000425344	0.00421717	0.00261176	Apoe/Lpl/Apoa1	3	KO	KO
GO:0150076	GO:0150076	neuroinflammatory response	1998-03-01	35/23355	0.000425344	0.00421717	0.00261176	Grn/Ctsc/Mmp8	3	KO	KO
GO:1990748	GO:1990748	cellular detoxification	1998-03-01	35/23355	0.000425344	0.00421717	0.00261176	Akr1a1/Sod1/Cd36	3	KO	KO
GO:00159141	GO:0015914	phospholipid transport	1998-04-01	84/23355	0.000434923	0.0042955	0.00266027	Apoe/Apoa1/Abca1/Pitpna	4	KO	KO
GO:20001161	GO:2000116	regulation of cysteine-type endopeptidase activity	1998-06-01	232/23355	0.000442843	0.0043569	0.0026983	Ctsd/S100a8/Rack1/Lgmn/App/Laptm5	6	KO	KO
GO:00019351	GO:0001935	endothelial cell proliferation	1998-05-01	152/23355	0.000456361	0.00447269	0.00277001	Apoe/Apoh/Apoa1/Hmox1/Atp5a1	5	KO	KO
GO:0046718	GO:0046718	viral entry into host cell	1998-04-01	86/23355	0.000475612	0.00464357	0.00287584	Ctsb/Apcs/Lgals1/Ly6e	4	KO	KO
GO:00621971	GO:0062197	cellular response to chemical stress	1998-07-01	331/23355	0.000495084	0.00481531	0.0029822	Psap/Rack1/Hmox1/Serpinb6a/Sod1/App/Cd36	7	KO	KO
GO:0030574	GO:0030574	collagen catabolic process	1998-03-01	37/23355	0.000501894	0.00486305	0.00301177	Ctsb/Ctss/Mmp8	3	KO	KO
GO:00164851	GO:0016485	protein processing	1998-06-01	238/23355	0.00050672	0.00489128	0.00302925	Cd5l/Apoh/Ctss/Ctsz/Lgmn/Serpinf2	6	KO	KO
GO:00313341	GO:0031334	positive regulation of protein-containing complex assembly	1998-06-01	239/23355	0.000518029	0.00498165	0.00308522	Lgals3/Arpc2/Rack1/Abca1/Lcp1/Cd36	6	KO	KO
GO:00550881	GO:0055088	lipid homeostasis	1998-05-01	157/23355	0.000528892	0.00505429	0.0031302	Apoe/Lpl/Npc2/Apoa1/Abca1	5	KO	KO
GO:00106321	GO:0010632	regulation of epithelial cell migration	1998-06-01	240/23355	0.000529535	0.00505429	0.0031302	Apoe/Grn/Apoh/Hmox1/Lgmn/Atp5a1	6	KO	KO
GO:00091501	GO:0009150	purine ribonucleotide metabolic process	1998-07-01	335/23355	0.000531669	0.00505579	0.00313113	Aldob/Pkm/Uox/App/Atp5a1/Tpi1/Aldoa	7	KO	KO
GO:00193181	GO:0019318	hexose metabolic process	1998-06-01	241/23355	0.000541238	0.00512773	0.00317568	Aldob/Pkm/Ldha/Tpi1/Aldoa/Cd36	6	KO	KO
GO:00149101	GO:0014910	regulation of smooth muscle cell migration	1998-04-01	90/23355	0.000565012	0.0053136	0.0032908	Tmsb4x/Arpc2/Lrp1/Vtn	4	KO	KO
GO:0044409	GO:0044409	entry into host	1998-04-01	90/23355	0.000565012	0.0053136	0.0032908	Ctsb/Apcs/Lgals1/Ly6e	4	KO	KO
GO:00070151	GO:0007015	actin filament organization	1998-08-01	445/23355	0.000574991	0.00538765	0.00333666	Trf/Tmsb4x/Arpc2/Apoa1/Capzb/Lcp1/Serpinf2/Cotl1	8	KO	KO
GO:00400141	GO:0040014	regulation of multicellular organism growth	1998-04-01	91/23355	0.000589103	0.00547973	0.00339369	Gnas/Sod1/Lgmn/App	4	KO	KO
GO:1903035	GO:1903035	negative regulation of response to wounding	1998-04-01	91/23355	0.000589103	0.00547973	0.00339369	Apoe/Apoh/Anxa2/Serpinf2	4	KO	KO
GO:00434341	GO:0043434	response to peptide hormone	1998-07-01	342/23355	0.000600856	0.0055688	0.00344885	Ahsg/Serpina1e/Lpl/Ybx1/Aldob/Pkm/Gnai2	7	KO	KO
GO:00712481	GO:0071248	cellular response to metal ion	1998-05-01	162/23355	0.000609771	0.00563103	0.00348739	Trf/Hmox1/Lgmn/Slc40a1/Mt1	5	KO	KO
GO:0071634	GO:0071634	regulation of transforming growth factor beta production	1998-03-01	40/23355	0.000632399	0.00579812	0.00359087	Hsp90ab1/Tyrobp/Serpinf2	3	KO	KO
GO:1901031	GO:1901031	regulation of response to reactive oxygen species	1998-03-01	40/23355	0.000632399	0.00579812	0.00359087	Psap/Rack1/Cd36	3	KO	KO
GO:00109771	GO:0010977	negative regulation of neuron projection development	1998-05-01	164/23355	0.000644594	0.00588882	0.00364704	Apoe/Vim/Ctsz/Lrp1/Lgals1	5	KO	KO
GO:00464611	GO:0046461	neutral lipid catabolic process	1998-03-01	41/23355	0.000680256	0.00614875	0.00380802	Lpl/Apoh/Apoa1	3	KO	KO
GO:00464641	GO:0046464	acylglycerol catabolic process	1998-03-01	41/23355	0.000680256	0.00614875	0.00380802	Lpl/Apoh/Apoa1	3	KO	KO
GO:0071364	GO:0071364	cellular response to epidermal growth factor stimulus	1998-03-01	41/23355	0.000680256	0.00614875	0.00380802	Arpc2/Ncl/Eef1a1	3	KO	KO
GO:00458341	GO:0045834	positive regulation of lipid metabolic process	1998-05-01	168/23355	0.000718688	0.00647325	0.00400899	Apoe/Apoh/Apoa1/App/Cd36	5	KO	KO
GO:0071604	GO:0071604	transforming growth factor beta production	1998-03-01	42/23355	0.000730363	0.00653241	0.00404563	Hsp90ab1/Tyrobp/Serpinf2	3	KO	KO
GO:0097237	GO:0097237	cellular response to toxic substance	1998-03-01	42/23355	0.000730363	0.00653241	0.00404563	Akr1a1/Sod1/Cd36	3	KO	KO
GO:00092591	GO:0009259	ribonucleotide metabolic process	1998-07-01	354/23355	0.000735981	0.00655636	0.00406046	Aldob/Pkm/Uox/App/Atp5a1/Tpi1/Aldoa	7	KO	KO
GO:00323681	GO:0032368	regulation of lipid transport	1998-05-01	169/23355	0.000738167	0.00655636	0.00406046	Apoe/Apoa1/Anxa2/Lrp1/Abca1	5	KO	KO
GO:0006000	GO:0006000	fructose metabolic process	1998-02-01	10/23355	0.000767264	0.00672144	0.0041627	Aldob/Aldoa	2	KO	KO
GO:00510061	GO:0051006	positive regulation of lipoprotein lipase activity	1998-02-01	10/23355	0.000767264	0.00672144	0.0041627	Apoh/Apoa1	2	KO	KO
GO:0051917	GO:0051917	regulation of fibrinolysis	1998-02-01	10/23355	0.000767264	0.00672144	0.0041627	Apoh/Serpinf2	2	KO	KO
GO:2000767	GO:2000767	positive regulation of cytoplasmic translation	1998-02-01	10/23355	0.000767264	0.00672144	0.0041627	Eef2/Pkm	2	KO	KO
GO:00420601	GO:0042060	wound healing	1998-07-01	357/23355	0.000773262	0.00675086	0.00418092	Apoe/Apoh/Anxa2/Hmox1/Gnas/Serpinf2/Cd36	7	KO	KO
GO:00716741	GO:0071674	mononuclear cell migration	1998-05-01	171/23355	0.000778307	0.0067718	0.00419388	Lgals3/Ccl6/Lgmn/App/Retnlg	5	KO	KO
GO:00192161	GO:0019216	regulation of lipid metabolic process	1998-07-01	359/23355	0.000798936	0.00692772	0.00429045	Apoe/Psap/Apoh/Apoa1/Sod1/App/Cd36	7	KO	KO
GO:00149091	GO:0014909	smooth muscle cell migration	1998-04-01	99/23355	0.000808794	0.00694701	0.00430239	Tmsb4x/Arpc2/Lrp1/Vtn	4	KO	KO
GO:00326521	GO:0032652	regulation of interleukin-1 production	1998-04-01	99/23355	0.000808794	0.00694701	0.00430239	Lpl/Apoa1/App/Tyrobp	4	KO	KO
GO:00061631	GO:0006163	purine nucleotide metabolic process	1998-07-01	360/23355	0.000812024	0.00694701	0.00430239	Aldob/Pkm/Uox/App/Atp5a1/Tpi1/Aldoa	7	KO	KO
GO:00508781	GO:0050878	regulation of body fluid levels	1998-07-01	360/23355	0.000812024	0.00694701	0.00430239	Apoe/Apoh/Anxa2/Gnas/Gnai2/Serpinf2/Cd36	7	KO	KO
GO:0070849	GO:0070849	response to epidermal growth factor	1998-03-01	44/23355	0.000837491	0.00713697	0.00442004	Arpc2/Ncl/Eef1a1	3	KO	KO
GO:00364731	GO:0036473	cell death in response to oxidative stress	1998-04-01	100/23355	0.000839808	0.00713697	0.00442004	Psap/Rack1/Sod1/App	4	KO	KO
GO:00076261	GO:0007626	locomotory behavior	1998-06-01	263/23355	0.000853715	0.00723113	0.00447836	Apoe/Psap/Grn/Selenop/Sod1/App	6	KO	KO
GO:00329561	GO:0032956	regulation of actin cytoskeleton organization	1998-07-01	364/23355	0.000866082	0.00728762	0.00451334	Tmsb4x/Arpc2/Apoa1/Lrp1/Capzb/Serpinf2/Cotl1	7	KO	KO
GO:00509001	GO:0050900	leukocyte migration	1998-07-01	364/23355	0.000866082	0.00728762	0.00451334	S100a8/Lgals3/Ccl6/Lgmn/App/Retnlg/Vcam1	7	KO	KO
GO:00196931	GO:0019693	ribose phosphate metabolic process	1998-07-01	365/23355	0.000880031	0.00738072	0.004571	Aldob/Pkm/Uox/App/Atp5a1/Tpi1/Aldoa	7	KO	KO
GO:0001937	GO:0001937	negative regulation of endothelial cell proliferation	1998-03-01	45/23355	0.000894593	0.00745397	0.00461637	Apoe/Apoh/Atp5a1	3	KO	KO
GO:0044088	GO:0044088	regulation of vacuole organization	1998-03-01	45/23355	0.000894593	0.00745397	0.00461637	Grn/Anxa2/Chmp4b	3	KO	KO
GO:00018941	GO:0001894	tissue homeostasis	1998-06-01	266/23355	0.000905295	0.00751865	0.00465642	Ahsg/Trf/Ctss/Gnas/Sod1/Chmp4b	6	KO	KO
GO:00107201	GO:0010720	positive regulation of cell development	1998-07-01	368/23355	0.000922946	0.00759445	0.00470336	Apoe/Trf/Arpc2/Apoa1/Vim/Tyrobp/Lrp1	7	KO	KO
GO:00108981	GO:0010898	positive regulation of triglyceride catabolic process	1998-02-01	11/23355	0.000935204	0.00759445	0.00470336	Apoh/Apoa1	2	KO	KO
GO:0043619	GO:0043619	regulation of transcription from RNA polymerase II promoter in response to oxidative stress	1998-02-01	11/23355	0.000935204	0.00759445	0.00470336	Hmox1/Cd36	2	KO	KO
GO:0060907	GO:0060907	positive regulation of macrophage cytokine production	1998-02-01	11/23355	0.000935204	0.00759445	0.00470336	Laptm5/Cd36	2	KO	KO
GO:00613651	GO:0061365	positive regulation of triglyceride lipase activity	1998-02-01	11/23355	0.000935204	0.00759445	0.00470336	Apoh/Apoa1	2	KO	KO
GO:0090160	GO:0090160	Golgi to lysosome transport	1998-02-01	11/23355	0.000935204	0.00759445	0.00470336	Lamp1/Laptm5	2	KO	KO
GO:0097278	GO:0097278	complement-dependent cytotoxicity	1998-02-01	11/23355	0.000935204	0.00759445	0.00470336	Cd5l/Hsp90ab1	2	KO	KO
GO:1900077	GO:1900077	negative regulation of cellular response to insulin stimulus	1998-03-01	46/23355	0.000954108	0.0077092	0.00477443	Ahsg/Lpl/Ybx1	3	KO	KO
GO:00109511	GO:0010951	negative regulation of endopeptidase activity	1998-05-01	179/23355	0.000955362	0.0077092	0.00477443	Ahsg/Serpina1e/Serpinb6a/Vtn/Serpinf2	5	KO	KO
GO:00023671	GO:0002367	cytokine production involved in immune response	1998-04-01	104/23355	0.000972283	0.00782107	0.00484371	Apoa1/Hmox1/Laptm5/Cd36	4	KO	KO
GO:0001818	GO:0001818	negative regulation of cytokine production	1998-06-01	270/23355	0.00097777	0.00784055	0.00485578	Apoa1/Hmox1/Hsp90ab1/Tyrobp/Laptm5/Mmp8	6	KO	KO
GO:00345991	GO:0034599	cellular response to oxidative stress	1998-06-01	274/23355	0.00105463	0.00843048	0.00522113	Psap/Rack1/Hmox1/Sod1/App/Cd36	6	KO	KO
GO:00108831	GO:0010883	regulation of lipid storage	1998-03-01	48/23355	0.00108053	0.00854584	0.00529257	Lpl/Msr1/Cd36	3	KO	KO
GO:0043277	GO:0043277	apoptotic cell clearance	1998-03-01	48/23355	0.00108053	0.00854584	0.00529257	Tyrobp/Lrp1/Cd36	3	KO	KO
GO:0045429	GO:0045429	positive regulation of nitric oxide biosynthetic process	1998-03-01	48/23355	0.00108053	0.00854584	0.00529257	App/Mmp8/Cd36	3	KO	KO
GO:01100531	GO:0110053	regulation of actin filament organization	1998-06-01	276/23355	0.00109477	0.00854584	0.00529257	Tmsb4x/Arpc2/Apoa1/Capzb/Serpinf2/Cotl1	6	KO	KO
GO:0032102	GO:0032102	negative regulation of response to external stimulus	1998-07-01	380/23355	0.00111141	0.00854584	0.00529257	Apoe/Grn/Apoh/Apoa1/Anxa2/Sod1/Serpinf2	7	KO	KO
GO:0010595	GO:0010595	positive regulation of endothelial cell migration	1998-04-01	108/23355	0.00111882	0.00854584	0.00529257	Grn/Hmox1/Lgmn/Atp5a1	4	KO	KO
GO:0006880	GO:0006880	intracellular sequestering of iron ion	1998-02-01	12/23355	0.00111918	0.00854584	0.00529257	Fth1/Ftl1	2	KO	KO
GO:0010755	GO:0010755	regulation of plasminogen activation	1998-02-01	12/23355	0.00111918	0.00854584	0.00529257	Ctsz/Serpinf2	2	KO	KO
GO:00108721	GO:0010872	regulation of cholesterol esterification	1998-02-01	12/23355	0.00111918	0.00854584	0.00529257	Apoe/Apoa1	2	KO	KO
GO:0030388	GO:0030388	fructose 1,6-bisphosphate metabolic process	1998-02-01	12/23355	0.00111918	0.00854584	0.00529257	Aldob/Aldoa	2	KO	KO
GO:0034375	GO:0034375	high-density lipoprotein particle remodeling	1998-02-01	12/23355	0.00111918	0.00854584	0.00529257	Apoe/Apoa1	2	KO	KO
GO:19029471	GO:1902947	regulation of tau-protein kinase activity	1998-02-01	12/23355	0.00111918	0.00854584	0.00529257	Apoe/App	2	KO	KO
GO:1905245	GO:1905245	regulation of aspartic-type peptidase activity	1998-02-01	12/23355	0.00111918	0.00854584	0.00529257	Grn/App	2	KO	KO
GO:2000343	GO:2000343	positive regulation of chemokine (C-X-C motif) ligand 2 production	1998-02-01	12/23355	0.00111918	0.00854584	0.00529257	Lpl/Lrp1	2	KO	KO
GO:2001140	GO:2001140	positive regulation of phospholipid transport	1998-02-01	12/23355	0.00111918	0.00854584	0.00529257	Apoe/Apoa1	2	KO	KO
GO:00066951	GO:0006695	cholesterol biosynthetic process	1998-03-01	49/23355	0.00114752	0.00868446	0.00537843	Apoe/Apoa1/Sod1	3	KO	KO
GO:19026531	GO:1902653	secondary alcohol biosynthetic process	1998-03-01	49/23355	0.00114752	0.00868446	0.00537843	Apoe/Apoa1/Sod1	3	KO	KO
GO:1904407	GO:1904407	positive regulation of nitric oxide metabolic process	1998-03-01	49/23355	0.00114752	0.00868446	0.00537843	App/Mmp8/Cd36	3	KO	KO
GO:1903426	GO:1903426	regulation of reactive oxygen species biosynthetic process	1998-04-01	109/23355	0.00115774	0.00871029	0.00539443	App/Eef1a1/Mmp8/Cd36	4	KO	KO
GO:19054771	GO:1905477	positive regulation of protein localization to membrane	1998-04-01	109/23355	0.00115774	0.00871029	0.00539443	Lgals3/Arpc2/Rack1/Lrp1	4	KO	KO
GO:00224111	GO:0022411	cellular component disassembly	1998-07-01	385/23355	0.00119834	0.00898931	0.00556722	C1qb/Arpc2/Ctss/C1qc/Capzb/Lcp1/C1qa	7	KO	KO
GO:00303161	GO:0030316	osteoclast differentiation	1998-04-01	111/23355	0.00123842	0.00926277	0.00573658	Trf/Anxa2/Gnas/Tyrobp	4	KO	KO
GO:0046596	GO:0046596	regulation of viral entry into host cell	1998-03-01	51/23355	0.00128922	0.00958669	0.00593719	Apcs/Lgals1/Ly6e	3	KO	KO
GO:19030181	GO:1903018	regulation of glycoprotein metabolic process	1998-03-01	51/23355	0.00128922	0.00958669	0.00593719	Itm2b/Cst3/Apcs	3	KO	KO
GO:0002695	GO:0002695	negative regulation of leukocyte activation	1998-05-01	192/23355	0.00130476	0.00958669	0.00593719	Grn/Lgals3/Hmox1/Tyrobp/Laptm5	5	KO	KO
GO:20012331	GO:2001233	regulation of apoptotic signaling pathway	1998-07-01	391/23355	0.00130961	0.00958669	0.00593719	S100a8/Lgals3/Rack1/Hmox1/Sod1/Ctsc/Gnai2	7	KO	KO
GO:0044090	GO:0044090	positive regulation of vacuole organization	1998-02-01	13/23355	0.00131905	0.00958669	0.00593719	Grn/Anxa2	2	KO	KO
GO:00974211	GO:0097421	liver regeneration	1998-02-01	13/23355	0.00131905	0.00958669	0.00593719	Hmox1/Vtn	2	KO	KO
GO:0097577	GO:0097577	sequestering of iron ion	1998-02-01	13/23355	0.00131905	0.00958669	0.00593719	Fth1/Ftl1	2	KO	KO
GO:2001138	GO:2001138	regulation of phospholipid transport	1998-02-01	13/23355	0.00131905	0.00958669	0.00593719	Apoe/Apoa1	2	KO	KO
GO:00148121	GO:0014812	muscle cell migration	1998-04-01	113/23355	0.00132295	0.00958669	0.00593719	Tmsb4x/Arpc2/Lrp1/Vtn	4	KO	KO
GO:00157481	GO:0015748	organophosphate ester transport	1998-04-01	113/23355	0.00132295	0.00958669	0.00593719	Apoe/Apoa1/Abca1/Pitpna	4	KO	KO
GO:19030761	GO:1903076	regulation of protein localization to plasma membrane	1998-04-01	113/23355	0.00132295	0.00958669	0.00593719	Actb/Lgals3/Rack1/Lrp1	4	KO	KO
GO:00327311	GO:0032731	positive regulation of interleukin-1 beta production	1998-03-01	52/23355	0.00136401	0.00985634	0.00610419	Lpl/App/Tyrobp	3	KO	KO
GO:19054751	GO:1905475	regulation of protein localization to membrane	1998-05-01	195/23355	0.00139725	0.0100681	0.00623532	Actb/Lgals3/Arpc2/Rack1/Lrp1	5	KO	KO
GO:0009636	GO:0009636	response to toxic substance	1998-04-01	115/23355	0.00141143	0.0101417	0.00628092	Akr1a1/Sod1/Cd36/Mt1	4	KO	KO
GO:0006754	GO:0006754	ATP biosynthetic process	1998-03-01	54/23355	0.00152166	0.010744	0.00665394	Pkm/Atp5a1/Aldoa	3	KO	KO
GO:0048102	GO:0048102	autophagic cell death	1998-02-01	14/23355	0.00153469	0.010744	0.00665394	Lamp1/Laptm5	2	KO	KO
GO:0060263	GO:0060263	regulation of respiratory burst	1998-02-01	14/23355	0.00153469	0.010744	0.00665394	Grn/Apoh	2	KO	KO
GO:00616151	GO:0061615	glycolytic process through fructose-6-phosphate	1998-02-01	14/23355	0.00153469	0.010744	0.00665394	Aldob/Aldoa	2	KO	KO
GO:0071635	GO:0071635	negative regulation of transforming growth factor beta production	1998-02-01	14/23355	0.00153469	0.010744	0.00665394	Hsp90ab1/Tyrobp	2	KO	KO
GO:0071803	GO:0071803	positive regulation of podosome assembly	1998-02-01	14/23355	0.00153469	0.010744	0.00665394	Arpc2/Lcp1	2	KO	KO
GO:1902931	GO:1902931	negative regulation of alcohol biosynthetic process	1998-02-01	14/23355	0.00153469	0.010744	0.00665394	Apoe/Sod1	2	KO	KO
GO:1902950	GO:1902950	regulation of dendritic spine maintenance	1998-02-01	14/23355	0.00153469	0.010744	0.00665394	Apoe/App	2	KO	KO
GO:1905906	GO:1905906	regulation of amyloid fibril formation	1998-02-01	14/23355	0.00153469	0.010744	0.00665394	Apoe/App	2	KO	KO
GO:00512581	GO:0051258	protein polymerization	1998-06-01	295/23355	0.00153726	0.010744	0.00665394	Tmsb4x/Arpc2/Vtn/Capzb/Chmp4b/Cotl1	6	KO	KO
GO:00003021	GO:0000302	response to reactive oxygen species	1998-05-01	200/23355	0.00156203	0.0108703	0.00673217	Psap/Rack1/Hmox1/Sod1/Cd36	5	KO	KO
GO:00726591	GO:0072659	protein localization to plasma membrane	1998-06-01	296/23355	0.00156383	0.0108703	0.00673217	Actb/Lgals3/Rack1/Anxa2/Lrp1/Fyb	6	KO	KO
GO:0043534	GO:0043534	blood vessel endothelial cell migration	1998-04-01	119/23355	0.00160065	0.0110634	0.00685172	Apoe/Apoa1/Hmox1/Atp5a1	4	KO	KO
GO:00161261	GO:0016126	sterol biosynthetic process	1998-03-01	55/23355	0.00160458	0.0110634	0.00685172	Apoe/Apoa1/Sod1	3	KO	KO
GO:00427431	GO:0042743	hydrogen peroxide metabolic process	1998-03-01	55/23355	0.00160458	0.0110634	0.00685172	Hba-a1/Gpx3/Sod1	3	KO	KO
GO:0045765	GO:0045765	regulation of angiogenesis	1998-06-01	298/23355	0.00161802	0.0111261	0.00689055	Grn/Lgals3/Pkm/Apoh/Hmox1/Cd36	6	KO	KO
GO:00482591	GO:0048259	regulation of receptor-mediated endocytosis	1998-04-01	120/23355	0.00165058	0.0113195	0.00701037	Trf/Anxa2/App/Vtn	4	KO	KO
GO:00991731	GO:0099173	postsynapse organization	1998-05-01	203/23355	0.00166752	0.0114051	0.00706337	Actb/Apoe/Lgmn/App/Chmp4b	5	KO	KO
GO:00068261	GO:0006826	iron ion transport	1998-03-01	56/23355	0.00169028	0.0114544	0.00709389	Fth1/Trf/Slc40a1	3	KO	KO
GO:0052372	GO:0052372	modulation by symbiont of entry into host	1998-03-01	56/23355	0.00169028	0.0114544	0.00709389	Apcs/Lgals1/Ly6e	3	KO	KO
GO:00903031	GO:0090303	positive regulation of wound healing	1998-03-01	56/23355	0.00169028	0.0114544	0.00709389	Apoh/Serpinf2/Cd36	3	KO	KO
GO:00342481	GO:0034248	regulation of cellular amide metabolic process	1998-07-01	409/23355	0.00169263	0.0114544	0.00709389	Apoe/Eef2/Pkm/Rack1/Vim/App/Ncl	7	KO	KO
GO:00425421	GO:0042542	response to hydrogen peroxide	1998-04-01	121/23355	0.00170158	0.0114845	0.00711257	Psap/Rack1/Hmox1/Sod1	4	KO	KO
GO:1901342	GO:1901342	regulation of vasculature development	1998-06-01	302/23355	0.00173068	0.0115829	0.00717347	Grn/Lgals3/Pkm/Apoh/Hmox1/Cd36	6	KO	KO
GO:00329701	GO:0032970	regulation of actin filament-based process	1998-07-01	411/23355	0.00174007	0.0115829	0.00717347	Tmsb4x/Arpc2/Apoa1/Lrp1/Capzb/Serpinf2/Cotl1	7	KO	KO
GO:00328691	GO:0032869	cellular response to insulin stimulus	1998-05-01	205/23355	0.00174069	0.0115829	0.00717347	Ahsg/Lpl/Ybx1/Pkm/Gnai2	5	KO	KO
GO:00516041	GO:0051604	protein maturation	1998-06-01	303/23355	0.00175975	0.0115829	0.00717347	Cd5l/Apoh/Ctss/Ctsz/Lgmn/Serpinf2	6	KO	KO
GO:0032511	GO:0032511	late endosome to vacuole transport via multivesicular body sorting pathway	1998-02-01	15/23355	0.00176596	0.0115829	0.00717347	Tmem50a/Chmp4b	2	KO	KO
GO:00344331	GO:0034433	steroid esterification	1998-02-01	15/23355	0.00176596	0.0115829	0.00717347	Apoe/Apoa1	2	KO	KO
GO:00344341	GO:0034434	sterol esterification	1998-02-01	15/23355	0.00176596	0.0115829	0.00717347	Apoe/Apoa1	2	KO	KO
GO:00344351	GO:0034435	cholesterol esterification	1998-02-01	15/23355	0.00176596	0.0115829	0.00717347	Apoe/Apoa1	2	KO	KO
GO:00429531	GO:0042953	lipoprotein transport	1998-02-01	15/23355	0.00176596	0.0115829	0.00717347	Msr1/Cd36	2	KO	KO
GO:0048680	GO:0048680	positive regulation of axon regeneration	1998-02-01	15/23355	0.00176596	0.0115829	0.00717347	Grn/Lrp1	2	KO	KO
GO:1901836	GO:1901836	regulation of transcription of nucleolar large rRNA by RNA polymerase I	1998-02-01	15/23355	0.00176596	0.0115829	0.00717347	Ncl/Nop53	2	KO	KO
GO:0043030	GO:0043030	regulation of macrophage activation	1998-03-01	57/23355	0.00177879	0.0116372	0.00720709	Grn/Ctsc/Mmp8	3	KO	KO
GO:1903052	GO:1903052	positive regulation of proteolysis involved in cellular protein catabolic process	1998-04-01	123/23355	0.00180685	0.0117906	0.00730211	Rack1/Ctsc/Nop53/Laptm5	4	KO	KO
GO:00432811	GO:0043281	regulation of cysteine-type endopeptidase activity involved in apoptotic process	1998-05-01	207/23355	0.0018162	0.0118215	0.00732122	Ctsd/S100a8/Rack1/App/Laptm5	5	KO	KO
GO:00421771	GO:0042177	negative regulation of protein catabolic process	1998-04-01	124/23355	0.00186114	0.0120832	0.00748334	Cst3/Anxa2/Hsp90ab1/Nop53	4	KO	KO
GO:00325351	GO:0032535	regulation of cellular component size	1998-07-01	417/23355	0.00188859	0.0122304	0.00757449	Apoe/Tmsb4x/Arpc2/Hsp90ab1/Lrp1/Capzb/Cotl1	7	KO	KO
GO:00082171	GO:0008217	regulation of blood pressure	1998-05-01	210/23355	0.00193392	0.0124924	0.00773673	Hmox1/Gnas/Sod1/Serpinf2/Cd36	5	KO	KO
GO:0007588	GO:0007588	excretion	1998-03-01	59/23355	0.00196437	0.0125575	0.00777705	Psap/Gnas/Gnai2	3	KO	KO
GO:00108961	GO:0010896	regulation of triglyceride catabolic process	1998-02-01	16/23355	0.00201273	0.0125575	0.00777705	Apoh/Apoa1	2	KO	KO
GO:0010935	GO:0010935	regulation of macrophage cytokine production	1998-02-01	16/23355	0.00201273	0.0125575	0.00777705	Laptm5/Cd36	2	KO	KO
GO:0016322	GO:0016322	neuron remodeling	1998-02-01	16/23355	0.00201273	0.0125575	0.00777705	App/C1qa	2	KO	KO
GO:0019430	GO:0019430	removal of superoxide radicals	1998-02-01	16/23355	0.00201273	0.0125575	0.00777705	Sod1/Cd36	2	KO	KO
GO:00302991	GO:0030299	intestinal cholesterol absorption	1998-02-01	16/23355	0.00201273	0.0125575	0.00777705	Apoa1/Cd36	2	KO	KO
GO:00421591	GO:0042159	lipoprotein catabolic process	1998-02-01	16/23355	0.00201273	0.0125575	0.00777705	Apoe/Ctsd	2	KO	KO
GO:00448721	GO:0044872	lipoprotein localization	1998-02-01	16/23355	0.00201273	0.0125575	0.00777705	Msr1/Cd36	2	KO	KO
GO:0051044	GO:0051044	positive regulation of membrane protein ectodomain proteolysis	1998-02-01	16/23355	0.00201273	0.0125575	0.00777705	Apoe/App	2	KO	KO
GO:0055091	GO:0055091	phospholipid homeostasis	1998-02-01	16/23355	0.00201273	0.0125575	0.00777705	Apoa1/Abca1	2	KO	KO
GO:0070572	GO:0070572	positive regulation of neuron projection regeneration	1998-02-01	16/23355	0.00201273	0.0125575	0.00777705	Grn/Lrp1	2	KO	KO
GO:0071404	GO:0071404	cellular response to low-density lipoprotein particle stimulus	1998-02-01	16/23355	0.00201273	0.0125575	0.00777705	Lpl/Cd36	2	KO	KO
GO:0072567	GO:0072567	chemokine (C-X-C motif) ligand 2 production	1998-02-01	16/23355	0.00201273	0.0125575	0.00777705	Lpl/Lrp1	2	KO	KO
GO:2000341	GO:2000341	regulation of chemokine (C-X-C motif) ligand 2 production	1998-02-01	16/23355	0.00201273	0.0125575	0.00777705	Lpl/Lrp1	2	KO	KO
GO:00518511	GO:0051851	modulation by host of symbiont process	1998-03-01	60/23355	0.00206151	0.0128305	0.00794617	Apoe/Anxa2/Apcs	3	KO	KO
GO:0031341	GO:0031341	regulation of cell killing	1998-04-01	128/23355	0.00208963	0.0129426	0.00801554	Cd5l/Hsp90ab1/Lamp1/Tyrobp	4	KO	KO
GO:00421571	GO:0042157	lipoprotein metabolic process	1998-04-01	128/23355	0.00208963	0.0129426	0.00801554	Apoe/Ctsd/Apoa1/Abca1	4	KO	KO
GO:00327321	GO:0032732	positive regulation of interleukin-1 production	1998-03-01	61/23355	0.0021616	0.0133559	0.00827155	Lpl/App/Tyrobp	3	KO	KO
GO:00442821	GO:0044282	small molecule catabolic process	1998-06-01	316/23355	0.00217249	0.0133909	0.00829322	Apoe/Aldob/Ldha/Uox/Akr1a1/Tpi1	6	KO	KO
GO:00516511	GO:0051651	maintenance of location in cell	1998-05-01	216/23355	0.00218601	0.0134419	0.00832476	Apoe/Fth1/Alb/Tmsb4x/Ftl1	5	KO	KO
GO:00027611	GO:0002761	regulation of myeloid leukocyte differentiation	1998-04-01	130/23355	0.00221084	0.013562	0.00839914	Gnas/C1qc/Apcs/Tyrobp	4	KO	KO
GO:0019932	GO:0019932	second-messenger-mediated signaling	1998-06-01	318/23355	0.00224197	0.01372	0.00849702	Apoe/Gnas/App/Vcam1/Cd36/Mt1	6	KO	KO
GO:19030781	GO:1903078	positive regulation of protein localization to plasma membrane	1998-03-01	62/23355	0.00226465	0.0137259	0.00850067	Lgals3/Rack1/Lrp1	3	KO	KO
GO:0036035	GO:0036035	osteoclast development	1998-02-01	17/23355	0.00227487	0.0137259	0.00850067	Anxa2/Tyrobp	2	KO	KO
GO:0040015	GO:0040015	negative regulation of multicellular organism growth	1998-02-01	17/23355	0.00227487	0.0137259	0.00850067	Gnas/Lgmn	2	KO	KO
GO:00510041	GO:0051004	regulation of lipoprotein lipase activity	1998-02-01	17/23355	0.00227487	0.0137259	0.00850067	Apoh/Apoa1	2	KO	KO
GO:00071601	GO:0007160	cell-matrix adhesion	1998-05-01	218/23355	0.00227513	0.0137259	0.00850067	Lrp1/Vtn/Ninj1/Vcam1/Cd36	5	KO	KO
GO:00442421	GO:0044242	cellular lipid catabolic process	1998-05-01	218/23355	0.00227513	0.0137259	0.00850067	Psap/Lpl/Apoh/Apoa1/Lrp1	5	KO	KO
GO:0007188	GO:0007188	adenylate cyclase-modulating G protein-coupled receptor signaling pathway	1998-05-01	219/23355	0.00232067	0.0139677	0.00865043	Psap/Gnas/App/Gnai2/Abca1	5	KO	KO
GO:1903428	GO:1903428	positive regulation of reactive oxygen species biosynthetic process	1998-03-01	63/23355	0.0023707	0.0142353	0.00881617	App/Mmp8/Cd36	3	KO	KO
GO:00030181	GO:0003018	vascular process in circulatory system	1998-05-01	221/23355	0.00241374	0.0144598	0.0089552	Apoe/Sod1/Lrp1/Serpinf2/Cd36	5	KO	KO
GO:0009206	GO:0009206	purine ribonucleoside triphosphate biosynthetic process	1998-03-01	64/23355	0.00247978	0.0147707	0.00914775	Pkm/Atp5a1/Aldoa	3	KO	KO
GO:1904951	GO:1904951	positive regulation of establishment of protein localization	1998-06-01	325/23355	0.00249843	0.0147707	0.00914775	Arpc2/Rack1/Hsp90ab1/App/Lrp1/Cct2	6	KO	KO
GO:00016671	GO:0001667	ameboidal-type cell migration	1998-07-01	439/23355	0.00251917	0.0147707	0.00914775	Apoe/Grn/Apoh/Apoa1/Hmox1/Lgmn/Atp5a1	7	KO	KO
GO:00323861	GO:0032386	regulation of intracellular transport	1998-06-01	326/23355	0.0025368	0.0147707	0.00914775	Arpc2/Anxa2/Hsp90ab1/Lamp1/Lcp1/Cd36	6	KO	KO
GO:00091171	GO:0009117	nucleotide metabolic process	1998-07-01	440/23355	0.00255127	0.0147707	0.00914775	Aldob/Pkm/Uox/App/Atp5a1/Tpi1/Aldoa	7	KO	KO
GO:0006144	GO:0006144	purine nucleobase metabolic process	1998-02-01	18/23355	0.00255225	0.0147707	0.00914775	Ttr/Uox	2	KO	KO
GO:0010934	GO:0010934	macrophage cytokine production	1998-02-01	18/23355	0.00255225	0.0147707	0.00914775	Laptm5/Cd36	2	KO	KO
GO:0035641	GO:0035641	locomotory exploration behavior	1998-02-01	18/23355	0.00255225	0.0147707	0.00914775	Apoe/Grn	2	KO	KO
GO:0042790	GO:0042790	nucleolar large rRNA transcription by RNA polymerase I	1998-02-01	18/23355	0.00255225	0.0147707	0.00914775	Ncl/Nop53	2	KO	KO
GO:0046184	GO:0046184	aldehyde biosynthetic process	1998-02-01	18/23355	0.00255225	0.0147707	0.00914775	Tpi1/Aldoa	2	KO	KO
GO:0051131	GO:0051131	chaperone-mediated protein complex assembly	1998-02-01	18/23355	0.00255225	0.0147707	0.00914775	Hsp90ab1/Cct2	2	KO	KO
GO:0071450	GO:0071450	cellular response to oxygen radical	1998-02-01	18/23355	0.00255225	0.0147707	0.00914775	Sod1/Cd36	2	KO	KO
GO:0071451	GO:0071451	cellular response to superoxide	1998-02-01	18/23355	0.00255225	0.0147707	0.00914775	Sod1/Cd36	2	KO	KO
GO:0071801	GO:0071801	regulation of podosome assembly	1998-02-01	18/23355	0.00255225	0.0147707	0.00914775	Arpc2/Lcp1	2	KO	KO
GO:0090594	GO:0090594	inflammatory response to wounding	1998-02-01	18/23355	0.00255225	0.0147707	0.00914775	Grn/Hmox1	2	KO	KO
GO:0009145	GO:0009145	purine nucleoside triphosphate biosynthetic process	1998-03-01	65/23355	0.00259192	0.0148992	0.00922731	Pkm/Atp5a1/Aldoa	3	KO	KO
GO:00465031	GO:0046503	glycerolipid catabolic process	1998-03-01	65/23355	0.00259192	0.0148992	0.00922731	Lpl/Apoh/Apoa1	3	KO	KO
GO:00716771	GO:0071677	positive regulation of mononuclear cell migration	1998-03-01	65/23355	0.00259192	0.0148992	0.00922731	Lgals3/Lgmn/App	3	KO	KO
GO:0002698	GO:0002698	negative regulation of immune effector process	1998-04-01	136/23355	0.00260346	0.0149319	0.00924759	Grn/Lgals3/Apoa1/Hmox1	4	KO	KO
GO:00457851	GO:0045785	positive regulation of cell adhesion	1998-07-01	442/23355	0.0026164	0.0149726	0.00927277	Arpc2/Apoa1/Lgals1/Vtn/Ninj1/Vcam1/Cd36	7	KO	KO
GO:00019361	GO:0001936	regulation of endothelial cell proliferation	1998-04-01	137/23355	0.00267324	0.0152637	0.00945308	Apoe/Apoh/Hmox1/Atp5a1	4	KO	KO
GO:00160421	GO:0016042	lipid catabolic process	1998-06-01	330/23355	0.00269472	0.0153521	0.0095078	Apoe/Psap/Lpl/Apoh/Apoa1/Lrp1	6	KO	KO
GO:19043751	GO:1904375	regulation of protein localization to cell periphery	1998-04-01	139/23355	0.00281664	0.0158192	0.0097971	Actb/Lgals3/Rack1/Lrp1	4	KO	KO
GO:0009201	GO:0009201	ribonucleoside triphosphate biosynthetic process	1998-03-01	67/23355	0.0028255	0.0158192	0.0097971	Pkm/Atp5a1/Aldoa	3	KO	KO
GO:19012241	GO:1901224	positive regulation of NIK/NF-kappaB signaling	1998-03-01	67/23355	0.0028255	0.0158192	0.0097971	App/Laptm5/Mmp8	3	KO	KO
GO:00442411	GO:0044241	lipid digestion	1998-02-01	19/23355	0.00284474	0.0158192	0.0097971	Apoa1/Cd36	2	KO	KO
GO:00455401	GO:0045540	regulation of cholesterol biosynthetic process	1998-02-01	19/23355	0.00284474	0.0158192	0.0097971	Apoe/Sod1	2	KO	KO
GO:0051238	GO:0051238	sequestering of metal ion	1998-02-01	19/23355	0.00284474	0.0158192	0.0097971	Fth1/Ftl1	2	KO	KO
GO:00988561	GO:0098856	intestinal lipid absorption	1998-02-01	19/23355	0.00284474	0.0158192	0.0097971	Apoa1/Cd36	2	KO	KO
GO:0098869	GO:0098869	cellular oxidant detoxification	1998-02-01	19/23355	0.00284474	0.0158192	0.0097971	Sod1/Cd36	2	KO	KO
GO:01061181	GO:0106118	regulation of sterol biosynthetic process	1998-02-01	19/23355	0.00284474	0.0158192	0.0097971	Apoe/Sod1	2	KO	KO
GO:2000010	GO:2000010	positive regulation of protein localization to cell surface	1998-02-01	19/23355	0.00284474	0.0158192	0.0097971	Hsp90ab1/Tyrobp	2	KO	KO
GO:2000765	GO:2000765	regulation of cytoplasmic translation	1998-02-01	19/23355	0.00284474	0.0158192	0.0097971	Eef2/Pkm	2	KO	KO
GO:00067531	GO:0006753	nucleoside phosphate metabolic process	1998-07-01	449/23355	0.00285451	0.0158391	0.00980942	Aldob/Pkm/Uox/App/Atp5a1/Tpi1/Aldoa	7	KO	KO
GO:0007189	GO:0007189	adenylate cyclase-activating G protein-coupled receptor signaling pathway	1998-04-01	140/23355	0.00289028	0.0160029	0.00991086	Gnas/App/Gnai2/Abca1	4	KO	KO
GO:00308371	GO:0030837	negative regulation of actin filament polymerization	1998-03-01	68/23355	0.00294699	0.0162116	0.0100401	Tmsb4x/Arpc2/Capzb	3	KO	KO
GO:00327221	GO:0032722	positive regulation of chemokine production	1998-03-01	68/23355	0.00294699	0.0162116	0.0100401	Lpl/App/Lrp1	3	KO	KO
GO:20012441	GO:2001244	positive regulation of intrinsic apoptotic signaling pathway	1998-03-01	68/23355	0.00294699	0.0162116	0.0100401	S100a8/Rack1/Sod1	3	KO	KO
GO:00712411	GO:0071241	cellular response to inorganic substance	1998-05-01	233/23355	0.00303018	0.0166335	0.0103014	Trf/Hmox1/Lgmn/Slc40a1/Mt1	5	KO	KO
GO:0045428	GO:0045428	regulation of nitric oxide biosynthetic process	1998-03-01	69/23355	0.00307165	0.0167891	0.0103977	App/Mmp8/Cd36	3	KO	KO
GO:19043771	GO:1904377	positive regulation of protein localization to cell periphery	1998-03-01	69/23355	0.00307165	0.0167891	0.0103977	Lgals3/Rack1/Lrp1	3	KO	KO
GO:0002281	GO:0002281	macrophage activation involved in immune response	1998-02-01	20/23355	0.0031522	0.0171196	0.0106025	Grn/Tyrobp	2	KO	KO
GO:0006896	GO:0006896	Golgi to vacuole transport	1998-02-01	20/23355	0.0031522	0.0171196	0.0106025	Lamp1/Laptm5	2	KO	KO
GO:0061081	GO:0061081	positive regulation of myeloid leukocyte cytokine production involved in immune response	1998-02-01	20/23355	0.0031522	0.0171196	0.0106025	Laptm5/Cd36	2	KO	KO
GO:0050728	GO:0050728	negative regulation of inflammatory response	1998-04-01	144/23355	0.00319803	0.0173031	0.0107161	Apoe/Grn/Apoa1/Sod1	4	KO	KO
GO:20001791	GO:2000179	positive regulation of neural precursor cell proliferation	1998-03-01	70/23355	0.00319951	0.0173031	0.0107161	Trf/Ctsz/Gnai2	3	KO	KO
GO:00358211	GO:0035821	modulation of process of other organism	1998-04-01	145/23355	0.00327832	0.0176919	0.0109569	Apoe/Mpeg1/Anxa2/Apcs	4	KO	KO
GO:0080164	GO:0080164	regulation of nitric oxide metabolic process	1998-03-01	71/23355	0.00333059	0.0179361	0.0111081	App/Mmp8/Cd36	3	KO	KO
GO:00313331	GO:0031333	negative regulation of protein-containing complex assembly	1998-04-01	147/23355	0.00344301	0.0183633	0.0113727	Tmsb4x/Arpc2/Capzb/Nop53	4	KO	KO
GO:00346141	GO:0034614	cellular response to reactive oxygen species	1998-04-01	147/23355	0.00344301	0.0183633	0.0113727	Psap/Rack1/Sod1/Cd36	4	KO	KO
GO:0007193	GO:0007193	adenylate cyclase-inhibiting G protein-coupled receptor signaling pathway	1998-03-01	72/23355	0.00346492	0.0183633	0.0113727	Psap/App/Gnai2	3	KO	KO
GO:0000303	GO:0000303	response to superoxide	1998-02-01	21/23355	0.00347452	0.0183633	0.0113727	Sod1/Cd36	2	KO	KO
GO:00104471	GO:0010447	response to acidic pH	1998-02-01	21/23355	0.00347452	0.0183633	0.0113727	Ctss/Lgmn	2	KO	KO
GO:0032693	GO:0032693	negative regulation of interleukin-10 production	1998-02-01	21/23355	0.00347452	0.0183633	0.0113727	Tyrobp/Mmp8	2	KO	KO
GO:0046716	GO:0046716	muscle cell cellular homeostasis	1998-02-01	21/23355	0.00347452	0.0183633	0.0113727	Sod1/Aldoa	2	KO	KO
GO:0090026	GO:0090026	positive regulation of monocyte chemotaxis	1998-02-01	21/23355	0.00347452	0.0183633	0.0113727	Lgmn/App	2	KO	KO
GO:19032091	GO:1903209	positive regulation of oxidative stress-induced cell death	1998-02-01	21/23355	0.00347452	0.0183633	0.0113727	Sod1/App	2	KO	KO
GO:00328681	GO:0032868	response to insulin	1998-05-01	241/23355	0.00349971	0.0184583	0.0114315	Ahsg/Lpl/Ybx1/Pkm/Gnai2	5	KO	KO
GO:00064171	GO:0006417	regulation of translation	1998-06-01	350/23355	0.00359764	0.0189357	0.0117272	Eef2/Pkm/Rack1/Vim/App/Ncl	6	KO	KO
GO:0006414	GO:0006414	translational elongation	1998-03-01	74/23355	0.00374343	0.0196626	0.0121774	Eef2/Rack1/Eef1a1	3	KO	KO
GO:0000305	GO:0000305	response to oxygen radical	1998-02-01	22/23355	0.00381156	0.0198574	0.012298	Sod1/Cd36	2	KO	KO
GO:0035634	GO:0035634	response to stilbenoid	1998-02-01	22/23355	0.00381156	0.0198574	0.012298	Hba-a1/Cd36	2	KO	KO
GO:0071800	GO:0071800	podosome assembly	1998-02-01	22/23355	0.00381156	0.0198574	0.012298	Arpc2/Lcp1	2	KO	KO
GO:1903975	GO:1903975	regulation of glial cell migration	1998-02-01	22/23355	0.00381156	0.0198574	0.012298	Vim/Lrp1	2	KO	KO
GO:0007040	GO:0007040	lysosome organization	1998-03-01	75/23355	0.00388766	0.0200902	0.0124422	Grn/Abca1/Laptm5	3	KO	KO
GO:0009988	GO:0009988	cell-cell recognition	1998-03-01	75/23355	0.00388766	0.0200902	0.0124422	Lgals3/Aldoa/Cct2	3	KO	KO
GO:0042982	GO:0042982	amyloid precursor protein metabolic process	1998-03-01	75/23355	0.00388766	0.0200902	0.0124422	Apoe/Itm2b/App	3	KO	KO
GO:0080171	GO:0080171	lytic vacuole organization	1998-03-01	75/23355	0.00388766	0.0200902	0.0124422	Grn/Abca1/Laptm5	3	KO	KO
GO:19039001	GO:1903900	regulation of viral life cycle	1998-04-01	153/23355	0.00397071	0.020478	0.0126823	Apcs/Lgals1/Ly6e/Chmp4b	4	KO	KO
GO:00075681	GO:0007568	aging	1998-05-01	249/23355	0.00401947	0.0206641	0.0127976	Apoe/Ybx1/Sod1/App/C1qa	5	KO	KO
GO:00486081	GO:0048608	reproductive structure development	1998-07-01	478/23355	0.00402295	0.0206641	0.0127976	Ctsb/Ahsg/Psap/Hsp90ab1/Serpinb6a/Sod1/Vcam1	7	KO	KO
GO:0015980	GO:0015980	energy derivation by oxidation of organic compounds	1998-05-01	250/23355	0.00408811	0.0209567	0.0129788	Ldha/Gnas/Cox4i1/Nop53/Cd36	5	KO	KO
GO:00106341	GO:0010634	positive regulation of epithelial cell migration	1998-04-01	155/23355	0.0041581	0.0210048	0.0130086	Grn/Hmox1/Lgmn/Atp5a1	4	KO	KO
GO:0002719	GO:0002719	negative regulation of cytokine production involved in immune response	1998-02-01	23/23355	0.0041632	0.0210048	0.0130086	Apoa1/Hmox1	2	KO	KO
GO:0019320	GO:0019320	hexose catabolic process	1998-02-01	23/23355	0.0041632	0.0210048	0.0130086	Aldob/Ldha	2	KO	KO
GO:0019674	GO:0019674	NAD metabolic process	1998-02-01	23/23355	0.0041632	0.0210048	0.0130086	Aldob/Ldha	2	KO	KO
GO:00343831	GO:0034383	low-density lipoprotein particle clearance	1998-02-01	23/23355	0.0041632	0.0210048	0.0130086	Anxa2/Cd36	2	KO	KO
GO:0050860	GO:0050860	negative regulation of T cell receptor signaling pathway	1998-02-01	23/23355	0.0041632	0.0210048	0.0130086	Lgals3/Laptm5	2	KO	KO
GO:0051043	GO:0051043	regulation of membrane protein ectodomain proteolysis	1998-02-01	23/23355	0.0041632	0.0210048	0.0130086	Apoe/App	2	KO	KO
GO:1903306	GO:1903306	negative regulation of regulated secretory pathway	1998-02-01	23/23355	0.0041632	0.0210048	0.0130086	Hmox1/Gnai2	2	KO	KO
GO:0009142	GO:0009142	nucleoside triphosphate biosynthetic process	1998-03-01	77/23355	0.00418618	0.0210792	0.0130547	Pkm/Atp5a1/Aldoa	3	KO	KO
GO:00614581	GO:0061458	reproductive system development	1998-07-01	482/23355	0.00420901	0.0211525	0.0131001	Ctsb/Ahsg/Psap/Hsp90ab1/Serpinb6a/Sod1/Vcam1	7	KO	KO
GO:20012351	GO:2001235	positive regulation of apoptotic signaling pathway	1998-04-01	156/23355	0.00425401	0.0213076	0.0131962	S100a8/Rack1/Sod1/Ctsc	4	KO	KO
GO:00074091	GO:0007409	axonogenesis	1998-07-01	483/23355	0.00425653	0.0213076	0.0131962	Actb/Apoe/Hsp90ab1/Vim/App/Lrp1/Pitpna	7	KO	KO
GO:0006919	GO:0006919	activation of cysteine-type endopeptidase activity involved in apoptotic process	1998-03-01	78/23355	0.00434051	0.0216012	0.013378	S100a8/Rack1/Laptm5	3	KO	KO
GO:00454531	GO:0045453	bone resorption	1998-03-01	78/23355	0.00434051	0.0216012	0.013378	Ahsg/Trf/Ctss	3	KO	KO
GO:19033631	GO:1903363	negative regulation of cellular protein catabolic process	1998-03-01	78/23355	0.00434051	0.0216012	0.013378	Anxa2/Hsp90ab1/Nop53	3	KO	KO
GO:00027001	GO:0002700	regulation of production of molecular mediator of immune response	1998-04-01	158/23355	0.00445028	0.0221045	0.0136897	Apoa1/Hmox1/Laptm5/Cd36	4	KO	KO
GO:0009205	GO:0009205	purine ribonucleoside triphosphate metabolic process	1998-03-01	79/23355	0.00449826	0.0221953	0.0137459	Pkm/Atp5a1/Aldoa	3	KO	KO
GO:0046626	GO:0046626	regulation of insulin receptor signaling pathway	1998-03-01	79/23355	0.00449826	0.0221953	0.0137459	Ahsg/Ybx1/Gnai2	3	KO	KO
GO:00601911	GO:0060191	regulation of lipase activity	1998-03-01	79/23355	0.00449826	0.0221953	0.0137459	Apoh/Apoa1/Lrp1	3	KO	KO
GO:19907781	GO:1990778	protein localization to cell periphery	1998-06-01	367/23355	0.00452779	0.0221953	0.0137459	Actb/Lgals3/Rack1/Anxa2/Lrp1/Fyb	6	KO	KO
GO:0045324	GO:0045324	late endosome to vacuole transport	1998-02-01	24/23355	0.0045293	0.0221953	0.0137459	Tmem50a/Chmp4b	2	KO	KO
GO:0070841	GO:0070841	inclusion body assembly	1998-02-01	24/23355	0.0045293	0.0221953	0.0137459	Apoe/Psap	2	KO	KO
GO:0097062	GO:0097062	dendritic spine maintenance	1998-02-01	24/23355	0.0045293	0.0221953	0.0137459	Apoe/App	2	KO	KO
GO:00342501	GO:0034250	positive regulation of cellular amide metabolic process	1998-04-01	159/23355	0.00455067	0.0222574	0.0137844	Apoe/Eef2/Pkm/Vim	4	KO	KO
GO:00713751	GO:0071375	cellular response to peptide hormone stimulus	1998-05-01	257/23355	0.00459233	0.0224183	0.013884	Ahsg/Lpl/Ybx1/Pkm/Gnai2	5	KO	KO
GO:0006809	GO:0006809	nitric oxide biosynthetic process	1998-03-01	80/23355	0.00465945	0.0227026	0.0140601	App/Mmp8/Cd36	3	KO	KO
GO:00510511	GO:0051051	negative regulation of transport	1998-07-01	492/23355	0.00470275	0.02287	0.0141638	Apoe/Lgals3/Rack1/Hmox1/Gnas/Gnai2/Cd36	7	KO	KO
GO:00324961	GO:0032496	response to lipopolysaccharide	1998-06-01	372/23355	0.00483238	0.0234313	0.0145114	S100a8/Mrc1/Vim/Ncl/Abca1/Cd36	6	KO	KO
GO:20000581	GO:2000058	regulation of ubiquitin-dependent protein catabolic process	1998-04-01	162/23355	0.00486098	0.0234313	0.0145114	Rack1/Hsp90ab1/Nop53/Laptm5	4	KO	KO
GO:0010894	GO:0010894	negative regulation of steroid biosynthetic process	1998-02-01	25/23355	0.00490976	0.0234313	0.0145114	Apoe/Sod1	2	KO	KO
GO:0019068	GO:0019068	virion assembly	1998-02-01	25/23355	0.00490976	0.0234313	0.0145114	Apoe/Chmp4b	2	KO	KO
GO:0035813	GO:0035813	regulation of renal sodium excretion	1998-02-01	25/23355	0.00490976	0.0234313	0.0145114	Gnas/Gnai2	2	KO	KO
GO:0046597	GO:0046597	negative regulation of viral entry into host cell	1998-02-01	25/23355	0.00490976	0.0234313	0.0145114	Apcs/Ly6e	2	KO	KO
GO:00466881	GO:0046688	response to copper ion	1998-02-01	25/23355	0.00490976	0.0234313	0.0145114	Sod1/Mt1	2	KO	KO
GO:0071880	GO:0071880	adenylate cyclase-activating adrenergic receptor signaling pathway	1998-02-01	25/23355	0.00490976	0.0234313	0.0145114	Gnas/Gnai2	2	KO	KO
GO:1901032	GO:1901032	negative regulation of response to reactive oxygen species	1998-02-01	25/23355	0.00490976	0.0234313	0.0145114	Psap/Rack1	2	KO	KO
GO:1903206	GO:1903206	negative regulation of hydrogen peroxide-induced cell death	1998-02-01	25/23355	0.00490976	0.0234313	0.0145114	Psap/Rack1	2	KO	KO
GO:0009199	GO:0009199	ribonucleoside triphosphate metabolic process	1998-03-01	82/23355	0.00499223	0.0236922	0.014673	Pkm/Atp5a1/Aldoa	3	KO	KO
GO:00518171	GO:0051817	modulation of process of other organism involved in symbiotic interaction	1998-03-01	82/23355	0.00499223	0.0236922	0.014673	Apoe/Anxa2/Apcs	3	KO	KO
GO:1904589	GO:1904589	regulation of protein import	1998-03-01	82/23355	0.00499223	0.0236922	0.014673	Hsp90ab1/App/Cd36	3	KO	KO
GO:00322721	GO:0032272	negative regulation of protein polymerization	1998-03-01	83/23355	0.00516385	0.0244614	0.0151493	Tmsb4x/Arpc2/Capzb	3	KO	KO
GO:0006958	GO:0006958	complement activation, classical pathway	1998-04-01	166/23355	0.00529642	0.0248968	0.015419	C1qb/C1qc/Apcs/C1qa	4	KO	KO
GO:0045939	GO:0045939	negative regulation of steroid metabolic process	1998-02-01	26/23355	0.00530443	0.0248968	0.015419	Apoe/Sod1	2	KO	KO
GO:0046365	GO:0046365	monosaccharide catabolic process	1998-02-01	26/23355	0.00530443	0.0248968	0.015419	Aldob/Ldha	2	KO	KO
GO:1900120	GO:1900120	regulation of receptor binding	1998-02-01	26/23355	0.00530443	0.0248968	0.015419	Anxa2/App	2	KO	KO
GO:1902993	GO:1902993	positive regulation of amyloid precursor protein catabolic process	1998-02-01	26/23355	0.00530443	0.0248968	0.015419	Apoe/App	2	KO	KO
GO:00462091	GO:0046209	nitric oxide metabolic process	1998-03-01	84/23355	0.005339	0.0250131	0.015491	App/Mmp8/Cd36	3	KO	KO
GO:00099911	GO:0009991	response to extracellular stimulus	1998-06-01	380/23355	0.00535077	0.0250224	0.0154968	Apoe/Alb/Lpl/Ldha/Sod1/Vcam1	6	KO	KO
GO:00026991	GO:0002699	positive regulation of immune effector process	1998-05-01	268/23355	0.00547197	0.0255425	0.0158189	Hmox1/Lamp1/Tyrobp/Laptm5/Cd36	5	KO	KO
GO:00511001	GO:0051100	negative regulation of binding	1998-04-01	168/23355	0.00552363	0.0257367	0.0159391	Actb/Rack1/Hmox1/Ctsz	4	KO	KO
GO:0046330	GO:0046330	positive regulation of JNK cascade	1998-03-01	86/23355	0.00569992	0.0262377	0.0162494	App/Serpinf2/Mmp8	3	KO	KO
GO:0010955	GO:0010955	negative regulation of protein processing	1998-02-01	27/23355	0.00571321	0.0262377	0.0162494	Ctsz/Serpinf2	2	KO	KO
GO:0030325	GO:0030325	adrenal gland development	1998-02-01	27/23355	0.00571321	0.0262377	0.0162494	Apoa1/Ly6e	2	KO	KO
GO:0035812	GO:0035812	renal sodium excretion	1998-02-01	27/23355	0.00571321	0.0262377	0.0162494	Gnas/Gnai2	2	KO	KO
GO:0045730	GO:0045730	respiratory burst	1998-02-01	27/23355	0.00571321	0.0262377	0.0162494	Grn/Apoh	2	KO	KO
GO:00457801	GO:0045780	positive regulation of bone resorption	1998-02-01	27/23355	0.00571321	0.0262377	0.0162494	Ahsg/Trf	2	KO	KO
GO:00712761	GO:0071276	cellular response to cadmium ion	1998-02-01	27/23355	0.00571321	0.0262377	0.0162494	Hmox1/Mt1	2	KO	KO
GO:1903318	GO:1903318	negative regulation of protein maturation	1998-02-01	27/23355	0.00571321	0.0262377	0.0162494	Ctsz/Serpinf2	2	KO	KO
GO:0042552	GO:0042552	myelination	1998-04-01	171/23355	0.00587653	0.0268852	0.0166505	Psap/Trf/Sod1/Ctsc	4	KO	KO
GO:00507921	GO:0050792	regulation of viral process	1998-04-01	171/23355	0.00587653	0.0268852	0.0166505	Apcs/Lgals1/Ly6e/Chmp4b	4	KO	KO
GO:20010571	GO:2001057	reactive nitrogen species metabolic process	1998-03-01	87/23355	0.00588575	0.0268852	0.0166505	App/Mmp8/Cd36	3	KO	KO
GO:00463941	GO:0046394	carboxylic acid biosynthetic process	1998-05-01	273/23355	0.00590878	0.0269423	0.0166858	Lpl/Pkm/Ldha/Apoa1/Akr1a1	5	KO	KO
GO:00308331	GO:0030833	regulation of actin filament polymerization	1998-04-01	172/23355	0.00599742	0.0272494	0.016876	Tmsb4x/Arpc2/Capzb/Cotl1	4	KO	KO
GO:19029041	GO:1902904	negative regulation of supramolecular fiber organization	1998-04-01	172/23355	0.00599742	0.0272494	0.016876	Apoe/Tmsb4x/Arpc2/Capzb	4	KO	KO
GO:0009144	GO:0009144	purine nucleoside triphosphate metabolic process	1998-03-01	88/23355	0.00607516	0.0275537	0.0170644	Pkm/Atp5a1/Aldoa	3	KO	KO
GO:00427441	GO:0042744	hydrogen peroxide catabolic process	1998-02-01	28/23355	0.00613596	0.0276334	0.0171138	Hba-a1/Gpx3	2	KO	KO
GO:0051016	GO:0051016	barbed-end actin filament capping	1998-02-01	28/23355	0.00613596	0.0276334	0.0171138	Arpc2/Capzb	2	KO	KO
GO:0090025	GO:0090025	regulation of monocyte chemotaxis	1998-02-01	28/23355	0.00613596	0.0276334	0.0171138	Lgmn/App	2	KO	KO
GO:1903901	GO:1903901	negative regulation of viral life cycle	1998-02-01	28/23355	0.00613596	0.0276334	0.0171138	Apcs/Ly6e	2	KO	KO
GO:0007272	GO:0007272	ensheathment of neurons	1998-04-01	174/23355	0.00624416	0.028022	0.0173545	Psap/Trf/Sod1/Ctsc	4	KO	KO
GO:0008366	GO:0008366	axon ensheathment	1998-04-01	174/23355	0.00624416	0.028022	0.0173545	Psap/Trf/Sod1/Ctsc	4	KO	KO
GO:00022371	GO:0002237	response to molecule of bacterial origin	1998-06-01	393/23355	0.00627868	0.0281276	0.0174199	S100a8/Mrc1/Vim/Ncl/Abca1/Cd36	6	KO	KO
GO:0045766	GO:0045766	positive regulation of angiogenesis	1998-04-01	175/23355	0.00637002	0.0284372	0.0176116	Grn/Lgals3/Pkm/Hmox1	4	KO	KO
GO:1904018	GO:1904018	positive regulation of vasculature development	1998-04-01	175/23355	0.00637002	0.0284372	0.0176116	Grn/Lgals3/Pkm/Hmox1	4	KO	KO
GO:00072541	GO:0007254	JNK cascade	1998-04-01	176/23355	0.00649756	0.028956	0.0179329	Trf/App/Serpinf2/Mmp8	4	KO	KO
GO:00160531	GO:0016053	organic acid biosynthetic process	1998-05-01	280/23355	0.00656087	0.0290373	0.0179833	Lpl/Pkm/Ldha/Apoa1/Akr1a1	5	KO	KO
GO:0043032	GO:0043032	positive regulation of macrophage activation	1998-02-01	29/23355	0.00657256	0.0290373	0.0179833	Ctsc/Mmp8	2	KO	KO
GO:0071353	GO:0071353	cellular response to interleukin-4	1998-02-01	29/23355	0.00657256	0.0290373	0.0179833	Mrc1/Hsp90ab1	2	KO	KO
GO:0071875	GO:0071875	adrenergic receptor signaling pathway	1998-02-01	29/23355	0.00657256	0.0290373	0.0179833	Gnas/Gnai2	2	KO	KO
GO:1900273	GO:1900273	positive regulation of long-term synaptic potentiation	1998-02-01	29/23355	0.00657256	0.0290373	0.0179833	Lgmn/App	2	KO	KO
GO:00517021	GO:0051702	biological process involved in interaction with symbiont	1998-03-01	91/23355	0.00666516	0.0293957	0.0182052	Apoe/Anxa2/Apcs	3	KO	KO
GO:0009303	GO:0009303	rRNA transcription	1998-02-01	30/23355	0.00702289	0.030814	0.0190836	Ncl/Nop53	2	KO	KO
GO:0032816	GO:0032816	positive regulation of natural killer cell activation	1998-02-01	30/23355	0.00702289	0.030814	0.0190836	Lamp1/Tyrobp	2	KO	KO
GO:0050858	GO:0050858	negative regulation of antigen receptor-mediated signaling pathway	1998-02-01	30/23355	0.00702289	0.030814	0.0190836	Lgals3/Laptm5	2	KO	KO
GO:00486381	GO:0048638	regulation of developmental growth	1998-06-01	403/23355	0.00706849	0.0309443	0.0191643	Apoe/Gnas/Sod1/Lgmn/App/Lrp1	6	KO	KO
GO:00326421	GO:0032642	regulation of chemokine production	1998-03-01	93/23355	0.0070768	0.0309443	0.0191643	Lpl/App/Lrp1	3	KO	KO
GO:0002455	GO:0002455	humoral immune response mediated by circulating immunoglobulin	1998-04-01	181/23355	0.00716074	0.0312047	0.0193256	C1qb/C1qc/Apcs/C1qa	4	KO	KO
GO:00611361	GO:0061136	regulation of proteasomal protein catabolic process	1998-04-01	181/23355	0.00716074	0.0312047	0.0193256	Apoe/Rack1/Hsp90ab1/Nop53	4	KO	KO
GO:0008037	GO:0008037	cell recognition	1998-05-01	287/23355	0.00726195	0.0314917	0.0195033	Lgals3/App/Aldoa/Cct2/Cd36	5	KO	KO
GO:0009408	GO:0009408	response to heat	1998-03-01	94/23355	0.00728815	0.0314917	0.0195033	Hmox1/Hsp90ab1/Sod1	3	KO	KO
GO:0043535	GO:0043535	regulation of blood vessel endothelial cell migration	1998-03-01	94/23355	0.00728815	0.0314917	0.0195033	Apoe/Hmox1/Atp5a1	3	KO	KO
GO:00622071	GO:0062207	regulation of pattern recognition receptor signaling pathway	1998-03-01	94/23355	0.00728815	0.0314917	0.0195033	App/Nop53/Cd36	3	KO	KO
GO:19012221	GO:1901222	regulation of NIK/NF-kappaB signaling	1998-03-01	94/23355	0.00728815	0.0314917	0.0195033	App/Laptm5/Mmp8	3	KO	KO
GO:00712221	GO:0071222	cellular response to lipopolysaccharide	1998-05-01	288/23355	0.00736621	0.0317753	0.019679	Mrc1/Vim/Ncl/Abca1/Cd36	5	KO	KO
GO:0006734	GO:0006734	NADH metabolic process	1998-02-01	31/23355	0.00748683	0.0318128	0.0197022	Aldob/Ldha	2	KO	KO
GO:0016242	GO:0016242	negative regulation of macroautophagy	1998-02-01	31/23355	0.00748683	0.0318128	0.0197022	Hmox1/Chmp4b	2	KO	KO
GO:0032967	GO:0032967	positive regulation of collagen biosynthetic process	1998-02-01	31/23355	0.00748683	0.0318128	0.0197022	Vim/Serpinf2	2	KO	KO
GO:0044062	GO:0044062	regulation of excretion	1998-02-01	31/23355	0.00748683	0.0318128	0.0197022	Gnas/Gnai2	2	KO	KO
GO:0044788	GO:0044788	modulation by host of viral process	1998-02-01	31/23355	0.00748683	0.0318128	0.0197022	Apoe/Apcs	2	KO	KO
GO:0045920	GO:0045920	negative regulation of exocytosis	1998-02-01	31/23355	0.00748683	0.0318128	0.0197022	Hmox1/Gnai2	2	KO	KO
GO:00509961	GO:0050996	positive regulation of lipid catabolic process	1998-02-01	31/23355	0.00748683	0.0318128	0.0197022	Apoh/Apoa1	2	KO	KO
GO:0070670	GO:0070670	response to interleukin-4	1998-02-01	31/23355	0.00748683	0.0318128	0.0197022	Mrc1/Hsp90ab1	2	KO	KO
GO:1902883	GO:1902883	negative regulation of response to oxidative stress	1998-02-01	31/23355	0.00748683	0.0318128	0.0197022	Psap/Rack1	2	KO	KO
GO:0031343	GO:0031343	positive regulation of cell killing	1998-03-01	95/23355	0.00750321	0.0318296	0.0197126	Cd5l/Lamp1/Tyrobp	3	KO	KO
GO:00439031	GO:0043903	regulation of biological process involved in symbiotic interaction	1998-04-01	184/23355	0.00757935	0.0320462	0.0198467	Apcs/Lgals1/Ly6e/Chmp4b	4	KO	KO
GO:00450881	GO:0045088	regulation of innate immune response	1998-04-01	184/23355	0.00757935	0.0320462	0.0198467	Apoe/Grn/Lamp1/Tyrobp	4	KO	KO
GO:0007229	GO:0007229	integrin-mediated signaling pathway	1998-03-01	96/23355	0.00772201	0.0325418	0.0201537	Apoa1/Tyrobp/Fyb	3	KO	KO
GO:00421581	GO:0042158	lipoprotein biosynthetic process	1998-03-01	96/23355	0.00772201	0.0325418	0.0201537	Apoe/Apoa1/Abca1	3	KO	KO
GO:00071621	GO:0007162	negative regulation of cell adhesion	1998-05-01	293/23355	0.00790326	0.0332509	0.0205928	Lgals3/Apoa1/Lrp1/Lgals1/Laptm5	5	KO	KO
GO:00091121	GO:0009112	nucleobase metabolic process	1998-02-01	32/23355	0.00796427	0.0332886	0.0206161	Ttr/Uox	2	KO	KO
GO:0010803	GO:0010803	regulation of tumor necrosis factor-mediated signaling pathway	1998-02-01	32/23355	0.00796427	0.0332886	0.0206161	Apoa1/Laptm5	2	KO	KO
GO:00486681	GO:0048668	collateral sprouting	1998-02-01	32/23355	0.00796427	0.0332886	0.0206161	App/Lrp1	2	KO	KO
GO:0095500	GO:0095500	acetylcholine receptor signaling pathway	1998-02-01	32/23355	0.00796427	0.0332886	0.0206161	Gnai2/Ly6e	2	KO	KO
GO:00316441	GO:0031644	regulation of nervous system process	1998-04-01	187/23355	0.00801379	0.0334409	0.0207105	Trf/Ctss/App/Ctsc	4	KO	KO
GO:00300411	GO:0030041	actin filament polymerization	1998-04-01	188/23355	0.00816217	0.0340046	0.0210596	Tmsb4x/Arpc2/Capzb/Cotl1	4	KO	KO
GO:00028311	GO:0002831	regulation of response to biotic stimulus	1998-05-01	297/23355	0.00835208	0.0345984	0.0214273	Apoe/Grn/Lamp1/Tyrobp/Nop53	5	KO	KO
GO:0002275	GO:0002275	myeloid cell activation involved in immune response	1998-03-01	99/23355	0.0084009	0.0345984	0.0214273	Grn/Hmox1/Tyrobp	3	KO	KO
GO:00068921	GO:0006892	post-Golgi vesicle-mediated transport	1998-03-01	99/23355	0.0084009	0.0345984	0.0214273	Rack1/Lamp1/Laptm5	3	KO	KO
GO:0007617	GO:0007617	mating behavior	1998-02-01	33/23355	0.00845508	0.0345984	0.0214273	Grn/App	2	KO	KO
GO:0022617	GO:0022617	extracellular matrix disassembly	1998-02-01	33/23355	0.00845508	0.0345984	0.0214273	Ctss/Lcp1	2	KO	KO
GO:00456721	GO:0045672	positive regulation of osteoclast differentiation	1998-02-01	33/23355	0.00845508	0.0345984	0.0214273	Gnas/Tyrobp	2	KO	KO
GO:0051973	GO:0051973	positive regulation of telomerase activity	1998-02-01	33/23355	0.00845508	0.0345984	0.0214273	Hsp90ab1/Cct2	2	KO	KO
GO:1900181	GO:1900181	negative regulation of protein localization to nucleus	1998-02-01	33/23355	0.00845508	0.0345984	0.0214273	App/Cd36	2	KO	KO
GO:1903205	GO:1903205	regulation of hydrogen peroxide-induced cell death	1998-02-01	33/23355	0.00845508	0.0345984	0.0214273	Psap/Rack1	2	KO	KO
GO:1903902	GO:1903902	positive regulation of viral life cycle	1998-02-01	33/23355	0.00845508	0.0345984	0.0214273	Lgals1/Chmp4b	2	KO	KO
GO:00080641	GO:0008064	regulation of actin polymerization or depolymerization	1998-04-01	190/23355	0.00846431	0.0345984	0.0214273	Tmsb4x/Arpc2/Capzb/Cotl1	4	KO	KO
GO:00712191	GO:0071219	cellular response to molecule of bacterial origin	1998-05-01	298/23355	0.008467	0.0345984	0.0214273	Mrc1/Vim/Ncl/Abca1/Cd36	5	KO	KO
GO:00022621	GO:0002262	myeloid cell homeostasis	1998-04-01	192/23355	0.00877369	0.0357374	0.0221328	Hba-a1/Hba-a2/Hmox1/Sod1	4	KO	KO
GO:00723301	GO:0072330	monocarboxylic acid biosynthetic process	1998-04-01	192/23355	0.00877369	0.0357374	0.0221328	Lpl/Pkm/Ldha/Apoa1	4	KO	KO
GO:0030593	GO:0030593	neutrophil chemotaxis	1998-03-01	101/23355	0.00887239	0.0358086	0.0221768	S100a8/Lgals3/Ccl6	3	KO	KO
GO:00326021	GO:0032602	chemokine production	1998-03-01	101/23355	0.00887239	0.0358086	0.0221768	Lpl/App/Lrp1	3	KO	KO
GO:00970611	GO:0097061	dendritic spine organization	1998-03-01	101/23355	0.00887239	0.0358086	0.0221768	Apoe/Lgmn/App	3	KO	KO
GO:00308321	GO:0030832	regulation of actin filament length	1998-04-01	193/23355	0.00893112	0.0358086	0.0221768	Tmsb4x/Arpc2/Capzb/Cotl1	4	KO	KO
GO:00613511	GO:0061351	neural precursor cell proliferation	1998-04-01	193/23355	0.00893112	0.0358086	0.0221768	Trf/Grn/Ctsz/Gnai2	4	KO	KO
GO:0010714	GO:0010714	positive regulation of collagen metabolic process	1998-02-01	34/23355	0.00895914	0.0358086	0.0221768	Vim/Serpinf2	2	KO	KO
GO:0019934	GO:0019934	cGMP-mediated signaling	1998-02-01	34/23355	0.00895914	0.0358086	0.0221768	Apoe/Cd36	2	KO	KO
GO:0032509	GO:0032509	endosome transport via multivesicular body sorting pathway	1998-02-01	34/23355	0.00895914	0.0358086	0.0221768	Tmem50a/Chmp4b	2	KO	KO
GO:0035640	GO:0035640	exploration behavior	1998-02-01	34/23355	0.00895914	0.0358086	0.0221768	Apoe/Grn	2	KO	KO
GO:00901811	GO:0090181	regulation of cholesterol metabolic process	1998-02-01	34/23355	0.00895914	0.0358086	0.0221768	Apoe/Sod1	2	KO	KO
GO:1905144	GO:1905144	response to acetylcholine	1998-02-01	34/23355	0.00895914	0.0358086	0.0221768	Gnai2/Ly6e	2	KO	KO
GO:1905145	GO:1905145	cellular response to acetylcholine	1998-02-01	34/23355	0.00895914	0.0358086	0.0221768	Gnai2/Ly6e	2	KO	KO
GO:2000060	GO:2000060	positive regulation of ubiquitin-dependent protein catabolic process	1998-03-01	102/23355	0.00911385	0.0363701	0.0225246	Rack1/Nop53/Laptm5	3	KO	KO
GO:00719001	GO:0071900	regulation of protein serine/threonine kinase activity	1998-06-01	427/23355	0.00925506	0.0368761	0.0228379	Actb/Apoe/Trf/Hsp90ab1/Sod1/App	6	KO	KO
GO:0032091	GO:0032091	negative regulation of protein binding	1998-03-01	103/23355	0.00935913	0.0372327	0.0230588	Actb/Rack1/Ctsz	3	KO	KO
GO:0006356	GO:0006356	regulation of transcription by RNA polymerase I	1998-02-01	35/23355	0.00947634	0.0373505	0.0231318	Ncl/Nop53	2	KO	KO
GO:0010043	GO:0010043	response to zinc ion	1998-02-01	35/23355	0.00947634	0.0373505	0.0231318	Aldob/Mt1	2	KO	KO
GO:0042119	GO:0042119	neutrophil activation	1998-02-01	35/23355	0.00947634	0.0373505	0.0231318	Grn/Tyrobp	2	KO	KO
GO:0050832	GO:0050832	defense response to fungus	1998-02-01	35/23355	0.00947634	0.0373505	0.0231318	App/Cotl1	2	KO	KO
GO:0070542	GO:0070542	response to fatty acid	1998-02-01	35/23355	0.00947634	0.0373505	0.0231318	Lpl/Cd36	2	KO	KO
GO:1903203	GO:1903203	regulation of oxidative stress-induced neuron death	1998-02-01	35/23355	0.00947634	0.0373505	0.0231318	Rack1/App	2	KO	KO
GO:0051222	GO:0051222	positive regulation of protein transport	1998-05-01	309/23355	0.00980436	0.0385839	0.0238956	Arpc2/Rack1/Hsp90ab1/App/Lrp1	5	KO	KO
GO:0015844	GO:0015844	monoamine transport	1998-03-01	105/23355	0.0098612	0.0386632	0.0239447	Actb/Lgals3/Ly6e	3	KO	KO
GO:00468491	GO:0046849	bone remodeling	1998-03-01	105/23355	0.0098612	0.0386632	0.0239447	Ahsg/Trf/Ctss	3	KO	KO
GO:00725941	GO:0072594	establishment of protein localization to organelle	1998-06-01	433/23355	0.00986984	0.0386632	0.0239447	Hsp90ab1/Lamp1/Chmp4b/Laptm5/Cct2/Cd36	6	KO	KO
GO:0002701	GO:0002701	negative regulation of production of molecular mediator of immune response	1998-02-01	36/23355	0.0100066	0.0390195	0.0241654	Apoa1/Hmox1	2	KO	KO
GO:0048679	GO:0048679	regulation of axon regeneration	1998-02-01	36/23355	0.0100066	0.0390195	0.0241654	Grn/Lrp1	2	KO	KO
GO:0050869	GO:0050869	negative regulation of B cell activation	1998-02-01	36/23355	0.0100066	0.0390195	0.0241654	Tyrobp/Laptm5	2	KO	KO
GO:00024491	GO:0002449	lymphocyte mediated immunity	1998-06-01	435/23355	0.0100811	0.0392503	0.0243084	C1qb/C1qc/Apcs/Lamp1/Ctsc/C1qa	6	KO	KO
GO:0019935	GO:0019935	cyclic-nucleotide-mediated signaling	1998-03-01	106/23355	0.010118	0.0393342	0.0243603	Apoe/Gnas/Cd36	3	KO	KO
GO:00324351	GO:0032435	negative regulation of proteasomal ubiquitin-dependent protein catabolic process	1998-02-01	37/23355	0.0105497	0.0406417	0.0251701	Hsp90ab1/Nop53	2	KO	KO
GO:0036474	GO:0036474	cell death in response to hydrogen peroxide	1998-02-01	37/23355	0.0105497	0.0406417	0.0251701	Psap/Rack1	2	KO	KO
GO:0036475	GO:0036475	neuron death in response to oxidative stress	1998-02-01	37/23355	0.0105497	0.0406417	0.0251701	Rack1/App	2	KO	KO
GO:00459401	GO:0045940	positive regulation of steroid metabolic process	1998-02-01	37/23355	0.0105497	0.0406417	0.0251701	Apoe/Apoa1	2	KO	KO
GO:00717091	GO:0071709	membrane assembly	1998-02-01	37/23355	0.0105497	0.0406417	0.0251701	Psap/Anxa2	2	KO	KO
GO:0098751	GO:0098751	bone cell development	1998-02-01	37/23355	0.0105497	0.0406417	0.0251701	Anxa2/Tyrobp	2	KO	KO
GO:19029051	GO:1902905	positive regulation of supramolecular fiber organization	1998-04-01	203/23355	0.0106078	0.0407568	0.0252413	Arpc2/Apoa1/App/Serpinf2	4	KO	KO
GO:00000411	GO:0000041	transition metal ion transport	1998-03-01	108/23355	0.0106433	0.0407568	0.0252413	Fth1/Trf/Slc40a1	3	KO	KO
GO:0009141	GO:0009141	nucleoside triphosphate metabolic process	1998-03-01	108/23355	0.0106433	0.0407568	0.0252413	Pkm/Atp5a1/Aldoa	3	KO	KO
GO:00486611	GO:0048661	positive regulation of smooth muscle cell proliferation	1998-03-01	108/23355	0.0106433	0.0407568	0.0252413	Hmox1/Gnai2/Serpinf2	3	KO	KO
GO:00510481	GO:0051048	negative regulation of secretion	1998-04-01	204/23355	0.0107859	0.0412411	0.0255413	Apoe/Hmox1/Gnas/Gnai2	4	KO	KO
GO:00192181	GO:0019218	regulation of steroid metabolic process	1998-03-01	109/23355	0.0109117	0.041598	0.0257623	Apoe/Apoa1/Sod1	3	KO	KO
GO:01060271	GO:0106027	neuron projection organization	1998-03-01	109/23355	0.0109117	0.041598	0.0257623	Apoe/Lgmn/App	3	KO	KO
GO:00506731	GO:0050673	epithelial cell proliferation	1998-06-01	443/23355	0.0109585	0.041714	0.0258342	Apoe/Grn/Apoh/Apoa1/Hmox1/Atp5a1	6	KO	KO
GO:0010591	GO:0010591	regulation of lamellipodium assembly	1998-02-01	38/23355	0.0111056	0.0420861	0.0260646	Arpc2/Capzb	2	KO	KO
GO:0070528	GO:0070528	protein kinase C signaling	1998-02-01	38/23355	0.0111056	0.0420861	0.0260646	Arpc2/Capzb	2	KO	KO
GO:0071985	GO:0071985	multivesicular body sorting pathway	1998-02-01	38/23355	0.0111056	0.0420861	0.0260646	Tmem50a/Chmp4b	2	KO	KO
GO:00085441	GO:0008544	epidermis development	1998-05-01	319/23355	0.0111405	0.042156	0.0261079	Psap/Ybx1/Gnas/Plod1/Sod1	5	KO	KO
GO:00716751	GO:0071675	regulation of mononuclear cell migration	1998-03-01	110/23355	0.0111841	0.0422584	0.0261713	Lgals3/Lgmn/App	3	KO	KO
GO:00991751	GO:0099175	regulation of postsynapse organization	1998-03-01	111/23355	0.0114604	0.0432384	0.0267782	Apoe/App/Chmp4b	3	KO	KO
GO:00466861	GO:0046686	response to cadmium ion	1998-02-01	39/23355	0.0116742	0.0439144	0.0271969	Hmox1/Mt1	2	KO	KO
GO:2000008	GO:2000008	regulation of protein localization to cell surface	1998-02-01	39/23355	0.0116742	0.0439144	0.0271969	Hsp90ab1/Tyrobp	2	KO	KO
GO:00022851	GO:0002285	lymphocyte activation involved in immune response	1998-04-01	209/23355	0.0117053	0.0439144	0.0271969	Lgals3/Lamp1/Lgals1/Lcp1	4	KO	KO
GO:00712161	GO:0071216	cellular response to biotic stimulus	1998-05-01	323/23355	0.0117082	0.0439144	0.0271969	Mrc1/Vim/Ncl/Abca1/Cd36	5	KO	KO
GO:00380611	GO:0038061	NIK/NF-kappaB signaling	1998-03-01	113/23355	0.0120247	0.0449695	0.0278503	App/Laptm5/Mmp8	3	KO	KO
GO:0071346	GO:0071346	cellular response to interferon-gamma	1998-03-01	113/23355	0.0120247	0.0449695	0.0278503	Mrc1/Ccl6/Vim	3	KO	KO
GO:0032735	GO:0032735	positive regulation of interleukin-12 production	1998-02-01	40/23355	0.0122553	0.0456319	0.0282606	Laptm5/Cd36	2	KO	KO
GO:00508921	GO:0050892	intestinal absorption	1998-02-01	40/23355	0.0122553	0.0456319	0.0282606	Apoa1/Cd36	2	KO	KO
GO:0070570	GO:0070570	regulation of neuron projection regeneration	1998-02-01	40/23355	0.0122553	0.0456319	0.0282606	Grn/Lrp1	2	KO	KO
GO:00060061	GO:0006006	glucose metabolic process	1998-04-01	212/23355	0.0122804	0.0456588	0.0282772	Pkm/Ldha/Tpi1/Cd36	4	KO	KO
GO:0036230	GO:0036230	granulocyte activation	1998-02-01	41/23355	0.0128489	0.0474965	0.0294153	Grn/Tyrobp	2	KO	KO
GO:0046164	GO:0046164	alcohol catabolic process	1998-02-01	41/23355	0.0128489	0.0474965	0.0294153	Apoe/Tpi1	2	KO	KO
GO:00516931	GO:0051693	actin filament capping	1998-02-01	41/23355	0.0128489	0.0474965	0.0294153	Arpc2/Capzb	2	KO	KO
GO:0098801	GO:0098801	regulation of renal system process	1998-02-01	41/23355	0.0128489	0.0474965	0.0294153	Gnas/Gnai2	2	KO	KO
GO:00081541	GO:0008154	actin polymerization or depolymerization	1998-04-01	215/23355	0.0128734	0.0475181	0.0294287	Tmsb4x/Arpc2/Capzb/Cotl1	4	KO	KO
GO:0032874	GO:0032874	positive regulation of stress-activated MAPK cascade	1998-03-01	117/23355	0.0132006	0.0486558	0.0301333	App/Serpinf2/Mmp8	3	KO	KO
GO:00352641	GO:0035264	multicellular organism growth	1998-04-01	217/23355	0.0132787	0.0488731	0.0302679	Gnas/Sod1/Lgmn/App	4	KO	KO
GO:00069531	GO:0006953	acute-phase response	1998-02-01	42/23355	0.0134549	0.0491679	0.0304505	Ahsg/Serpinf2	2	KO	KO
GO:00092681	GO:0009268	response to pH	1998-02-01	42/23355	0.0134549	0.0491679	0.0304505	Ctss/Lgmn	2	KO	KO
GO:0030225	GO:0030225	macrophage differentiation	1998-02-01	42/23355	0.0134549	0.0491679	0.0304505	C1qc/App	2	KO	KO
GO:0046627	GO:0046627	negative regulation of insulin receptor signaling pathway	1998-02-01	42/23355	0.0134549	0.0491679	0.0304505	Ahsg/Ybx1	2	KO	KO
GO:1900026	GO:1900026	positive regulation of substrate adhesion-dependent cell spreading	1998-02-01	42/23355	0.0134549	0.0491679	0.0304505	Arpc2/Apoa1	2	KO	KO
GO:00316681	GO:0031668	cellular response to extracellular stimulus	1998-04-01	218/23355	0.0134843	0.0492053	0.0304737	Alb/Lpl/Ldha/Vcam1	4	KO	KO
GO:20001771	GO:2000177	regulation of neural precursor cell proliferation	1998-03-01	118/23355	0.0135045	0.0492086	0.0304757	Trf/Ctsz/Gnai2	3	KO	KO
GO:0006641	GO:0006641	triglyceride metabolic process	6/100	111/23355	8.34e-06	0.000706047	0.00053326	Apob/Cps1/Apoa5/Pck1/Cyp2e1/Lpin2	6	WT	WT	both
GO:0016042	GO:0016042	lipid catabolic process	7/100	330/23355	0.000549324	0.0118275	0.00893303	Apob/Cps1/Slc27a2/Apoa5/Pck1/Acox1/Lpin2	7	WT	WT	both
GO:0006631	GO:0006631	fatty acid metabolic process	7/100	412/23355	0.00198114	0.0270457	0.020427	Slc27a2/Apoa5/Pck1/Acox1/Cyp4a14/Cyp2e1/Lpin2	7	WT	WT	only
GO:0006094	GO:0006094	gluconeogenesis	3/100	78/23355	0.00459267	0.0457659	0.0345659	Pck1/Ranbp2/Usp7	3	WT	WT	only	only in ranked
GO:19059541	GO:1905954	positive regulation of lipid localization	1998-08-01	128/23355	6.8e-08	1.02e-05	6.33e-06	Apoe/Lpl/Apoa1/Anxa2/Lrp1/Abca1/Msr1/Cd36	8	KO	KO	only
GO:00068691	GO:0006869	lipid transport	1998-11-01	438/23355	2.31e-06	0.000109277	6.77e-05	Apoe/Psap/Npc2/Apoh/Apoa1/Anxa2/Lrp1/Abca1/Msr1/Pitpna/Cd36	11	KO	KO	only
GO:00421161	GO:0042116	macrophage activation	1998-06-01	100/23355	4.06e-06	0.000170053	0.000105317	Grn/App/Ctsc/Tyrobp/C1qa/Mmp8	6	KO	KO	only	only in ranked
GO:2000379	GO:2000379	positive regulation of reactive oxygen species metabolic process	1998-06-01	111/23355	7.42e-06	0.000249819	0.000154717	Sod1/App/Tyrobp/Gnai2/Mmp8/Cd36	6	KO	KO	only	only in ranked
GO:0050764	GO:0050764	regulation of phagocytosis	1998-06-01	114/23355	8.65e-06	0.000263546	0.000163218	Ahsg/Rack1/Apoa1/Sod1/Lrp1/Cd36	6	KO	KO	only
GO:00060901	GO:0006090	pyruvate metabolic process	1998-06-01	121/23355	1.22e-05	0.000332232	0.000205757	Aldob/Pkm/Ldha/App/Tpi1/Aldoa	6	KO	KO	only
GO:00460341	GO:0046034	ATP metabolic process	1998-08-01	256/23355	1.26e-05	0.000338179	0.00020944	Aldob/Pkm/Ldha/Cox4i1/App/Atp5a1/Tpi1/Aldoa	8	KO	KO	only
GO:00337001	GO:0033700	phospholipid efflux	1998-03-01	12/23355	1.53e-05	0.000373743	0.000231465	Apoe/Apoa1/Abca1	3	KO	KO	only
GO:0006909	GO:0006909	phagocytosis	1998-09-01	361/23355	2.14e-05	0.000489172	0.000302952	Ahsg/Rack1/Apoa1/Sod1/Tyrobp/Lrp1/Abca1/Msr1/Cd36	9	KO	KO	only
GO:00160521	GO:0016052	carbohydrate catabolic process	1998-06-01	142/23355	3.02e-05	0.00064403	0.000398858	Aldob/Pkm/Ldha/App/Tpi1/Aldoa	6	KO	KO	only
GO:00059961	GO:0005996	monosaccharide metabolic process	1998-07-01	258/23355	0.000108871	0.00145807	0.000903005	Aldob/Pkm/Ldha/Akr1a1/Tpi1/Aldoa/Cd36	7	KO	KO	only
GO:00107431	GO:0010743	regulation of macrophage derived foam cell differentiation	1998-03-01	23/23355	0.000119373	0.00158215	0.000979851	Lpl/Msr1/Cd36	3	KO	KO	only	only in ranked
GO:0006754	GO:0006754	ATP biosynthetic process	1998-03-01	54/23355	0.00152166	0.010744	0.00665394	Pkm/Atp5a1/Aldoa	3	KO	KO	only	only in ranked
GO:1900077	GO:1900077	negative regulation of cellular response to insulin stimulus	1998-03-01	46/23355	0.000954108	0.0077092	0.00477443	Ahsg/Lpl/Ybx1	3	KO	KO	only
GO:00328681	GO:0032868	response to insulin	1998-05-01	241/23355	0.00349971	0.0184583	0.0114315	Ahsg/Lpl/Ybx1/Pkm/Gnai2	5	KO	KO	only	only in ranked
GO:00723301	GO:0072330	monocarboxylic acid biosynthetic process	1998-04-01	192/23355	0.00877369	0.0357374	0.0221328	Lpl/Pkm/Ldha/Apoa1	4	KO	KO	only	only in ranked
GO:00060061	GO:0006006	glucose metabolic process	1998-04-01	212/23355	0.0122804	0.0456588	0.0282772	Pkm/Ldha/Tpi1/Cd36	4	KO	KO	only	only in ranked
GO:00066411	GO:0006641	triglyceride metabolic process	1998-05-01	111/23355	0.000105833	0.00142901	0.000885011	Apoe/Lpl/Apoh/Apoa1/Cd36	5	KO	KO	both
GO:00160421	GO:0016042	lipid catabolic process	1998-06-01	330/23355	0.00269472	0.0153521	0.0095078	Apoe/Psap/Lpl/Apoh/Apoa1/Lrp1	6	KO	KO	both
