# Supplementary material for: Kupffer cells control neonatal hepatic metabolism via Igf1 signaling
Source: Development. 2026 Jan 27;153(2):dev204962. doi: 10.1242/dev.204962 (PMC12891940; doi:10.1242/dev.204962)
Supplement: Table S4. Phosphoproteomics of livers from WTSpi1 and KOSpi1 [file develop-153-204962-TableS4.xlsx]

## Sheet: Sheet 1
GOTerm	Site
cellular response to glucose stimulus [GO:0071333]	Foxo3_S283_M1
cellular response to glucose stimulus [GO:0071333]	Foxo3_S293_M1
cellular response to glucose stimulus [GO:0071333]	Foxo3_S298_M1
cellular response to glucose stimulus [GO:0071333]	Foxo3_S7_M1
cellular response to glucose stimulus [GO:0071333]	Gclc_S5_M1
cellular response to glucose stimulus [GO:0071333]	Gpx1_S201_M1
cellular response to glucose stimulus [GO:0071333]	Gpx1_S32_M1
cellular response to glucose stimulus [GO:0071333]	Irs2_S1089_M1
cellular response to glucose stimulus [GO:0071333]	Irs2_S388_M1
cellular response to glucose stimulus [GO:0071333]	Irs2_S573_M1
cellular response to glucose stimulus [GO:0071333]	Irs2_S635_M1
cellular response to glucose stimulus [GO:0071333]	Irs2_T771_M1
cellular response to glucose stimulus [GO:0071333]	Irs2_Y758_M1
cellular response to glucose stimulus [GO:0071333]	Lgals1_S30_M1
cellular response to glucose stimulus [GO:0071333]	Nme1_S120_M1
cellular response to glucose stimulus [GO:0071333]	Nme1_S122_M1
cellular response to glucose stimulus [GO:0071333]	Nme1_T94_M1
cellular response to glucose stimulus [GO:0071333]	Nme2_S125_M1
cellular response to glucose stimulus [GO:0071333]	Ogt_S20_M1
cellular response to glucose stimulus [GO:0071333]	Pck1_S19_M1
cellular response to glucose stimulus [GO:0071333]	Prkaa2_518_M1
cellular response to glucose stimulus [GO:0071333]	Prkaa2_S377_M1
cellular response to glucose stimulus [GO:0071333]	Sin3a_S861_M1
cellular response to glucose stimulus [GO:0071333]	Sin3a_S941_M1
cellular response to glucose stimulus [GO:0071333]	Sin3a_T436_M1
cellular response to glucose stimulus [GO:0071333]	Srf_247_M1
cellular response to glucose stimulus [GO:0071333]	Tjp1_S1277_M1
cellular response to glucose stimulus [GO:0071333]	Tjp1_S297_M1
cellular response to glucose stimulus [GO:0071333]	Tjp1_S912_M1
cellular response to glucose stimulus [GO:0071333]	Tjp1_T243_M1
cellular response to glucose stimulus [GO:0071333]	Tjp1_T354_M1
cellular response to glucose stimulus [GO:0071333]	Tjp1_T379_M1
cellular response to glucose stimulus [GO:0071333]	Tra2b_S264_M1
cellular response to glucose stimulus [GO:0071333]	Tra2b_S266_M1
cellular response to glucose stimulus [GO:0071333]	Tra2b_S2_M1
glucose metabolic process [GO:0006006]	Fabp5_T62_M1
glucose metabolic process [GO:0006006]	Fabp5_T76_M1
glucose metabolic process [GO:0006006]	Gapdh_S216_M1
glucose metabolic process [GO:0006006]	Gapdh_S290_M1
glucose metabolic process [GO:0006006]	Gapdh_T235_M1
glucose metabolic process [GO:0006006]	Hectd4_S1496_M1
glucose metabolic process [GO:0006006]	Nisch_S7_M1
glucose metabolic process [GO:0006006]	Pck1_S19_M1
glucose metabolic process [GO:0006006]	Pdha1_S232_M1
glucose metabolic process [GO:0006006]	Pdha1_S293_M1
glucose metabolic process [GO:0006006]	Pgm1_S369_M1
glucose metabolic process [GO:0006006]	Pgm1_S505_M1
glucose metabolic process [GO:0006006]	Pgm1_S509_M1
glucose metabolic process [GO:0006006]	Pgm1_T507_M1
glucose metabolic process [GO:0006006]	Pgm5_S122_M1
glucose metabolic process [GO:0006006]	Pik3r1_T86_M1
glucose metabolic process [GO:0006006]	Tpi1_S130_M1
glucose metabolic process [GO:0006006]	Tpi1_S262_M1
insulin-like growth factor receptor signaling pathway [GO:0048009]	Gigyf1_S228_M1
insulin-like growth factor receptor signaling pathway [GO:0048009]	Gigyf1_S24_M1
insulin-like growth factor receptor signaling pathway [GO:0048009]	Gigyf1_S408_M1
insulin-like growth factor receptor signaling pathway [GO:0048009]	Gigyf1_S540_M1
insulin-like growth factor receptor signaling pathway [GO:0048009]	Gigyf1_S863_M1
insulin-like growth factor receptor signaling pathway [GO:0048009]	Irs1_S1139_M1
insulin-like growth factor receptor signaling pathway [GO:0048009]	Irs1_S307_M1
insulin-like growth factor receptor signaling pathway [GO:0048009]	Irs1_S318_M1
insulin-like growth factor receptor signaling pathway [GO:0048009]	Irs1_S526_M1
insulin-like growth factor receptor signaling pathway [GO:0048009]	Irs1_S761_M1
insulin-like growth factor receptor signaling pathway [GO:0048009]	Pik3r1_T86_M1
positive regulation of insulin secretion involved in cellular response to glucose stimulus [GO:0035774]	C2cd2l_S660_M1
positive regulation of insulin secretion involved in cellular response to glucose stimulus [GO:0035774]	C2cd2l_S703_M1
positive regulation of insulin secretion involved in cellular response to glucose stimulus [GO:0035774]	C2cd2l_T417_M1
positive regulation of insulin secretion involved in cellular response to glucose stimulus [GO:0035774]	Lrp1_T4461_M1
positive regulation of insulin secretion involved in cellular response to glucose stimulus [GO:0035774]	Stx4_S117_M1
positive regulation of insulin secretion involved in cellular response to glucose stimulus [GO:0035774]	Sybu_S549_M1
insulin receptor complex [GO:0005899]	Insr_S1337_M1
insulin receptor complex [GO:0005899]	Insr_S1340_M1
insulin receptor complex [GO:0005899]	Irs1_S1139_M1
insulin receptor complex [GO:0005899]	Irs1_S307_M1
insulin receptor complex [GO:0005899]	Irs1_S318_M1
insulin receptor complex [GO:0005899]	Irs1_S526_M1
insulin receptor complex [GO:0005899]	Irs1_S761_M1
insulin binding [GO:0043559]	C2cd2l_S660_M1
insulin binding [GO:0043559]	C2cd2l_S703_M1
insulin binding [GO:0043559]	C2cd2l_T417_M1
insulin binding [GO:0043559]	Hspd1_T351_M1
insulin binding [GO:0043559]	Insr_S1337_M1
insulin binding [GO:0043559]	Insr_S1340_M1
insulin binding [GO:0043559]	Pik3r1_T86_M1
insulin-like growth factor receptor binding [GO:0005159]	Crk_S125_M1
insulin-like growth factor receptor binding [GO:0005159]	Gnas_S352_M1
insulin-like growth factor receptor binding [GO:0005159]	Insr_S1337_M1
insulin-like growth factor receptor binding [GO:0005159]	Insr_S1340_M1
insulin-like growth factor receptor binding [GO:0005159]	Irs1_S1139_M1
insulin-like growth factor receptor binding [GO:0005159]	Irs1_S307_M1
insulin-like growth factor receptor binding [GO:0005159]	Irs1_S318_M1
insulin-like growth factor receptor binding [GO:0005159]	Irs1_S526_M1
insulin-like growth factor receptor binding [GO:0005159]	Irs1_S761_M1
insulin-like growth factor receptor binding [GO:0005159]	Pik3r1_T86_M1
