# Supplementary material for: Kupffer cells control neonatal hepatic metabolism via Igf1 signaling
Source: Development. 2026 Jan 27;153(2):dev204962. doi: 10.1242/dev.204962 (PMC12891940; doi:10.1242/dev.204962)
Supplement: Table S5. Antibodies [file develop-153-204962-TableS5.xlsx]

## Sheet: Sheet1
	Antibody	Fluorophore	Source	Cat#	Clone	Dilution (1:X)
Fetal liver macrophage antibody panel (Tnfrsf11aCre; Spi1fl/fl P0)	CD11b	PE-Cy7	BioLegend	101216	M1/70	800
	CD45	APC-Cy7	BioLegend	103116	30-F11	400
	Tim4	AF647	BioLegend	130008	RMT4-54	400
	NKp46	Biotin	BioLegend	137616	29A1.4	200
	CD3	Biotin	BioLegend	100304	145-2C11	200
	CD19	Biotin	BioLegend	115504	6D5	400
	Streptavidin	BV785	BioLegend	405249		400
	Ly6G	PE	BioLegend	127608	1A8	400
	Ly6C	BV510	BioLegend	128008	HK1.4	200
	CD206	BV711	BioLegend	141727	C068C2	200
	Cx3cr1	PE-Dazzle594	BioLegend	149014	SA011F11	400
	Ter119	BV421	BioLegend	116233	TER-119	300
	CD71	FITC	BioLegend	113805	RI7217	200
	F4/80	AF700	BioLegend	123130	BM8	400
Fetal liver macrophage antibody panel (Tnfrsf11aCre; Spi1fl/fl E14.5 ; Tnfrsf11aCre; Csf1r1fl/fl E12.5, E14.5, P0)	Cx3cr1	PE-Dazzle594	BioLegend	149014	SA011F11	400
	Ly6G	PerCP/Cy5.5	BioLegend	127616	1A8	200
	MHCII	AF700	BioLegend	107622	M5/114.15.2	400
	CD11c	BV605	BioLegend	117334	N418	200
	CD31	FITC	BioLegend	102406	390	100
	CD206	BV711	BioLegend	141727	C068C2	200
	Ter119	APC-Cy7	BioLegend	116250	TER-119	100
	CD45	BUV805	BD Biosciences	748370	30-F11	800
	CD11b	APC	BioLegend	101212	M1/70	800
	Tim4	BUV563	BD Biosciences	749135	RMT4-54	200
	Nkp46	APC-Cy7	BioLegend	137646	29A1.4	100
	CD19	APC-Cy7	BioLegend	115530	6D5	100
	Tcr-b	APC-Cy7	BioLegend	109220	H57-597	100
	F4/80	BV510	BD Biosciences	743280	T45-2342	100
	Ly6C	Biotin	BioLegend	108404	RB6-8C5	400
	Mertk	PE-Cy7	BioLegend	151521	2B10C42	800
	Esam	PE	eBioscience	12-5852-82	1G8	200
	Streptavidin	BUV496	BD Biosciences	2869599		200
MSR, MTG staining fetal liver antibody panel	CD45	APC-Cy7	BioLegend	103116	30-F11	400
	CD11b	PE-Cy7	BioLegend	101216	M1/70	800
	Tim4	AF647	BioLegend	130008	RMT4-54	400
	F4/80	BV421	BioLegend	123131	BM8	200
metabolic profiling	CD45	BUV805	BD Biosciences	568336	30-F11	400
	CD11b	BUV737	BD Biosciences	612800	M1/70	400
	F4/80	BUV395	eBioscience	363-4801-82	BM8	400
	CD64	BV711	Biolegend	139311	X54-5/7.1	100
	Tim4	BUV496	BD Biosciences	750515	RMT4-54	400
	CD140b	PE-eFluor610	ThermoFisher	61-1402-82	APB5	100
	CD31	BUV661	BD Biosciences	741505	390	200
	CD36	AF700	eBioscience	56-0362-82	HM36	200
	CD98	BUV615	BD Biosciences	752360	H202-141	200
	Glut1	DL405	Abcam	ab201798		800
			Abcam	ab252403	EPR3915
	PKM	PE	Abcam	ab102918		1600
			Abcam	ab206129	EPR10138(B)
	SDHA	AF647	Abcam	ab269823		1600
			Abcam	ab240098	EPR9043(B)
	CPT1a	PE-Cy5	Abcam	ab102893		1600
			Abcam	ab235841	EPR21843-71-2F
	Acc1	AF488	Abcam	ab236553		400
			Abcam	ab272704	EPR23235-147
	CytC	Pe-Cy7	Abcam	ab102903		800
			Abcam	ab237966	7H8.2C12
	ATP5a	PerCP-Cy5.5	Abcam	ab102911		200
			Abcam	ab231692	EPR13030(B)
Tnfrsf11aCre Spi1fl Ms4a3Flp tdTomato stop-frt, P0	G6PD	APC-Cy7	Abcam	ab102859		800
			Abcam	ab231828	EPR20668
	CD31	BUV-661	BD Biosciences	741505	390	200
	CD11b	BUV-737	BD Biosciences	612800	M1/70	400
	CD45	BUV-805	BD Biosciences	568336	30-F11	600
	F4/80	BV421	BioLegend	123132	BM8	150
	Ly6C	BV510	BioLegend	128033	HK1.4	200
	CX3CR1	BV711	BioLegend	149031	SA011F11	200
	Tim4	BV785	BD Biosciences	742778	21H12	200
	Clec1b	FITC	ThermoFisher	MA5-28218	17D9	200
	CD64	PerCP-Cy5.5	BioLegend	139308	X54-5/7.1)	100
	CD163	PE	BioLegend	155308	S15049I	400
	Vsig4	PE-Cy7	ThermoFisher	25-5752-82	NLA14	200
	Clec4f	AF647	BioLegend	156804	3E3F9	100
	MHC-II	AF700	BioLegend	107622	M5/114.15.2	400
	TER-119	APC-Cy7	BioLegend	116250	TER-119	100
	TCRβ	APC-Cy7	BioLegend	116250	H57-597	100
	CD19	APC-Cy7	BioLegend	115530	6D5	100
	Ly6G	APC-Cy7	BioLegend	127624	1A8	100
	Nkp46	APC-Cy7	BioLegend	127624	29A1.4	100
		BUV-661
		BUV-737
		BUV-805
